# Supplementary material for: Unveiling prognostic genes and regulatory mechanisms of stress granules in gastric cancers: an integrated analysis of bulk transcriptomics and single-cell RNA sequencing
Source: Front Oncol. 2026 Feb 18;16:1750088. doi: 10.3389/fonc.2026.1750088 (PMC12956643; doi:10.3389/fonc.2026.1750088)
Supplement: Supplementary Table 1 — Stress granules-related genes. [file DataSheet1.csv]

ONTOLOGY	ID	Description	GeneRatio	BgRatio	pvalue	p.adjust	qvalue	geneID	Count	richFactor
BP	GO:0015850	organic hydroxy compound transport	20/124	296/18614	7.65039792796589e-15	1.6956357741233e-11	8.46931215884576e-12	SLC6A4/APOE/CHGA/PRKN/CD36/DRD2/OXTR/NOS1/MAOB/TREM2/LEP/GHRL/SPP1/AGTR1/AGT/BMP6/SLC18A3/APOA1/SLC6A3/VIP	20	0.675675675675676
BP	GO:0031667	response to nutrient levels	24/124	477/18614	8.82639499475619e-15	1.6956357741233e-11	8.46931215884576e-12	SLC6A4/APOE/ZFP36/PRKAA2/ALB/F5/NPY/EPO/SST/ACE/ATF3/ADRB2/LEP/GHRL/ARG1/PENK/GDF15/SPP1/CYP1A1/BCHE/UCN2/COL1A1/UGT1A1/GAST	24	0.50314465408805
BP	GO:0032496	response to lipopolysaccharide	21/124	345/18614	1.21783752031839e-14	1.6956357741233e-11	8.46931215884576e-12	CXCL8/LTF/ELANE/ZFP36/CD36/CTSG/SERPINE1/EPO/NOS1/MAOB/TREM2/ACE/ARG1/PENK/PPBP/BMP6/DEFA5/CYP1A1/CSF2/UGT1A1/CXCL1	21	0.608695652173913
BP	GO:0002237	response to molecule of bacterial origin	21/124	366/18614	3.90183098447524e-14	4.07448700553827e-11	2.03511289769209e-11	CXCL8/LTF/ELANE/ZFP36/CD36/CTSG/SERPINE1/EPO/NOS1/MAOB/TREM2/ACE/ARG1/PENK/PPBP/BMP6/DEFA5/CYP1A1/CSF2/UGT1A1/CXCL1	21	0.573770491803279
BP	GO:0008217	regulation of blood pressure	16/124	187/18614	1.1889689951646e-13	9.93264698560508e-11	4.96112957561314e-11	CHGA/CTSG/DRD2/NPY/OXTR/NOS1/ACE/ADRB2/LEP/TPM1/AGTR1/AGT/PTGS1/ATP1A2/CMA1/NOX1	16	0.855614973262032
BP	GO:0070482	response to oxygen levels	19/124	333/18614	7.89280611727041e-13	5.49470852530642e-10	2.74448100428596e-10	SLC6A4/RYR2/PLAU/CRYAB/DRD2/EPO/OXTR/NOS1/TREM2/ACE/LEP/CPEB1/PENK/CYP1A1/EGR1/TERT/COL1A1/E2F1/NOX1	19	0.570570570570571
BP	GO:0032102	negative regulation of response to external stimulus	21/124	446/18614	1.7924264607337e-12	1.0695664752121e-09	5.34223946642737e-10	APOE/LTF/PLAU/ELANE/ZFP36/KRT1/DRD2/NPY/SERPINE1/TREM2/MMRN1/PLG/LEP/GHRL/ARG1/F2/SPP1/FGF2/APOA1/KNG1/SLC6A3	21	0.47085201793722
BP	GO:0015844	monoamine transport	11/124	86/18614	1.17212319360457e-11	6.11994822460785e-09	3.05677390753191e-09	SLC6A4/CHGA/PRKN/DRD2/OXTR/NOS1/MAOB/AGT/SLC18A3/SLC6A3/VIP	11	1.27906976744186
BP	GO:0036293	response to decreased oxygen levels	17/124	306/18614	2.12591412422987e-11	9.86660366323128e-09	4.92814244938432e-09	SLC6A4/RYR2/PLAU/CRYAB/DRD2/EPO/OXTR/NOS1/TREM2/ACE/LEP/CPEB1/PENK/CYP1A1/EGR1/TERT/E2F1	17	0.555555555555556
BP	GO:0003044	regulation of systemic arterial blood pressure mediated by a chemical signal	9/124	48/18614	2.59476408835894e-11	1.06657175224686e-08	5.32728151141787e-09	CTSG/OXTR/ACE/ADRB2/TPM1/AGTR1/AGT/CMA1/NOX1	9	1.875
BP	GO:0050886	endocrine process	11/124	93/18614	2.80878364249832e-11	1.06657175224686e-08	5.32728151141787e-09	CTSG/OXTR/ACE/LEP/GHRL/SPP1/AGTR1/AGT/BMP6/CMA1/NOX1	11	1.18279569892473
BP	GO:0072593	reactive oxygen species metabolic process	15/124	237/18614	5.60589109900762e-11	1.95131726004623e-08	9.74638259494131e-09	CRP/MAPT/CRYAB/PRKN/CD36/XDH/MAOB/LEP/F2/HP/AGTR1/AGT/CYP1A1/NOX1/MMP3	15	0.632911392405063
BP	GO:0023061	signal release	20/124	483/18614	6.4386609517832e-11	2.06879129196911e-08	1.03331384667484e-08	SLC6A4/CHGA/PRKN/DRD2/NPY/OXTR/IFNG/MAOB/LEP/GHRL/F2/SPP1/AGTR1/ADCY5/AGT/BMP6/GRP/ANXA1/SLC18A3/VIP	20	0.41407867494824
BP	GO:0009410	response to xenobiotic stimulus	19/124	440/18614	9.98031078306341e-11	2.73923238774672e-08	1.36818381172939e-08	SLC6A4/KCNE2/PRKAA2/DRD2/OXTR/NOS1/SST/MAOB/ACE/ADCYAP1R1/ARG1/CDK1/CYP1A1/BCHE/COL1A1/SLC6A3/UGT1A1/E2F1/CYP2D6	19	0.431818181818182
BP	GO:0007568	aging	13/124	169/18614	1.02599094231347e-10	2.73923238774672e-08	1.36818381172939e-08	KCNE2/CRYAB/NPY/EPO/KRT16/ACE/ARG1/PENK/AGT/CYP1A1/FGF2/SLC6A3/TIMP1	13	0.769230769230769
BP	GO:1903034	regulation of response to wounding	13/124	170/18614	1.10477063174405e-10	2.73923238774672e-08	1.36818381172939e-08	APOE/PLAU/KRT1/CD36/SERPINE1/MMRN1/PLG/F2/MYLK/SPP1/FGF2/ANXA1/KNG1	13	0.764705882352941
BP	GO:0001666	response to hypoxia	16/124	293/18614	1.11484200602572e-10	2.73923238774672e-08	1.36818381172939e-08	SLC6A4/RYR2/PLAU/CRYAB/DRD2/EPO/NOS1/TREM2/ACE/LEP/CPEB1/PENK/CYP1A1/EGR1/TERT/E2F1	16	0.546075085324232
BP	GO:0061041	regulation of wound healing	12/124	137/18614	1.22462410110996e-10	2.84180826129794e-08	1.4194181101754e-08	APOE/PLAU/KRT1/CD36/SERPINE1/MMRN1/PLG/F2/MYLK/FGF2/ANXA1/KNG1	12	0.875912408759124
BP	GO:0035296	regulation of tube diameter	12/124	142/18614	1.86418895417203e-10	3.89335863078828e-08	1.94464342482577e-08	SLC6A4/APOE/CRP/OXTR/NOS1/ACE/ADRB2/LEP/AGTR1/AGT/ATP1A2/KNG1	12	0.845070422535211
BP	GO:0097746	blood vessel diameter maintenance	12/124	142/18614	1.86418895417203e-10	3.89335863078828e-08	1.94464342482577e-08	SLC6A4/APOE/CRP/OXTR/NOS1/ACE/ADRB2/LEP/AGTR1/AGT/ATP1A2/KNG1	12	0.845070422535211
BP	GO:0035150	regulation of tube size	12/124	143/18614	2.02362291049159e-10	4.02508233196351e-08	2.01043639528538e-08	SLC6A4/APOE/CRP/OXTR/NOS1/ACE/ADRB2/LEP/AGTR1/AGT/ATP1A2/KNG1	12	0.839160839160839
BP	GO:2000377	regulation of reactive oxygen species metabolic process	12/124	150/18614	3.53256657841924e-10	6.70705936275325e-08	3.35002246814686e-08	CRP/MAPT/CRYAB/PRKN/CD36/XDH/LEP/F2/HP/AGTR1/AGT/MMP3	12	0.8
BP	GO:0007584	response to nutrient	12/124	156/18614	5.56772879664413e-10	1.01114796450359e-07	5.05045239128085e-08	SLC6A4/F5/EPO/SST/LEP/ARG1/PENK/SPP1/CYP1A1/BCHE/COL1A1/UGT1A1	12	0.769230769230769
BP	GO:1903035	negative regulation of response to wounding	10/124	93/18614	6.04063414752499e-10	1.03715748536313e-07	5.18036398823062e-08	APOE/PLAU/KRT1/SERPINE1/MMRN1/PLG/F2/SPP1/FGF2/KNG1	10	1.0752688172043
BP	GO:0006979	response to oxidative stress	18/124	434/18614	6.20755018771328e-10	1.03715748536313e-07	5.18036398823062e-08	APOE/MAPT/CRYAB/PRKN/KRT1/PRKAA2/CD36/TREM2/ARG1/PENK/CDK1/TPM1/HP/ANXA1/PTGS1/COL1A1/NOX1/MMP3	18	0.414746543778802
BP	GO:0003073	regulation of systemic arterial blood pressure	10/124	94/18614	6.72209884720145e-10	1.07993103402925e-07	5.39400806281509e-08	CTSG/DRD2/OXTR/ACE/ADRB2/TPM1/AGTR1/AGT/CMA1/NOX1	10	1.06382978723404
BP	GO:0051952	regulation of amine transport	10/124	98/18614	1.01829461564546e-09	1.57533948501893e-07	7.86845975910063e-08	CHGA/PRKN/DRD2/OXTR/LEP/ARG1/AGT/SLC18A3/ATP1A2/VIP	10	1.02040816326531
BP	GO:0046883	regulation of hormone secretion	14/124	247/18614	1.08142742293787e-09	1.61325798057553e-07	8.05785395587542e-08	CHGA/PRKN/DRD2/IFNG/LEP/GHRL/F2/SPP1/AGTR1/ADCY5/AGT/BMP6/GRP/ANXA1	14	0.566801619433198
BP	GO:0003012	muscle system process	18/124	452/18614	1.18553067056352e-09	1.70757296929097e-07	8.52893571345515e-08	RYR2/CHGA/KCNE2/CRYAB/DRD2/OXTR/NOS1/ADRB2/LEP/DES/GHRL/MYLK/TPM1/MYH11/AGT/KIT/ATP1A2/MYOC	18	0.398230088495575
BP	GO:0006936	muscle contraction	16/124	349/18614	1.43726907942289e-09	2.00115764824981e-07	9.99532391374097e-08	RYR2/CHGA/KCNE2/CRYAB/DRD2/OXTR/NOS1/ADRB2/DES/GHRL/MYLK/TPM1/MYH11/AGT/KIT/ATP1A2	16	0.458452722063037
BP	GO:0046879	hormone secretion	15/124	305/18614	1.87329923928544e-09	2.52411965241784e-07	1.26073992946137e-07	CHGA/PRKN/DRD2/IFNG/LEP/GHRL/F2/SPP1/AGTR1/ADCY5/AGT/BMP6/GRP/ANXA1/VIP	15	0.491803278688525
BP	GO:1903522	regulation of blood circulation	14/124	261/18614	2.20934902580699e-09	2.81881773104757e-07	1.40793486711346e-07	RYR2/CHGA/KCNE2/DRD2/OXTR/NOS1/ACE/LEP/DES/GHRL/TPM1/AGTR1/AGT/ATP1A2	14	0.53639846743295
BP	GO:0050727	regulation of inflammatory response	17/124	414/18614	2.25354888152423e-09	2.81881773104757e-07	1.40793486711346e-07	APOE/ELANE/ZFP36/KRT1/NPY/SERPINE1/IFNG/TREM2/ACE/GHRL/AGTR1/AGT/ANXA1/APOA1/PLA2G7/CMA1/MMP3	17	0.410628019323672
BP	GO:0050878	regulation of body fluid levels	16/124	361/18614	2.33728224135184e-09	2.81881773104757e-07	1.40793486711346e-07	APOE/PLAU/KRT1/CD36/XDH/CTSG/DRD2/F5/SERPINE1/OXTR/MMRN1/PLG/F2/KNG1/SLC6A3/VIP	16	0.443213296398892
BP	GO:0061045	negative regulation of wound healing	9/124	78/18614	2.38688696564677e-09	2.81881773104757e-07	1.40793486711346e-07	APOE/PLAU/KRT1/SERPINE1/MMRN1/PLG/F2/FGF2/KNG1	9	1.15384615384615
BP	GO:0015837	amine transport	10/124	107/18614	2.42943352448438e-09	2.81881773104757e-07	1.40793486711346e-07	CHGA/PRKN/DRD2/OXTR/LEP/ARG1/AGT/SLC18A3/ATP1A2/VIP	10	0.934579439252336
BP	GO:0003018	vascular process in circulatory system	14/124	265/18614	2.68803773918311e-09	2.96797406598336e-07	1.48243503869033e-07	SLC6A4/APOE/CRP/CD36/OXTR/NOS1/ACE/ADRB2/LEP/AGTR1/AGT/BMP6/ATP1A2/KNG1	14	0.528301886792453
BP	GO:0007204	positive regulation of cytosolic calcium ion concentration	12/124	179/18614	2.70009610982446e-09	2.96797406598336e-07	1.48243503869033e-07	RYR2/CD36/DRD2/EPO/OXTR/NOS1/ADCYAP1R1/GHRL/AGTR1/ADCY5/AGT/KNG1	12	0.670391061452514
BP	GO:0098810	neurotransmitter reuptake	7/124	35/18614	2.8268503832466e-09	3.02762924380027e-07	1.51223143308901e-07	SLC6A4/PRKN/DRD2/NOS1/SLC18A3/ATP1A2/SLC6A3	7	2
BP	GO:0009914	hormone transport	15/124	315/18614	2.9077174667849e-09	3.03638396469013e-07	1.51660421557044e-07	CHGA/PRKN/DRD2/IFNG/LEP/GHRL/F2/SPP1/AGTR1/ADCY5/AGT/BMP6/GRP/ANXA1/VIP	15	0.476190476190476
BP	GO:1905952	regulation of lipid localization	12/124	182/18614	3.26195636066861e-09	3.32321749232019e-07	1.65987099020415e-07	APOE/CRP/PRKN/CD36/TREM2/LEP/GHRL/SPP1/AGTR1/AGT/BMP6/APOA1	12	0.659340659340659
BP	GO:0051051	negative regulation of transport	18/124	483/18614	3.37385029025195e-09	3.35537444342438e-07	1.67593265044595e-07	APOE/CHGA/KCNE2/CRYAB/PRKN/CD36/DRD2/EPO/OXTR/NOS1/MAOB/ACE/LEP/GHRL/GRP/ANXA1/ATP1A2/VIP	18	0.372670807453416
BP	GO:0042060	wound healing	17/124	439/18614	5.4220575869967e-09	5.2669615211361e-07	2.63072659422949e-07	APOE/PLAU/KRT1/CD36/CTSG/F5/SERPINE1/MMRN1/PLG/F2/MYLK/TPM1/FGF2/ANXA1/KNG1/COL1A1/TIMP1	17	0.387243735763098
BP	GO:0062012	regulation of small molecule metabolic process	15/124	331/18614	5.68763358585898e-09	5.39937397457567e-07	2.69686358066328e-07	APOE/PRKN/PRKAA2/NOS1/IFNG/TREM2/ADCYAP1R1/LEP/KIT/BMP6/ANXA1/EGR1/APOA1/TRIB3/SORBS1	15	0.453172205438066
BP	GO:0001990	regulation of systemic arterial blood pressure by hormone	7/124	39/18614	6.32487326998435e-09	5.87088792193881e-07	2.93237399324187e-07	CTSG/OXTR/ACE/AGTR1/AGT/CMA1/NOX1	7	1.79487179487179
BP	GO:0071219	cellular response to molecule of bacterial origin	13/124	237/18614	6.54193739533059e-09	5.94036358702084e-07	2.96707549600577e-07	CXCL8/LTF/ZFP36/CD36/CTSG/SERPINE1/TREM2/ARG1/PPBP/BMP6/DEFA5/CSF2/CXCL1	13	0.548523206751055
BP	GO:0033273	response to vitamin	9/124	88/18614	7.07267858487363e-09	6.28565498915258e-07	3.13954063946686e-07	F5/EPO/LEP/ARG1/PENK/SPP1/CYP1A1/BCHE/COL1A1	9	1.02272727272727
BP	GO:0032355	response to estradiol	10/124	120/18614	7.46292945766566e-09	6.49430340513947e-07	3.24375574234503e-07	SLC6A4/CRYAB/OXTR/ADCYAP1R1/LEP/PENK/AGT/ANXA1/COL1A1/UGT1A1	10	0.833333333333333
BP	GO:0042445	hormone metabolic process	13/124	241/18614	7.99767464166331e-09	6.81111062287899e-07	3.40199368838027e-07	CTSG/PCSK2/ACE/LEP/SPP1/BMP6/CYP1A1/BCHE/EGR1/UGT1A1/CYP2D6/PLA2G7/CMA1	13	0.53941908713693
BP	GO:1903532	positive regulation of secretion by cell	14/124	289/18614	8.15311302714747e-09	6.81111062287899e-07	3.40199368838027e-07	SLC6A4/DRD2/OXTR/IFNG/TREM2/LEP/GHRL/F2/SPP1/AGT/BMP6/GRP/SLC18A3/VIP	14	0.484429065743945
BP	GO:0009636	response to toxic substance	13/124	242/18614	8.40465684099416e-09	6.88357874996718e-07	3.43818985734787e-07	SLC6A4/APOE/PRKN/CD36/ALB/DRD2/MAOB/ARG1/PENK/CDK1/HP/CYP1A1/PTGS1	13	0.537190082644628
BP	GO:0003081	regulation of systemic arterial blood pressure by renin-angiotensin	6/124	25/18614	1.23533432915829e-08	9.92306056325807e-07	4.95634137731122e-07	CTSG/ACE/AGTR1/AGT/CMA1/NOX1	6	2.4
BP	GO:0001505	regulation of neurotransmitter levels	12/124	211/18614	1.72255197921746e-08	1.3575659655078e-06	6.78073092911421e-07	SLC6A4/PRKN/MAOA/CHAT/DRD2/NPY/NOS1/MAOB/BCHE/SLC18A3/ATP1A2/SLC6A3	12	0.568720379146919
BP	GO:0001504	neurotransmitter uptake	7/124	45/18614	1.80540344216505e-08	1.39651299591175e-06	6.9752624217761e-07	SLC6A4/PRKN/DRD2/NOS1/SLC18A3/ATP1A2/SLC6A3	7	1.55555555555556
BP	GO:0030193	regulation of blood coagulation	8/124	70/18614	2.0637686513766e-08	1.53935029585715e-06	7.68870200569253e-07	APOE/PLAU/KRT1/CD36/SERPINE1/PLG/F2/KNG1	8	1.14285714285714
BP	GO:2000379	positive regulation of reactive oxygen species metabolic process	8/124	70/18614	2.0637686513766e-08	1.53935029585715e-06	7.68870200569253e-07	CRP/MAPT/CD36/XDH/LEP/F2/AGTR1/AGT	8	1.14285714285714
BP	GO:0010959	regulation of metal ion transport	16/124	423/18614	2.20081024938305e-08	1.61276919503035e-06	8.05541258407609e-07	RYR2/KCNE2/DRD2/EPO/NOS1/IFNG/TREM2/ACE/ADCYAP1R1/ADRB2/F2/MYLK/AGT/GRP/ATP1A2/VIP	16	0.378250591016548
BP	GO:0071216	cellular response to biotic stimulus	13/124	264/18614	2.3686806898314e-08	1.705858489901e-06	8.52037228175289e-07	CXCL8/LTF/ZFP36/CD36/CTSG/SERPINE1/TREM2/ARG1/PPBP/BMP6/DEFA5/CSF2/CXCL1	13	0.492424242424242
BP	GO:0098657	import into cell	13/124	265/18614	2.47700767358883e-08	1.75363746653908e-06	8.75901732212858e-07	SLC6A4/KCNE2/PRKN/CD36/DRD2/NOS1/IFNG/TREM2/ARG1/AGT/SLC18A3/ATP1A2/SLC6A3	13	0.490566037735849
BP	GO:1900046	regulation of hemostasis	8/124	72/18614	2.58768584776397e-08	1.79397755465971e-06	8.96050681888421e-07	APOE/PLAU/KRT1/CD36/SERPINE1/PLG/F2/KNG1	8	1.11111111111111
BP	GO:0051047	positive regulation of secretion	14/124	317/18614	2.61988582318032e-08	1.79397755465971e-06	8.96050681888421e-07	SLC6A4/DRD2/OXTR/IFNG/TREM2/LEP/GHRL/F2/SPP1/AGT/BMP6/GRP/SLC18A3/VIP	14	0.441640378548896
BP	GO:0033674	positive regulation of kinase activity	16/124	430/18614	2.76584323068497e-08	1.86337535073728e-06	9.30713290868866e-07	LTF/MAPT/ELANE/DRD2/EPO/IFNG/TREM2/ACE/ADRB2/LEP/F2/AGT/KIT/FGF2/EGR1/CLSPN	16	0.372093023255814
BP	GO:0071222	cellular response to lipopolysaccharide	12/124	224/18614	3.3448687028125e-08	2.2177010431187e-06	1.10769085530065e-06	CXCL8/LTF/ZFP36/CD36/CTSG/SERPINE1/ARG1/PPBP/BMP6/DEFA5/CSF2/CXCL1	12	0.535714285714286
BP	GO:0050818	regulation of coagulation	8/124	75/18614	3.58728682660781e-08	2.34126516792825e-06	1.16940830433169e-06	APOE/PLAU/KRT1/CD36/SERPINE1/PLG/F2/KNG1	8	1.06666666666667
BP	GO:0030195	negative regulation of blood coagulation	7/124	50/18614	3.86590302887383e-08	2.48428876178554e-06	1.24084531226363e-06	APOE/PLAU/KRT1/SERPINE1/PLG/F2/KNG1	7	1.4
BP	GO:0007611	learning or memory	13/124	276/18614	4.00068594726003e-08	2.50121382774593e-06	1.24929899489496e-06	SLC6A4/APOE/MAPT/PRKN/DRD2/OXTR/TREM2/AGT/KIT/BCHE/ATP1A2/S100B/VIP	13	0.471014492753623
BP	GO:0048638	regulation of developmental growth	14/124	328/18614	4.01200206988215e-08	2.50121382774593e-06	1.24929899489496e-06	SLC6A4/APOE/MAPT/PRKN/DRD2/ADRB2/LEP/GHRL/CDK1/GDF15/SPP1/FGF2/AGRN/SLC6A3	14	0.426829268292683
BP	GO:1900047	negative regulation of hemostasis	7/124	51/18614	4.45632391817973e-08	2.73736250091717e-06	1.36724984610406e-06	APOE/PLAU/KRT1/SERPINE1/PLG/F2/KNG1	7	1.37254901960784
BP	GO:0062013	positive regulation of small molecule metabolic process	10/124	146/18614	4.9206988975694e-08	2.97880569494889e-06	1.48784518916591e-06	APOE/PRKAA2/NOS1/IFNG/TREM2/ADCYAP1R1/BMP6/ANXA1/APOA1/SORBS1	10	0.684931506849315
BP	GO:0042310	vasoconstriction	8/124	79/18614	5.42549905980826e-08	3.23747279611701e-06	1.61704347917894e-06	SLC6A4/CRP/OXTR/ACE/LEP/AGTR1/AGT/ATP1A2	8	1.0126582278481
BP	GO:0048545	response to steroid hormone	14/124	339/18614	6.0437874640634e-08	3.45820551197162e-06	1.72729441294501e-06	ZFP36/EPO/OXTR/SST/MAOB/ACE/ARG1/SPP1/BMP6/BCHE/ANXA1/ATP1A2/COL1A1/UGT1A1	14	0.412979351032448
BP	GO:0071214	cellular response to abiotic stimulus	14/124	339/18614	6.0437874640634e-08	3.45820551197162e-06	1.72729441294501e-06	CRYAB/BRCA2/EPO/MYLK/AGT/BMP6/FGF2/EGR1/ATP1A2/COL1A1/MMP1/TIMP1/NOX1/MMP3	14	0.412979351032448
BP	GO:0104004	cellular response to environmental stimulus	14/124	339/18614	6.0437874640634e-08	3.45820551197162e-06	1.72729441294501e-06	CRYAB/BRCA2/EPO/MYLK/AGT/BMP6/FGF2/EGR1/ATP1A2/COL1A1/MMP1/TIMP1/NOX1/MMP3	14	0.412979351032448
BP	GO:0006939	smooth muscle contraction	9/124	113/18614	6.42907705366067e-08	3.62895335853251e-06	1.81257904983719e-06	DRD2/OXTR/ADRB2/GHRL/MYLK/MYH11/AGT/KIT/ATP1A2	9	0.79646017699115
BP	GO:0050819	negative regulation of coagulation	7/124	54/18614	6.70512764366847e-08	3.73430908901376e-06	1.86520182312294e-06	APOE/PLAU/KRT1/SERPINE1/PLG/F2/KNG1	7	1.2962962962963
BP	GO:0019216	regulation of lipid metabolic process	14/124	344/18614	7.24376939101202e-08	3.95446179238454e-06	1.97516305394357e-06	APOE/IFNG/TREM2/LEP/F2/KIT/BMP6/FGF2/ANXA1/EGR1/APOA1/TRIB3/SORBS1/UGT1A1	14	0.406976744186047
BP	GO:0061844	antimicrobial humoral immune response mediated by antimicrobial peptide	8/124	82/18614	7.28976677073522e-08	3.95446179238454e-06	1.97516305394357e-06	CXCL8/LTF/ELANE/F2/PPBP/DEFA5/KLK3/CXCL1	8	0.975609756097561
BP	GO:0032368	regulation of lipid transport	10/124	153/18614	7.67058424316031e-08	4.10769620303598e-06	2.05170013089659e-06	APOE/PRKN/TREM2/LEP/GHRL/SPP1/AGTR1/AGT/BMP6/APOA1	10	0.65359477124183
BP	GO:0051235	maintenance of location	14/124	347/18614	8.06332068937457e-08	4.26335323031868e-06	2.12944724934582e-06	RYR2/APOE/CRP/CD36/ALB/DRD2/NOS1/TREM2/LEP/F2/FGF2/ANXA1/APOA1/ATP1A2	14	0.403458213256484
BP	GO:0062197	cellular response to chemical stress	14/124	349/18614	8.65533226103592e-08	4.51916535679338e-06	2.25721954491753e-06	MAPT/PRKN/PRKAA2/CD36/EPO/TREM2/ARG1/PENK/MYLK/CDK1/TPM1/ANXA1/NOX1/MMP3	14	0.401146131805158
BP	GO:0051702	biological process involved in interaction with symbiont	9/124	118/18614	9.36371603357703e-08	4.8286718360804e-06	2.41181093938267e-06	APOE/LTF/ELANE/PRKN/CTSG/PLG/ARG1/F2/DEFA5	9	0.76271186440678
BP	GO:0001935	endothelial cell proliferation	11/124	201/18614	1.03351682510596e-07	5.26463387618001e-06	2.62956398890888e-06	APOE/XDH/SPARC/LEP/GHRL/ARG1/AGTR1/BMP6/FGF2/APOA1/VIP	11	0.54726368159204
BP	GO:0006959	humoral immune response	12/124	250/18614	1.11511522109298e-07	5.61185093795828e-06	2.80299095523942e-06	CXCL8/LTF/ELANE/KRT1/CTSG/IFNG/TREM2/F2/PPBP/DEFA5/KLK3/CXCL1	12	0.48
BP	GO:1905920	positive regulation of CoA-transferase activity	4/124	8/18614	1.28637935130205e-07	6.39667446474842e-06	3.19499232365999e-06	APOE/AGTR1/AGT/APOA1	4	5
BP	GO:0044703	multi-organism reproductive process	11/124	207/18614	1.39262186244776e-07	6.84350766993445e-06	3.41817527104824e-06	SLC6A4/EPO/OXTR/ACE/LEP/GHRL/ARG1/SPP1/AGT/CYP1A1/TIMP1	11	0.531400966183575
BP	GO:0050829	defense response to Gram-negative bacterium	8/124	90/18614	1.51661502149526e-07	7.2492292251329e-06	3.62082389128773e-06	LTF/CHGA/ELANE/CTSG/SERPINE1/TREM2/F2/DEFA5	8	0.888888888888889
BP	GO:0016486	peptide hormone processing	6/124	37/18614	1.51912007117252e-07	7.2492292251329e-06	3.62082389128773e-06	CTSG/PCSK2/ACE/BCHE/PLA2G7/CMA1	6	1.62162162162162
BP	GO:0050804	modulation of chemical synaptic transmission	16/124	487/18614	1.52724963325759e-07	7.2492292251329e-06	3.62082389128773e-06	SLC6A4/APOE/MAPT/PRKN/DRD2/NPY/OXTR/ACE/ADRB2/GHRL/AGT/KIT/BCHE/SLC18A3/ATP1A2/S100B	16	0.328542094455852
BP	GO:0099177	regulation of trans-synaptic signaling	16/124	488/18614	1.57027449481443e-07	7.36970400543808e-06	3.68099828352715e-06	SLC6A4/APOE/MAPT/PRKN/DRD2/NPY/OXTR/ACE/ADRB2/GHRL/AGT/KIT/BCHE/SLC18A3/ATP1A2/S100B	16	0.327868852459016
BP	GO:0010038	response to metal ion	14/124	367/18614	1.60379991251682e-07	7.44341359398084e-06	3.71781453404484e-06	RYR2/MAPT/PRKN/PRKAA2/DRD2/MAOB/ARG1/PENK/CDK1/KIT/BMP6/CYP1A1/TERT/SLC6A3	14	0.381471389645777
BP	GO:0019730	antimicrobial humoral response	9/124	126/18614	1.64934890638526e-07	7.49819681521917e-06	3.74517749776707e-06	CXCL8/LTF/ELANE/CTSG/F2/PPBP/DEFA5/KLK3/CXCL1	9	0.714285714285714
BP	GO:0031960	response to corticosteroid	10/124	166/18614	1.65150612161878e-07	7.49819681521917e-06	3.74517749776707e-06	ZFP36/EPO/MAOB/ACE/ARG1/BMP6/BCHE/ANXA1/COL1A1/UGT1A1	10	0.602409638554217
BP	GO:0090303	positive regulation of wound healing	7/124	62/18614	1.78174308642376e-07	7.96625974648656e-06	3.97896420688138e-06	PLAU/CD36/SERPINE1/PLG/F2/MYLK/ANXA1	7	1.12903225806452
BP	GO:0042742	defense response to bacterium	13/124	314/18614	1.79274219815594e-07	7.96625974648656e-06	3.97896420688138e-06	CRP/LTF/CHGA/ELANE/CD36/CTSG/SERPINE1/TREM2/F2/PPBP/HP/DEFA5/KLK3	13	0.414012738853503
BP	GO:0050890	cognition	13/124	317/18614	1.99973612519907e-07	8.79252399469106e-06	4.39166426608815e-06	SLC6A4/APOE/MAPT/PRKN/DRD2/OXTR/TREM2/AGT/KIT/BCHE/ATP1A2/S100B/VIP	13	0.410094637223975
BP	GO:0044060	regulation of endocrine process	6/124	39/18614	2.10888384010395e-07	9.17584145845227e-06	4.58312255601537e-06	LEP/GHRL/SPP1/AGTR1/AGT/BMP6	6	1.53846153846154
BP	GO:0044706	multi-multicellular organism process	11/124	216/18614	2.13929188141245e-07	9.21218782336062e-06	4.60127673245738e-06	SLC6A4/EPO/OXTR/ACE/LEP/GHRL/ARG1/SPP1/AGT/CYP1A1/TIMP1	11	0.509259259259259
BP	GO:0042755	eating behavior	6/124	40/18614	2.46758500875906e-07	1.04112147288753e-05	5.20016319761877e-06	NPY/OXTR/ACE/LEP/GHRL/GDF15	6	1.5
BP	GO:0140448	signaling receptor ligand precursor processing	6/124	40/18614	2.46758500875906e-07	1.04112147288753e-05	5.20016319761877e-06	CTSG/PCSK2/ACE/BCHE/PLA2G7/CMA1	6	1.5
BP	GO:0042417	dopamine metabolic process	6/124	41/18614	2.87492483977932e-07	1.18896644116418e-05	5.93861493740763e-06	PRKN/MAOA/DRD2/NPY/MAOB/SLC6A3	6	1.46341463414634
BP	GO:1990000	amyloid fibril formation	6/124	41/18614	2.87492483977932e-07	1.18896644116418e-05	5.93861493740763e-06	APOE/MAPT/CRYAB/PRKN/CD36/TREM2	6	1.46341463414634
BP	GO:2000831	regulation of steroid hormone secretion	5/124	22/18614	2.90931055023859e-07	1.19139119297515e-05	5.95072601710307e-06	GHRL/SPP1/AGTR1/AGT/BMP6	5	2.27272727272727
BP	GO:0007596	blood coagulation	11/124	224/18614	3.08077939550291e-07	1.24936073155492e-05	6.24027057934263e-06	APOE/PLAU/KRT1/CD36/CTSG/F5/SERPINE1/MMRN1/PLG/F2/KNG1	11	0.491071428571429
BP	GO:0019218	regulation of steroid metabolic process	8/124	99/18614	3.18652631916197e-07	1.27981927260957e-05	6.39240401273181e-06	APOE/IFNG/LEP/KIT/BMP6/EGR1/APOA1/UGT1A1	8	0.808080808080808
BP	GO:0051048	negative regulation of secretion	10/124	180/18614	3.50811131647038e-07	1.39556009227588e-05	6.97050288646044e-06	APOE/CHGA/PRKN/DRD2/OXTR/MAOB/ACE/LEP/GHRL/ANXA1	10	0.555555555555556
BP	GO:0050731	positive regulation of peptidyl-tyrosine phosphorylation	10/124	181/18614	3.6925837697634e-07	1.45508701946243e-05	7.26782624793551e-06	CD36/EPO/IFNG/TREM2/ACE/LEP/AGT/KIT/BMP6/CSF2	10	0.552486187845304
BP	GO:1905918	regulation of CoA-transferase activity	4/124	10/18614	3.81945651756255e-07	1.48533601177024e-05	7.41891303334958e-06	APOE/AGTR1/AGT/APOA1	4	4
BP	GO:0050817	coagulation	11/124	229/18614	3.84046658537672e-07	1.48533601177024e-05	7.41891303334958e-06	APOE/PLAU/KRT1/CD36/CTSG/F5/SERPINE1/MMRN1/PLG/F2/KNG1	11	0.480349344978166
BP	GO:0007599	hemostasis	11/124	230/18614	4.01087741946312e-07	1.53701238358692e-05	7.67702466960493e-06	APOE/PLAU/KRT1/CD36/CTSG/F5/SERPINE1/MMRN1/PLG/F2/KNG1	11	0.478260869565217
BP	GO:0043270	positive regulation of monoatomic ion transport	11/124	231/18614	4.18793913330672e-07	1.59027470543838e-05	7.94305776288413e-06	SLC6A4/RYR2/KCNE2/NOS1/IFNG/TREM2/ADCYAP1R1/ADRB2/LEP/F2/MYLK	11	0.476190476190476
BP	GO:0001936	regulation of endothelial cell proliferation	10/124	185/18614	4.5183387307224e-07	1.70027935839887e-05	8.49250579828526e-06	APOE/XDH/SPARC/LEP/GHRL/ARG1/AGTR1/BMP6/FGF2/VIP	10	0.540540540540541
BP	GO:0051384	response to glucocorticoid	9/124	142/18614	4.57581653006288e-07	1.70653443268506e-05	8.52374846107577e-06	ZFP36/EPO/MAOB/ACE/ARG1/BMP6/BCHE/ANXA1/UGT1A1	9	0.633802816901408
BP	GO:0034764	positive regulation of transmembrane transport	11/124	235/18614	4.96725556870784e-07	1.83612623986661e-05	9.17102984366925e-06	RYR2/KCNE2/NOS1/IFNG/TREM2/ADCYAP1R1/ADRB2/F2/AGT/TERT/SORBS1	11	0.468085106382979
BP	GO:0034599	cellular response to oxidative stress	12/124	290/18614	5.49491190660643e-07	2.00074676672901e-05	9.99327165469275e-06	MAPT/PRKN/PRKAA2/CD36/TREM2/ARG1/PENK/CDK1/TPM1/ANXA1/NOX1/MMP3	12	0.413793103448276
BP	GO:0050795	regulation of behavior	7/124	73/18614	5.55629937612079e-07	2.00074676672901e-05	9.99327165469275e-06	APOE/DRD2/NPY/GHRL/PENK/GRP/CSF2	7	0.958904109589041
BP	GO:0051937	catecholamine transport	7/124	73/18614	5.55629937612079e-07	2.00074676672901e-05	9.99327165469275e-06	CHGA/PRKN/DRD2/OXTR/AGT/SLC6A3/VIP	7	0.958904109589041
BP	GO:0030072	peptide hormone secretion	11/124	238/18614	5.63315810913955e-07	2.01108559161332e-05	1.00449117159825e-05	CHGA/PRKN/DRD2/IFNG/LEP/GHRL/F2/ADCY5/GRP/ANXA1/VIP	11	0.46218487394958
BP	GO:0002274	myeloid leukocyte activation	11/124	240/18614	6.11975494659278e-07	2.16628952643373e-05	1.08201198074459e-05	CXCL8/CHGA/MAPT/CTSG/NPY/IFNG/TREM2/KIT/GRP/ANXA1/CSF2	11	0.458333333333333
BP	GO:0140353	lipid export from cell	6/124	47/18614	6.6451347082004e-07	2.32861285879986e-05	1.16308876583328e-05	LEP/GHRL/SPP1/AGTR1/AGT/BMP6	6	1.27659574468085
BP	GO:0007631	feeding behavior	8/124	109/18614	6.68981429389475e-07	2.32861285879986e-05	1.16308876583328e-05	DRD2/NPY/OXTR/ACE/LEP/GHRL/GDF15/AGT	8	0.73394495412844
BP	GO:0002790	peptide secretion	11/124	243/18614	6.91926246240542e-07	2.38857514921218e-05	1.19303855593628e-05	CHGA/PRKN/DRD2/IFNG/LEP/GHRL/F2/ADCY5/GRP/ANXA1/VIP	11	0.452674897119342
BP	GO:0002444	myeloid leukocyte mediated immunity	8/124	110/18614	7.17462608434296e-07	2.45642730772955e-05	1.22692915437168e-05	CHGA/ELANE/CTSG/ACE/ARG1/F2/KIT/GRP	8	0.727272727272727
BP	GO:1903036	positive regulation of response to wounding	7/124	76/18614	7.33317779973209e-07	2.49029948532365e-05	1.243847530943e-05	PLAU/CD36/SERPINE1/PLG/F2/MYLK/ANXA1	7	0.921052631578947
BP	GO:0045834	positive regulation of lipid metabolic process	9/124	151/18614	7.6864323904278e-07	2.56940317428434e-05	1.28335801102064e-05	APOE/IFNG/F2/KIT/BMP6/FGF2/ANXA1/APOA1/SORBS1	9	0.596026490066225
BP	GO:0051341	regulation of oxidoreductase activity	8/124	111/18614	7.6891404545258e-07	2.56940317428434e-05	1.28335801102064e-05	APOE/PRKN/IFNG/LEP/HP/AGTR1/AGT/TERT	8	0.720720720720721
BP	GO:0035929	steroid hormone secretion	5/124	27/18614	8.68419616513116e-07	2.83389745169944e-05	1.41546684204687e-05	GHRL/SPP1/AGTR1/AGT/BMP6	5	1.85185185185185
BP	GO:0042133	neurotransmitter metabolic process	5/124	27/18614	8.68419616513116e-07	2.83389745169944e-05	1.41546684204687e-05	MAOA/CHAT/NOS1/MAOB/BCHE	5	1.85185185185185
BP	GO:0042730	fibrinolysis	5/124	27/18614	8.68419616513116e-07	2.83389745169944e-05	1.41546684204687e-05	PLAU/KRT1/SERPINE1/PLG/F2	5	1.85185185185185
BP	GO:0050673	epithelial cell proliferation	15/124	488/18614	8.90794569948604e-07	2.86300040010224e-05	1.43000309791783e-05	APOE/ZFP36/XDH/SPARC/DRD2/BRCA2/LEP/GHRL/ARG1/AGTR1/KIT/BMP6/FGF2/APOA1/VIP	15	0.307377049180328
BP	GO:0070943	neutrophil-mediated killing of symbiont cell	4/124	12/18614	8.91046329933664e-07	2.86300040010224e-05	1.43000309791783e-05	ELANE/CTSG/ARG1/F2	4	3.33333333333333
BP	GO:0097305	response to alcohol	11/124	252/18614	9.89815982166454e-07	3.13442077037157e-05	1.56557135362233e-05	PRKAA2/DRD2/MAOB/ACE/ADCYAP1R1/LEP/PENK/CDK1/ADCY5/SLC6A3/UGT1A1	11	0.436507936507937
BP	GO:0043434	response to peptide hormone	14/124	427/18614	9.90527990636934e-07	3.13442077037157e-05	1.56557135362233e-05	OXTR/LEP/CPEB1/GHRL/ARG1/GDF15/AGTR1/AGT/ANXA1/EGR1/TRIB3/COL1A1/SORBS1/TIMP1	14	0.327868852459016
BP	GO:0045860	positive regulation of protein kinase activity	13/124	366/18614	1.01904736640916e-06	3.20042169134666e-05	1.59853730132406e-05	LTF/ELANE/DRD2/EPO/IFNG/ACE/ADRB2/LEP/AGT/KIT/FGF2/EGR1/CLSPN	13	0.355191256830601
BP	GO:0030194	positive regulation of blood coagulation	5/124	28/18614	1.05158620270861e-06	3.22976144758373e-05	1.6131918372821e-05	PLAU/CD36/SERPINE1/PLG/F2	5	1.78571428571429
BP	GO:0051873	killing by host of symbiont cells	5/124	28/18614	1.05158620270861e-06	3.22976144758373e-05	1.6131918372821e-05	ELANE/CTSG/ARG1/F2/DEFA5	5	1.78571428571429
BP	GO:1900048	positive regulation of hemostasis	5/124	28/18614	1.05158620270861e-06	3.22976144758373e-05	1.6131918372821e-05	PLAU/CD36/SERPINE1/PLG/F2	5	1.78571428571429
BP	GO:0043410	positive regulation of MAPK cascade	15/124	495/18614	1.06403917164347e-06	3.24415446712026e-05	1.62038082074326e-05	APOE/ELANE/CD36/XDH/DRD2/NPY/EPO/TREM2/ADRB2/LEP/GHRL/GDF15/KIT/FGF2/NOX1	15	0.303030303030303
BP	GO:0010876	lipid localization	15/124	497/18614	1.11882115746877e-06	3.38646085126598e-05	1.6914595988582e-05	APOE/CRP/PRKN/CD36/DRD2/TREM2/ACE/LEP/GHRL/SPP1/AGTR1/AGT/BMP6/ANXA1/APOA1	15	0.301810865191147
BP	GO:1900738	positive regulation of phospholipase C-activating G protein-coupled receptor signaling pathway	3/124	4/18614	1.14861537023556e-06	3.44894371417723e-05	1.72266835716877e-05	CHGA/F2/GRP	3	7.5
BP	GO:0000302	response to reactive oxygen species	10/124	205/18614	1.1559782618741e-06	3.44894371417723e-05	1.72266835716877e-05	APOE/MAPT/CRYAB/CD36/ARG1/CDK1/TPM1/HP/ANXA1/COL1A1	10	0.48780487804878
BP	GO:0044403	biological process involved in symbiotic interaction	12/124	313/18614	1.22829641941554e-06	3.63871925099198e-05	1.81745688934796e-05	APOE/CXCL8/LTF/ELANE/PRKN/CTSG/PLG/ARG1/F2/CDK1/AGTR1/DEFA5	12	0.383386581469649
BP	GO:0009306	protein secretion	13/124	373/18614	1.25874078899329e-06	3.68484939432856e-05	1.8404978389323e-05	APOE/CHGA/PRKN/DRD2/IFNG/TREM2/LEP/GHRL/F2/ADCY5/BMP6/ANXA1/VIP	13	0.348525469168901
BP	GO:0007623	circadian rhythm	10/124	207/18614	1.26245174771248e-06	3.68484939432856e-05	1.8404978389323e-05	SLC6A4/MAPK10/PRKAA2/DRD2/LEP/GHRL/CDK1/EGR1/TOP2A/CSF2	10	0.483091787439614
BP	GO:0051481	negative regulation of cytosolic calcium ion concentration	4/124	13/18614	1.28043671781177e-06	3.68484939432856e-05	1.8404978389323e-05	DRD2/EPO/NOS1/ATP1A2	4	3.07692307692308
BP	GO:0051918	negative regulation of fibrinolysis	4/124	13/18614	1.28043671781177e-06	3.68484939432856e-05	1.8404978389323e-05	PLAU/SERPINE1/PLG/F2	4	3.07692307692308
BP	GO:0015833	peptide transport	11/124	259/18614	1.29443819630768e-06	3.68484939432856e-05	1.8404978389323e-05	CHGA/PRKN/DRD2/IFNG/LEP/GHRL/F2/ADCY5/GRP/ANXA1/VIP	11	0.424710424710425
BP	GO:0035592	establishment of protein localization to extracellular region	13/124	374/18614	1.29679880528202e-06	3.68484939432856e-05	1.8404978389323e-05	APOE/CHGA/PRKN/DRD2/IFNG/TREM2/LEP/GHRL/F2/ADCY5/BMP6/ANXA1/VIP	13	0.347593582887701
BP	GO:0014068	positive regulation of phosphatidylinositol 3-kinase signaling	7/124	83/18614	1.3400894967843e-06	3.78213096491082e-05	1.88908775435738e-05	TREM2/LEP/F2/AGT/KIT/FGF2/MYOC	7	0.843373493975904
BP	GO:0034368	protein-lipid complex remodeling	5/124	30/18614	1.50863360603374e-06	4.17322024662446e-05	2.08442788927074e-05	APOE/AGTR1/AGT/APOA1/PLA2G7	5	1.66666666666667
BP	GO:0034369	plasma lipoprotein particle remodeling	5/124	30/18614	1.50863360603374e-06	4.17322024662446e-05	2.08442788927074e-05	APOE/AGTR1/AGT/APOA1/PLA2G7	5	1.66666666666667
BP	GO:0050820	positive regulation of coagulation	5/124	30/18614	1.50863360603374e-06	4.17322024662446e-05	2.08442788927074e-05	PLAU/CD36/SERPINE1/PLG/F2	5	1.66666666666667
BP	GO:0048639	positive regulation of developmental growth	9/124	165/18614	1.61266885641546e-06	4.43165645608381e-05	2.21351085416582e-05	MAPT/PRKN/DRD2/LEP/GHRL/CDK1/FGF2/AGRN/SLC6A3	9	0.545454545454545
BP	GO:0071692	protein localization to extracellular region	13/124	382/18614	1.64013413350428e-06	4.47767338277607e-05	2.23649525463054e-05	APOE/CHGA/PRKN/DRD2/IFNG/TREM2/LEP/GHRL/F2/ADCY5/BMP6/ANXA1/VIP	13	0.340314136125654
BP	GO:0006869	lipid transport	14/124	447/18614	1.69785127822764e-06	4.57013204914947e-05	2.28267623991388e-05	APOE/PRKN/CD36/DRD2/TREM2/ACE/LEP/GHRL/SPP1/AGTR1/AGT/BMP6/ANXA1/APOA1	14	0.313199105145414
BP	GO:0008202	steroid metabolic process	12/124	323/18614	1.70535209576029e-06	4.57013204914947e-05	2.28267623991388e-05	APOE/PRKAA2/IFNG/LEP/SPP1/KIT/BMP6/CYP1A1/EGR1/APOA1/UGT1A1/CYP2D6	12	0.371517027863777
BP	GO:0006584	catecholamine metabolic process	6/124	55/18614	1.71776569719049e-06	4.57013204914947e-05	2.28267623991388e-05	PRKN/MAOA/DRD2/NPY/MAOB/SLC6A3	6	1.09090909090909
BP	GO:0009712	catechol-containing compound metabolic process	6/124	55/18614	1.71776569719049e-06	4.57013204914947e-05	2.28267623991388e-05	PRKN/MAOA/DRD2/NPY/MAOB/SLC6A3	6	1.09090909090909
BP	GO:0070942	neutrophil mediated cytotoxicity	4/124	14/18614	1.78337854276139e-06	4.71466593235084e-05	2.35486760276687e-05	ELANE/CTSG/ARG1/F2	4	2.85714285714286
BP	GO:0048678	response to axon injury	7/124	87/18614	1.84499786852129e-06	4.8165975605084e-05	2.40578011540079e-05	DRD2/EPO/TREM2/ARG1/CDK1/SPP1/FGF2	7	0.804597701149425
BP	GO:0097006	regulation of plasma lipoprotein particle levels	7/124	87/18614	1.84499786852129e-06	4.8165975605084e-05	2.40578011540079e-05	APOE/CD36/TREM2/AGTR1/AGT/APOA1/PLA2G7	7	0.804597701149425
BP	GO:0050832	defense response to fungus	6/124	56/18614	1.91347634432621e-06	4.9336979569448e-05	2.46426908021738e-05	LTF/CHGA/ELANE/CTSG/ARG1/DEFA5	6	1.07142857142857
BP	GO:0060986	endocrine hormone secretion	6/124	56/18614	1.91347634432621e-06	4.9336979569448e-05	2.46426908021738e-05	LEP/GHRL/SPP1/AGTR1/AGT/BMP6	6	1.07142857142857
BP	GO:0009314	response to radiation	14/124	452/18614	1.93375021524955e-06	4.95538322030514e-05	2.47510037237624e-05	MAPK10/CRYAB/ELANE/DRD2/NPY/BRCA2/PENK/KIT/ANXA1/EGR1/ATP1A2/MMP1/TIMP1/MMP3	14	0.309734513274336
BP	GO:0045471	response to ethanol	8/124	126/18614	2.01270704297964e-06	5.12626665763779e-05	2.56045273375202e-05	DRD2/MAOB/ADCYAP1R1/LEP/PENK/CDK1/SLC6A3/UGT1A1	8	0.634920634920635
BP	GO:0010743	regulation of macrophage derived foam cell differentiation	5/124	32/18614	2.1092607675716e-06	5.30745917237744e-05	2.6509542430735e-05	CRP/CD36/AGTR1/AGT/CSF2	5	1.5625
BP	GO:0034367	protein-containing complex remodeling	5/124	32/18614	2.1092607675716e-06	5.30745917237744e-05	2.6509542430735e-05	APOE/AGTR1/AGT/APOA1/PLA2G7	5	1.5625
BP	GO:0050433	regulation of catecholamine secretion	6/124	57/18614	2.12700789317278e-06	5.32006704777408e-05	2.65725158794104e-05	CHGA/PRKN/DRD2/OXTR/AGT/VIP	6	1.05263157894737
BP	GO:0050708	regulation of protein secretion	11/124	275/18614	2.31792721836271e-06	5.76308451851253e-05	2.87852866340532e-05	APOE/CHGA/PRKN/DRD2/IFNG/TREM2/LEP/GHRL/F2/ADCY5/BMP6	11	0.4
BP	GO:0006937	regulation of muscle contraction	9/124	173/18614	2.38669034540108e-06	5.89893820872208e-05	2.94638446875425e-05	RYR2/CHGA/OXTR/NOS1/ADRB2/GHRL/TPM1/KIT/ATP1A2	9	0.520231213872832
BP	GO:0050432	catecholamine secretion	6/124	59/18614	2.61248057498137e-06	6.41901844805718e-05	3.20615263133937e-05	CHGA/PRKN/DRD2/OXTR/AGT/VIP	6	1.01694915254237
BP	GO:0048660	regulation of smooth muscle cell proliferation	9/124	176/18614	2.75001211539353e-06	6.71742725497005e-05	3.35520099274237e-05	APOE/ELANE/IFNG/TPM1/AGT/FGF2/TERT/VIP/NOX1	9	0.511363636363636
BP	GO:1900736	regulation of phospholipase C-activating G protein-coupled receptor signaling pathway	3/124	5/18614	2.85754035087063e-06	6.93950351487593e-05	3.46612299597649e-05	CHGA/F2/GRP	3	6
BP	GO:0019229	regulation of vasoconstriction	6/124	61/18614	3.18464911205642e-06	7.65990199869453e-05	3.82594553164889e-05	OXTR/ACE/LEP/AGTR1/AGT/ATP1A2	6	0.983606557377049
BP	GO:0034374	low-density lipoprotein particle remodeling	4/124	16/18614	3.20920002339368e-06	7.65990199869453e-05	3.82594553164889e-05	APOE/AGTR1/AGT/PLA2G7	4	2.5
BP	GO:2000846	regulation of corticosteroid hormone secretion	4/124	16/18614	3.20920002339368e-06	7.65990199869453e-05	3.82594553164889e-05	GHRL/AGTR1/AGT/BMP6	4	2.5
BP	GO:0048659	smooth muscle cell proliferation	9/124	180/18614	3.30782435251949e-06	7.85044450026928e-05	3.9211171451517e-05	APOE/ELANE/IFNG/TPM1/AGT/FGF2/TERT/VIP/NOX1	9	0.5
BP	GO:0002446	neutrophil mediated immunity	5/124	35/18614	3.34636845404242e-06	7.89705143081085e-05	3.94439623901997e-05	ELANE/CTSG/ACE/ARG1/F2	5	1.42857142857143
BP	GO:0022617	extracellular matrix disassembly	6/124	62/18614	3.5067714124222e-06	8.22909224139748e-05	4.11024301562436e-05	ELANE/CTSG/PLG/MMP1/CMA1/MMP3	6	0.967741935483871
BP	GO:0042886	amide transport	12/124	349/18614	3.79216037323958e-06	8.84908037934175e-05	4.41991288430512e-05	CHGA/PRKN/DRD2/IFNG/LEP/GHRL/F2/ADCY5/GRP/ANXA1/ATP1A2/VIP	12	0.343839541547278
BP	GO:0048255	mRNA stabilization	6/124	63/18614	3.85492147149417e-06	8.94555943690619e-05	4.46810196286634e-05	IGF2BP1/ZFP36/IGF2BP3/IGF2BP2/E2F1/VIP	6	0.952380952380952
BP	GO:0019932	second-messenger-mediated signaling	11/124	292/18614	4.12623575125799e-06	9.52225786353847e-05	4.75614961267423e-05	RYR2/APOE/CXCL8/MAPT/CD36/NOS1/TREM2/ADCYAP1R1/AGTR1/AGT/ATP1A2	11	0.376712328767123
BP	GO:0043271	negative regulation of monoatomic ion transport	8/124	140/18614	4.42785505976194e-06	0.000101473876458558	5.06838761490525e-05	KCNE2/EPO/NOS1/MAOB/ACE/GRP/ATP1A2/VIP	8	0.571428571428571
BP	GO:0032094	response to food	5/124	37/18614	4.445707299956e-06	0.000101473876458558	5.06838761490525e-05	NPY/LEP/GHRL/CYP1A1/GAST	5	1.35135135135135
BP	GO:0050678	regulation of epithelial cell proliferation	13/124	419/18614	4.51823140277954e-06	0.000102045034428214	5.09691564675527e-05	APOE/ZFP36/XDH/SPARC/DRD2/BRCA2/LEP/GHRL/ARG1/AGTR1/BMP6/FGF2/VIP	13	0.310262529832936
BP	GO:0007565	female pregnancy	9/124	187/18614	4.51959094307386e-06	0.000102045034428214	5.09691564675527e-05	EPO/OXTR/ACE/LEP/GHRL/ARG1/SPP1/AGT/TIMP1	9	0.481283422459893
BP	GO:0001819	positive regulation of cytokine production	14/124	489/18614	4.8055149347226e-06	0.000107917397216862	5.39022671229213e-05	ELANE/CD36/DRD2/SERPINE1/IFNG/TREM2/LEP/AGT/KIT/DEFA5/ANXA1/EGR1/CSF2/NOX1	14	0.286298568507157
BP	GO:0097529	myeloid leukocyte migration	10/124	241/18614	4.93118961732799e-06	0.000110147481452294	5.50161430990378e-05	CXCL8/CHGA/CTSG/SERPINE1/TREM2/PPBP/KIT/ANXA1/CXCL1/PLA2G7	10	0.4149377593361
BP	GO:0010517	regulation of phospholipase activity	6/124	66/18614	5.07165575176752e-06	0.000112538433748344	5.62103689853503e-05	ADCYAP1R1/AGTR1/AGT/KIT/FGF2/ANXA1	6	0.909090909090909
BP	GO:0010742	macrophage derived foam cell differentiation	5/124	38/18614	5.09211490984846e-06	0.000112538433748344	5.62103689853503e-05	CRP/CD36/AGTR1/AGT/CSF2	5	1.31578947368421
BP	GO:0019221	cytokine-mediated signaling pathway	14/124	492/18614	5.15402825609633e-06	0.000112714010605834	5.62980656025512e-05	CXCL8/PRKN/CTSG/EPO/IFNG/TREM2/LEP/ARG1/PPBP/KIT/EGR1/APOA1/CSF2/CXCL1	14	0.284552845528455
BP	GO:0090066	regulation of anatomical structure size	14/124	492/18614	5.15402825609633e-06	0.000112714010605834	5.62980656025512e-05	SLC6A4/APOE/CRP/MAPT/OXTR/NOS1/ACE/ADRB2/LEP/SPP1/AGTR1/AGT/ATP1A2/KNG1	14	0.284552845528455
BP	GO:0051917	regulation of fibrinolysis	4/124	18/18614	5.34028378290753e-06	0.000116178986256275	5.80287415445324e-05	PLAU/SERPINE1/PLG/F2	4	2.22222222222222
BP	GO:0009620	response to fungus	6/124	67/18614	5.54035805705294e-06	0.000119907127483472	5.98908626620067e-05	LTF/CHGA/ELANE/CTSG/ARG1/DEFA5	6	0.895522388059701
BP	GO:0090276	regulation of peptide hormone secretion	9/124	192/18614	5.60267681315848e-06	0.000120630830147232	6.02523355598487e-05	CHGA/PRKN/DRD2/IFNG/LEP/GHRL/F2/ADCY5/GRP	9	0.46875
BP	GO:2000855	regulation of mineralocorticoid secretion	3/124	6/18614	5.68722894617229e-06	0.000121201812796743	6.05375283099543e-05	AGTR1/AGT/BMP6	3	5
BP	GO:2000858	regulation of aldosterone secretion	3/124	6/18614	5.68722894617229e-06	0.000121201812796743	6.05375283099543e-05	AGTR1/AGT/BMP6	3	5
BP	GO:0090077	foam cell differentiation	5/124	39/18614	5.80994234011876e-06	0.000123188472866376	6.15298194930023e-05	CRP/CD36/AGTR1/AGT/CSF2	5	1.28205128205128
BP	GO:0048511	rhythmic process	11/124	303/18614	5.86868755140145e-06	0.000123805595465676	6.18380580907904e-05	SLC6A4/MAPK10/PRKAA2/DRD2/OXTR/LEP/GHRL/CDK1/EGR1/TOP2A/CSF2	11	0.363036303630363
BP	GO:0060047	heart contraction	10/124	247/18614	6.12671195637719e-06	0.000128599376089385	6.42324416690801e-05	RYR2/CHGA/KCNE2/DRD2/NOS1/ACE/DES/TPM1/AGT/ATP1A2	10	0.404858299595142
BP	GO:0002791	regulation of peptide secretion	9/124	195/18614	6.3538417880879e-06	0.000132699985744216	6.62806022315274e-05	CHGA/PRKN/DRD2/IFNG/LEP/GHRL/F2/ADCY5/GRP	9	0.461538461538462
BP	GO:0033002	muscle cell proliferation	10/124	249/18614	6.57741418819598e-06	0.000136573071413897	6.82151197768086e-05	APOE/ELANE/IFNG/CDK1/TPM1/AGT/FGF2/TERT/VIP/NOX1	10	0.401606425702811
BP	GO:1903524	positive regulation of blood circulation	5/124	40/18614	6.60468288858203e-06	0.000136573071413897	6.82151197768086e-05	RYR2/CHGA/GHRL/TPM1/ATP1A2	5	1.25
BP	GO:0010744	positive regulation of macrophage derived foam cell differentiation	4/124	19/18614	6.72955000250409e-06	0.000137118684685169	6.848764110379e-05	CD36/AGTR1/AGT/CSF2	4	2.10526315789474
BP	GO:0035930	corticosteroid hormone secretion	4/124	19/18614	6.72955000250409e-06	0.000137118684685169	6.848764110379e-05	GHRL/AGTR1/AGT/BMP6	4	2.10526315789474
BP	GO:0051580	regulation of neurotransmitter uptake	4/124	19/18614	6.72955000250409e-06	0.000137118684685169	6.848764110379e-05	PRKN/DRD2/NOS1/ATP1A2	4	2.10526315789474
BP	GO:0001906	cell killing	9/124	197/18614	6.90122080508985e-06	0.000138588458186828	6.92217592899194e-05	LTF/CHGA/ELANE/CTSG/IFNG/LEP/ARG1/F2/DEFA5	9	0.456852791878173
BP	GO:0030073	insulin secretion	9/124	197/18614	6.90122080508985e-06	0.000138588458186828	6.92217592899194e-05	CHGA/PRKN/DRD2/IFNG/LEP/GHRL/F2/ADCY5/ANXA1	9	0.456852791878173
BP	GO:0090087	regulation of peptide transport	9/124	197/18614	6.90122080508985e-06	0.000138588458186828	6.92217592899194e-05	CHGA/PRKN/DRD2/IFNG/LEP/GHRL/F2/ADCY5/GRP	9	0.456852791878173
BP	GO:0031330	negative regulation of cellular catabolic process	10/124	251/18614	7.05654781227435e-06	0.000141029666085502	7.04410866982007e-05	IGF2BP1/ZFP36/TREM2/IGF2BP3/LEP/IGF2BP2/HP/E2F1/VIP/TIMP1	10	0.398406374501992
BP	GO:0014823	response to activity	6/124	70/18614	7.16163254135098e-06	0.000142448281548681	7.11496526163291e-05	RYR2/PRKAA2/LEP/CDK1/AGT/BMP6	6	0.857142857142857
BP	GO:0007162	negative regulation of cell adhesion	11/124	312/18614	7.7418496241582e-06	0.000152536348491079	7.61884108991139e-05	CTSG/SERPINE1/PLG/ARG1/BMP6/ANXA1/APOA1/CDKN2A/KNG1/MYOC/COL1A1	11	0.352564102564103
BP	GO:0060326	cell chemotaxis	11/124	312/18614	7.7418496241582e-06	0.000152536348491079	7.61884108991139e-05	CXCL8/CHGA/CTSG/SERPINE1/PPBP/AGTR1/KIT/FGF2/ANXA1/CXCL1/PLA2G7	11	0.352564102564103
BP	GO:0090257	regulation of muscle system process	10/124	254/18614	7.83183009022626e-06	0.000152905679014484	7.63728830328256e-05	RYR2/CHGA/OXTR/NOS1/ADRB2/GHRL/TPM1/AGT/KIT/ATP1A2	10	0.393700787401575
BP	GO:0031349	positive regulation of defense response	13/124	441/18614	7.84421903951353e-06	0.000152905679014484	7.63728830328256e-05	LTF/CD36/SERPINE1/IFNG/TREM2/ACE/ARG1/PENK/AGTR1/AGT/KLK3/GRP/PLA2G7	13	0.294784580498866
BP	GO:1901653	cellular response to peptide	12/124	375/18614	7.87041440941202e-06	0.000152905679014484	7.63728830328256e-05	CD36/TREM2/ADRB2/LEP/CPEB1/GHRL/ARG1/GDF15/AGTR1/AGT/TRIB3/SORBS1	12	0.32
BP	GO:0050730	regulation of peptidyl-tyrosine phosphorylation	10/124	255/18614	8.10612481207148e-06	0.000156263996848493	7.80502858394246e-05	CD36/EPO/IFNG/TREM2/ACE/LEP/AGT/KIT/BMP6/CSF2	10	0.392156862745098
BP	GO:0007626	locomotory behavior	9/124	201/18614	8.11809607759706e-06	0.000156263996848493	7.80502858394246e-05	APOE/PRKN/DRD2/PENK/ADCY5/EGR1/ATP1A2/CSTB/SLC6A3	9	0.447761194029851
BP	GO:0030198	extracellular matrix organization	11/124	314/18614	8.22266362089054e-06	0.00015729073738589	7.85631192114294e-05	ELANE/CTSG/PLG/ADAMTSL1/MYH11/AGT/COL1A1/MMP1/CMA1/NOX1/MMP3	11	0.35031847133758
BP	GO:0035813	regulation of renal sodium excretion	4/124	20/18614	8.36865720448678e-06	0.00015729073738589	7.85631192114294e-05	DRD2/ACE/AGTR1/AGT	4	2
BP	GO:0042053	regulation of dopamine metabolic process	4/124	20/18614	8.36865720448678e-06	0.00015729073738589	7.85631192114294e-05	PRKN/NPY/MAOB/SLC6A3	4	2
BP	GO:0042069	regulation of catecholamine metabolic process	4/124	20/18614	8.36865720448678e-06	0.00015729073738589	7.85631192114294e-05	PRKN/NPY/MAOB/SLC6A3	4	2
BP	GO:0055093	response to hyperoxia	4/124	20/18614	8.36865720448678e-06	0.00015729073738589	7.85631192114294e-05	EPO/CYP1A1/COL1A1/NOX1	4	2
BP	GO:0043489	RNA stabilization	6/124	72/18614	8.4417677898281e-06	0.00015729073738589	7.85631192114294e-05	IGF2BP1/ZFP36/IGF2BP3/IGF2BP2/E2F1/VIP	6	0.833333333333333
BP	GO:0006836	neurotransmitter transport	9/124	202/18614	8.44951642843516e-06	0.00015729073738589	7.85631192114294e-05	SLC6A4/PRKN/CHAT/DRD2/NPY/NOS1/SLC18A3/ATP1A2/SLC6A3	9	0.445544554455445
BP	GO:0043062	extracellular structure organization	11/124	315/18614	8.47268755370486e-06	0.00015729073738589	7.85631192114294e-05	ELANE/CTSG/PLG/ADAMTSL1/MYH11/AGT/COL1A1/MMP1/CMA1/NOX1/MMP3	11	0.349206349206349
BP	GO:0014812	muscle cell migration	7/124	110/18614	8.85470526301768e-06	0.000163655326918694	8.17420858467678e-05	PLAU/SERPINE1/ACE/TPM1/AGT/ANXA1/TERT	7	0.636363636363636
BP	GO:0045927	positive regulation of growth	10/124	258/18614	8.97946136351674e-06	0.000164747680295775	8.22876913287615e-05	MAPT/PRKN/DRD2/LEP/GHRL/F2/CDK1/FGF2/AGRN/SLC6A3	10	0.387596899224806
BP	GO:0045229	external encapsulating structure organization	11/124	317/18614	8.99269119162954e-06	0.000164747680295775	8.22876913287615e-05	ELANE/CTSG/PLG/ADAMTSL1/MYH11/AGT/COL1A1/MMP1/CMA1/NOX1/MMP3	11	0.347003154574132
BP	GO:1902373	negative regulation of mRNA catabolic process	6/124	73/18614	9.14798909002657e-06	0.000166860918904109	8.33432055915084e-05	IGF2BP1/ZFP36/IGF2BP3/IGF2BP2/E2F1/VIP	6	0.821917808219178
BP	GO:0003015	heart process	10/124	259/18614	9.28809683207937e-06	0.000168679915076502	8.42517524996856e-05	RYR2/CHGA/KCNE2/DRD2/NOS1/ACE/DES/TPM1/AGT/ATP1A2	10	0.386100386100386
BP	GO:0051954	positive regulation of amine transport	5/124	43/18614	9.50893650269478e-06	0.000171201843843776	8.55113981322189e-05	DRD2/OXTR/AGT/SLC18A3/VIP	5	1.16279069767442
BP	GO:0090278	negative regulation of peptide hormone secretion	5/124	43/18614	9.50893650269478e-06	0.000171201843843776	8.55113981322189e-05	CHGA/PRKN/DRD2/LEP/GHRL	5	1.16279069767442
BP	GO:1902074	response to salt	12/124	383/18614	9.73187743539264e-06	0.000174463742693713	8.71406418655894e-05	RYR2/PRKAA2/CD36/DRD2/OXTR/LEP/PENK/CYP1A1/AGRN/EGR1/COL1A1/SLC6A3	12	0.31331592689295
BP	GO:1903531	negative regulation of secretion by cell	8/124	156/18614	9.83824866510351e-06	0.00017498889218594	8.7402942003839e-05	APOE/CHGA/PRKN/DRD2/MAOB/LEP/GHRL/ANXA1	8	0.512820512820513
BP	GO:0035931	mineralocorticoid secretion	3/124	7/18614	9.90416142639652e-06	0.00017498889218594	8.7402942003839e-05	AGTR1/AGT/BMP6	3	4.28571428571429
BP	GO:0035932	aldosterone secretion	3/124	7/18614	9.90416142639652e-06	0.00017498889218594	8.7402942003839e-05	AGTR1/AGT/BMP6	3	4.28571428571429
BP	GO:0014066	regulation of phosphatidylinositol 3-kinase signaling	7/124	112/18614	9.97063833858123e-06	0.00017498889218594	8.7402942003839e-05	TREM2/LEP/F2/AGT/KIT/FGF2/MYOC	7	0.625
BP	GO:1905954	positive regulation of lipid localization	7/124	112/18614	9.97063833858123e-06	0.00017498889218594	8.7402942003839e-05	APOE/CD36/TREM2/GHRL/SPP1/BMP6/APOA1	7	0.625
BP	GO:0006837	serotonin transport	4/124	21/18614	1.02845735626686e-05	0.000179743363059694	8.97776912627581e-05	SLC6A4/NOS1/MAOB/SLC18A3	4	1.9047619047619
BP	GO:0007200	phospholipase C-activating G protein-coupled receptor signaling pathway	7/124	113/18614	1.05708758400219e-05	0.000183977284932381	9.18924382233484e-05	CHGA/DRD2/F2/AGTR1/AGT/GRP/VIP	7	0.619469026548673
BP	GO:0002792	negative regulation of peptide secretion	5/124	44/18614	1.06711022354464e-05	0.000184538803432109	9.21729038474958e-05	CHGA/PRKN/DRD2/LEP/GHRL	5	1.13636363636364
BP	GO:1901654	response to ketone	9/124	208/18614	1.06914987863468e-05	0.000184538803432109	9.21729038474958e-05	PRKAA2/F5/EPO/OXTR/MAOB/ACE/ARG1/SPP1/ADCY5	9	0.432692307692308
BP	GO:0002526	acute inflammatory response	7/124	114/18614	1.12007627739401e-05	0.000192533276159456	9.61659597918533e-05	CRP/ELANE/NPY/EPO/F2/HP/UGT1A1	7	0.614035087719298
BP	GO:0051924	regulation of calcium ion transport	10/124	266/18614	1.17169165297359e-05	0.00020058016534716	0.000100185196557104	RYR2/KCNE2/EPO/NOS1/ACE/ADCYAP1R1/F2/MYLK/AGT/ATP1A2	10	0.37593984962406
BP	GO:0071496	cellular response to external stimulus	11/124	327/18614	1.20319533508644e-05	0.000205132527128818	0.000102458996955588	PRKAA2/ALB/ATF3/LEP/PENK/AGT/BMP6/FGF2/ATP1A2/UCN2/COL1A1	11	0.336391437308868
BP	GO:0035812	renal sodium excretion	4/124	22/18614	1.25053830088119e-05	0.000211265300052507	0.00010552217650645	DRD2/ACE/AGTR1/AGT	4	1.81818181818182
BP	GO:0042752	regulation of circadian rhythm	7/124	116/18614	1.25540731429906e-05	0.000211265300052507	0.00010552217650645	MAPK10/PRKAA2/DRD2/GHRL/CDK1/TOP2A/CSF2	7	0.603448275862069
BP	GO:0051960	regulation of nervous system development	13/124	461/18614	1.25821145252113e-05	0.000211265300052507	0.00010552217650645	MAPT/DRD2/OXTR/IFNG/TREM2/ACE/GHRL/F2/SPP1/KIT/FGF2/AGRN/E2F1	13	0.281995661605206
BP	GO:0050900	leukocyte migration	12/124	393/18614	1.25939812576189e-05	0.000211265300052507	0.00010552217650645	CXCL8/CHGA/ELANE/CTSG/SERPINE1/TREM2/LEP/PPBP/KIT/ANXA1/CXCL1/PLA2G7	12	0.305343511450382
BP	GO:0008016	regulation of heart contraction	9/124	213/18614	1.29306015070685e-05	0.000216044489980101	0.000107909272366357	RYR2/CHGA/KCNE2/DRD2/NOS1/DES/TPM1/AGT/ATP1A2	9	0.422535211267606
BP	GO:0009308	amine metabolic process	7/124	117/18614	1.32798679726347e-05	0.000220891518869003	0.000110330252232996	PRKN/MAOA/DRD2/NPY/MAOB/CYP1A1/SLC6A3	7	0.598290598290598
BP	GO:0071827	plasma lipoprotein particle organization	5/124	46/18614	1.33264694170431e-05	0.000220891518869003	0.000110330252232996	APOE/AGTR1/AGT/APOA1/PLA2G7	5	1.08695652173913
BP	GO:0050796	regulation of insulin secretion	8/124	163/18614	1.35535745306021e-05	0.000223767908357016	0.000111766942873532	CHGA/PRKN/DRD2/IFNG/LEP/GHRL/F2/ADCY5	8	0.49079754601227
BP	GO:0009612	response to mechanical stimulus	9/124	215/18614	1.39321563402737e-05	0.000229112665485525	0.000114436526591059	RYR2/DRD2/AGT/KIT/BMP6/KRT5/FGF2/ATP1A2/COL1A1	9	0.418604651162791
BP	GO:0044062	regulation of excretion	4/124	23/18614	1.50602493518952e-05	0.000246692790364182	0.000123217396142235	DRD2/ACE/AGTR1/AGT	4	1.73913043478261
BP	GO:0006953	acute-phase response	5/124	48/18614	1.64708820180578e-05	0.000267699899569757	0.000133709965839814	CRP/EPO/F2/HP/UGT1A1	5	1.04166666666667
BP	GO:0042311	vasodilation	5/124	48/18614	1.64708820180578e-05	0.000267699899569757	0.000133709965839814	APOE/NOS1/ADRB2/AGT/KNG1	5	1.04166666666667
BP	GO:0070371	ERK1 and ERK2 cascade	11/124	341/18614	1.77696108324996e-05	0.000287688621888957	0.000143693874622661	APOE/CD36/DRD2/NPY/EPO/OXTR/TREM2/ATF3/CDK1/AGT/FGF2	11	0.32258064516129
BP	GO:0010810	regulation of cell-substrate adhesion	9/124	222/18614	1.79760557998528e-05	0.000289907278285657	0.000144802042655185	PLAU/CD36/NPY/SERPINE1/PLG/APOA1/CDKN2A/MYOC/COL1A1	9	0.405405405405405
BP	GO:0071825	protein-lipid complex subunit organization	5/124	49/18614	1.8245293869688e-05	0.000292167604908682	0.000145931024010939	APOE/AGTR1/AGT/APOA1/PLA2G7	5	1.02040816326531
BP	GO:0051962	positive regulation of nervous system development	10/124	280/18614	1.82561036344664e-05	0.000292167604908682	0.000145931024010939	MAPT/DRD2/OXTR/IFNG/ACE/GHRL/KIT/FGF2/AGRN/E2F1	10	0.357142857142857
BP	GO:0007613	memory	7/124	124/18614	1.93965715176135e-05	0.000309234653546075	0.000154455623736079	SLC6A4/APOE/MAPT/DRD2/OXTR/TREM2/S100B	7	0.564516129032258
BP	GO:0031348	negative regulation of defense response	10/124	284/18614	2.06216546287178e-05	0.000327515784730625	0.0001635866298744	APOE/ELANE/ZFP36/KRT1/DRD2/NPY/TREM2/GHRL/ARG1/APOA1	10	0.352112676056338
BP	GO:0045765	regulation of angiogenesis	11/124	349/18614	2.2012722671446e-05	0.0003471235294615	0.000173380249081484	CXCL8/KRT1/SPARC/SERPINE1/LEP/GHRL/AGT/FGF2/KLK3/TERT/CMA1	11	0.315186246418338
BP	GO:1902369	negative regulation of RNA catabolic process	6/124	85/18614	2.20224408205165e-05	0.0003471235294615	0.000173380249081484	IGF2BP1/ZFP36/IGF2BP3/IGF2BP2/E2F1/VIP	6	0.705882352941176
BP	GO:0034767	positive regulation of monoatomic ion transmembrane transport	8/124	175/18614	2.26619586229648e-05	0.000355860906647083	0.000177744368780041	RYR2/KCNE2/NOS1/IFNG/TREM2/ADCYAP1R1/ADRB2/F2	8	0.457142857142857
BP	GO:0002003	angiotensin maturation	3/124	9/18614	2.35390359526756e-05	0.000360265196870961	0.000179944210828281	CTSG/ACE/CMA1	3	3.33333333333333
BP	GO:0002016	regulation of blood volume by renin-angiotensin	3/124	9/18614	2.35390359526756e-05	0.000360265196870961	0.000179944210828281	ACE/AGTR1/AGT	3	3.33333333333333
BP	GO:0019614	catechol-containing compound catabolic process	3/124	9/18614	2.35390359526756e-05	0.000360265196870961	0.000179944210828281	MAOA/MAOB/SLC6A3	3	3.33333333333333
BP	GO:0042420	dopamine catabolic process	3/124	9/18614	2.35390359526756e-05	0.000360265196870961	0.000179944210828281	MAOA/MAOB/SLC6A3	3	3.33333333333333
BP	GO:0042424	catecholamine catabolic process	3/124	9/18614	2.35390359526756e-05	0.000360265196870961	0.000179944210828281	MAOA/MAOB/SLC6A3	3	3.33333333333333
BP	GO:2000822	regulation of behavioral fear response	3/124	9/18614	2.35390359526756e-05	0.000360265196870961	0.000179944210828281	APOE/PENK/GRP	3	3.33333333333333
BP	GO:0019915	lipid storage	6/124	86/18614	2.35461811696845e-05	0.000360265196870961	0.000179944210828281	APOE/CRP/CD36/TREM2/LEP/APOA1	6	0.697674418604651
BP	GO:0002026	regulation of the force of heart contraction	4/124	26/18614	2.50362896057603e-05	0.000380278478848222	0.000189940386597577	RYR2/CHGA/NOS1/ATP1A2	4	1.53846153846154
BP	GO:0042178	xenobiotic catabolic process	4/124	26/18614	2.50362896057603e-05	0.000380278478848222	0.000189940386597577	NOS1/CYP1A1/UGT1A1/CYP2D6	4	1.53846153846154
BP	GO:0032370	positive regulation of lipid transport	6/124	87/18614	2.51536762290299e-05	0.000380677194234268	0.000190139535796862	APOE/TREM2/GHRL/SPP1/BMP6/APOA1	6	0.689655172413793
BP	GO:1901342	regulation of vasculature development	11/124	355/18614	2.5746494897322e-05	0.000388242271430014	0.000193918118512226	CXCL8/KRT1/SPARC/SERPINE1/LEP/GHRL/AGT/FGF2/KLK3/TERT/CMA1	11	0.309859154929577
BP	GO:0001659	temperature homeostasis	8/124	179/18614	2.66567576254343e-05	0.000400522577703019	0.000200051850108333	CD36/DRD2/OXTR/ADRB2/LEP/GHRL/IGF2BP2/EGR1	8	0.446927374301676
BP	GO:0032612	interleukin-1 production	7/124	131/18614	2.7673402694155e-05	0.000412827868048162	0.000206198060675997	CD36/IFNG/TREM2/GHRL/ANXA1/EGR1/APOA1	7	0.534351145038168
BP	GO:0032652	regulation of interleukin-1 production	7/124	131/18614	2.7673402694155e-05	0.000412827868048162	0.000206198060675997	CD36/IFNG/TREM2/GHRL/ANXA1/EGR1/APOA1	7	0.534351145038168
BP	GO:0060191	regulation of lipase activity	6/124	89/18614	2.86336204113723e-05	0.000424072788420192	0.00021181464073909	ADCYAP1R1/AGTR1/AGT/KIT/FGF2/ANXA1	6	0.674157303370786
BP	GO:0048771	tissue remodeling	8/124	181/18614	2.88655830997076e-05	0.000424072788420192	0.00021181464073909	ACE/ADRB2/PLG/LEP/ARG1/SPP1/AGT/TIMP1	8	0.441988950276243
BP	GO:0001963	synaptic transmission	dopaminergic	4/124	27/18614	2.92393974299774e-05	0.000424072788420192	0.00021181464073909	SLC6A4/PRKN/DRD2/SLC6A3	4	1.48148148148148
BP	GO:0001964	startle response	4/124	27/18614	2.92393974299774e-05	0.000424072788420192	0.00021181464073909	PRKN/DRD2/PENK/SLC6A3	4	1.48148148148148
BP	GO:0036296	response to increased oxygen levels	4/124	27/18614	2.92393974299774e-05	0.000424072788420192	0.00021181464073909	EPO/CYP1A1/COL1A1/NOX1	4	1.48148148148148
BP	GO:0045745	positive regulation of G protein-coupled receptor signaling pathway	4/124	27/18614	2.92393974299774e-05	0.000424072788420192	0.00021181464073909	CHGA/DRD2/F2/GRP	4	1.48148148148148
BP	GO:0045940	positive regulation of steroid metabolic process	4/124	27/18614	2.92393974299774e-05	0.000424072788420192	0.00021181464073909	APOE/IFNG/BMP6/APOA1	4	1.48148148148148
BP	GO:0048520	positive regulation of behavior	4/124	27/18614	2.92393974299774e-05	0.000424072788420192	0.00021181464073909	NPY/GHRL/PENK/GRP	4	1.48148148148148
BP	GO:0046890	regulation of lipid biosynthetic process	8/124	182/18614	3.00262326475184e-05	0.000433576297538091	0.000216561425782921	APOE/IFNG/LEP/BMP6/ANXA1/EGR1/TRIB3/SORBS1	8	0.43956043956044
BP	GO:0051403	stress-activated MAPK cascade	9/124	237/18614	3.01022567120054e-05	0.000433576297538091	0.000216561425782921	MAPK10/CRYAB/PRKN/ZFP36/XDH/TREM2/LEP/AGT/NOX1	9	0.379746835443038
BP	GO:0014910	regulation of smooth muscle cell migration	6/124	90/18614	3.05131327676741e-05	0.000436484094419777	0.000218013803696936	PLAU/SERPINE1/ACE/TPM1/AGT/TERT	6	0.666666666666667
BP	GO:0033555	multicellular organismal response to stress	6/124	90/18614	3.05131327676741e-05	0.000436484094419777	0.000218013803696936	APOE/NOS1/ADCYAP1R1/PENK/GRP/ATP1A2	6	0.666666666666667
BP	GO:0010518	positive regulation of phospholipase activity	5/124	55/18614	3.22404035139288e-05	0.000456502255856544	0.000228012416644449	ADCYAP1R1/AGTR1/AGT/KIT/FGF2	5	0.909090909090909
BP	GO:0042743	hydrogen peroxide metabolic process	5/124	55/18614	3.22404035139288e-05	0.000456502255856544	0.000228012416644449	MAOB/HP/CYP1A1/NOX1/MMP3	5	0.909090909090909
BP	GO:0051703	biological process involved in intraspecies interaction between organisms	5/124	55/18614	3.22404035139288e-05	0.000456502255856544	0.000228012416644449	SLC6A4/LTF/OXTR/TREM2/GRP	5	0.909090909090909
BP	GO:0002002	regulation of angiotensin levels in blood	3/124	10/18614	3.34635032244982e-05	0.000465923509895763	0.000232718117161247	CTSG/ACE/CMA1	3	3
BP	GO:0008343	adult feeding behavior	3/124	10/18614	3.34635032244982e-05	0.000465923509895763	0.000232718117161247	NPY/LEP/GHRL	3	3
BP	GO:0033197	response to vitamin E	3/124	10/18614	3.34635032244982e-05	0.000465923509895763	0.000232718117161247	LEP/ARG1/COL1A1	3	3
BP	GO:0042135	neurotransmitter catabolic process	3/124	10/18614	3.34635032244982e-05	0.000465923509895763	0.000232718117161247	MAOA/MAOB/BCHE	3	3
BP	GO:1903365	regulation of fear response	3/124	10/18614	3.34635032244982e-05	0.000465923509895763	0.000232718117161247	APOE/PENK/GRP	3	3
BP	GO:0060402	calcium ion transport into cytosol	4/124	28/18614	3.39373659678555e-05	0.000470951420756585	0.000235229443428185	RYR2/EPO/NOS1/ADCYAP1R1	4	1.42857142857143
BP	GO:0030595	leukocyte chemotaxis	9/124	241/18614	3.43147745268346e-05	0.000474611964233736	0.000237057801018425	CXCL8/CHGA/CTSG/SERPINE1/PPBP/KIT/ANXA1/CXCL1/PLA2G7	9	0.37344398340249
BP	GO:0055078	sodium ion homeostasis	5/124	56/18614	3.52136316678114e-05	0.000485436763948675	0.00024246454043982	DRD2/ACE/AGTR1/AGT/ATP1A2	5	0.892857142857143
BP	GO:0050728	negative regulation of inflammatory response	8/124	187/18614	3.64327690749754e-05	0.000500591040875567	0.000250033754524243	APOE/ELANE/ZFP36/KRT1/NPY/TREM2/GHRL/APOA1	8	0.427807486631016
BP	GO:0048168	regulation of neuronal synaptic plasticity	5/124	57/18614	3.83950377999883e-05	0.000525823189805085	0.000262636634752638	APOE/DRD2/AGT/KIT/S100B	5	0.87719298245614
BP	GO:0046887	positive regulation of hormone secretion	7/124	138/18614	3.86628759271404e-05	0.000526021543977079	0.00026273570811652	DRD2/LEP/GHRL/F2/SPP1/BMP6/GRP	7	0.507246376811594
BP	GO:1904950	negative regulation of establishment of protein localization	7/124	138/18614	3.86628759271404e-05	0.000526021543977079	0.00026273570811652	APOE/CHGA/MAPT/PRKN/CD36/DRD2/GHRL	7	0.507246376811594
BP	GO:0031098	stress-activated protein kinase signaling cascade	9/124	245/18614	3.90166685726737e-05	0.000526021543977079	0.00026273570811652	MAPK10/CRYAB/PRKN/ZFP36/XDH/TREM2/LEP/AGT/NOX1	9	0.36734693877551
BP	GO:0007263	nitric oxide mediated signal transduction	4/124	29/18614	3.9165118548449e-05	0.000526021543977079	0.00026273570811652	APOE/CD36/NOS1/AGT	4	1.37931034482759
BP	GO:0030431	sleep	4/124	29/18614	3.9165118548449e-05	0.000526021543977079	0.00026273570811652	DRD2/OXTR/GHRL/CSF2	4	1.37931034482759
BP	GO:0061436	establishment of skin barrier	4/124	29/18614	3.9165118548449e-05	0.000526021543977079	0.00026273570811652	FLG/KRT1/KRT16/FLG2	4	1.37931034482759
BP	GO:0071466	cellular response to xenobiotic stimulus	8/124	189/18614	3.92969308511058e-05	0.000526100256939323	0.000262775023437556	KCNE2/PRKAA2/NOS1/CYP1A1/BCHE/UGT1A1/E2F1/CYP2D6	8	0.423280423280423
BP	GO:0007586	digestion	7/124	139/18614	4.0490557750723e-05	0.000540348433625464	0.000269891661213832	CD36/OXTR/SST/LEP/GHRL/APOA1/UCN2	7	0.503597122302158
BP	GO:0071326	cellular response to monosaccharide stimulus	7/124	140/18614	4.23885947344578e-05	0.000563876306387995	0.000281643294548091	PRKAA2/TREM2/ACE/LEP/GHRL/ADCY5/CMA1	7	0.5
BP	GO:1903312	negative regulation of mRNA metabolic process	6/124	96/18614	4.39802470738849e-05	0.000578239912229462	0.000288817586542544	IGF2BP1/ZFP36/IGF2BP3/IGF2BP2/E2F1/VIP	6	0.625
BP	GO:0070947	neutrophil-mediated killing of fungus	2/124	2/18614	4.40220953049962e-05	0.000578239912229462	0.000288817586542544	ELANE/ARG1	2	10
BP	GO:1902913	positive regulation of neuroepithelial cell differentiation	2/124	2/18614	4.40220953049962e-05	0.000578239912229462	0.000288817586542544	SERPINE1/FGF2	2	10
BP	GO:1905541	regulation of L-arginine import across plasma membrane	2/124	2/18614	4.40220953049962e-05	0.000578239912229462	0.000288817586542544	ARG1/AGT	2	10
BP	GO:0097254	renal tubular secretion	4/124	30/18614	4.49584239242051e-05	0.000588687575960517	0.000294035955181569	DRD2/ACE/AGTR1/AGT	4	1.33333333333333
BP	GO:0070934	CRD-mediated mRNA stabilization	3/124	11/18614	4.57884016727551e-05	0.000592130507080798	0.000295755620385858	IGF2BP1/IGF2BP3/IGF2BP2	3	2.72727272727273
BP	GO:0070944	neutrophil-mediated killing of bacterium	3/124	11/18614	4.57884016727551e-05	0.000592130507080798	0.000295755620385858	ELANE/CTSG/F2	3	2.72727272727273
BP	GO:0071492	cellular response to UV-A	3/124	11/18614	4.57884016727551e-05	0.000592130507080798	0.000295755620385858	MMP1/TIMP1/MMP3	3	2.72727272727273
BP	GO:2000833	positive regulation of steroid hormone secretion	3/124	11/18614	4.57884016727551e-05	0.000592130507080798	0.000295755620385858	GHRL/SPP1/BMP6	3	2.72727272727273
BP	GO:0006576	biogenic amine metabolic process	6/124	97/18614	4.66269104338149e-05	0.000599263399637061	0.000299318336776749	PRKN/MAOA/DRD2/NPY/MAOB/SLC6A3	6	0.618556701030928
BP	GO:0014909	smooth muscle cell migration	6/124	97/18614	4.66269104338149e-05	0.000599263399637061	0.000299318336776749	PLAU/SERPINE1/ACE/TPM1/AGT/TERT	6	0.618556701030928
BP	GO:0030534	adult behavior	7/124	143/18614	4.85257685368939e-05	0.000621755015885294	0.000310552383726586	PRKN/DRD2/NPY/LEP/GHRL/ATP1A2/CSTB	7	0.48951048951049
BP	GO:0043279	response to alkaloid	6/124	98/18614	4.9399631645614e-05	0.000631016089858501	0.000315178077970729	RYR2/DRD2/OXTR/PENK/BCHE/SLC6A3	6	0.612244897959184
BP	GO:0014065	phosphatidylinositol 3-kinase signaling	7/124	144/18614	5.07263646103768e-05	0.000645987881029097	0.000322656144601305	TREM2/LEP/F2/AGT/KIT/FGF2/MYOC	7	0.486111111111111
BP	GO:0010039	response to iron ion	4/124	31/18614	5.13538650717851e-05	0.000651991168403788	0.000325654649087436	DRD2/BMP6/CYP1A1/SLC6A3	4	1.29032258064516
BP	GO:0051588	regulation of neurotransmitter transport	6/124	99/18614	5.23028036977759e-05	0.000662026700138212	0.000330667167237613	PRKN/DRD2/NPY/NOS1/SLC18A3/ATP1A2	6	0.606060606060606
BP	GO:0006816	calcium ion transport	12/124	455/18614	5.28477168276171e-05	0.000666903060993827	0.000333102797749522	RYR2/KCNE2/DRD2/EPO/NOS1/ACE/ADCYAP1R1/F2/MYLK/AGT/FGF2/ATP1A2	12	0.263736263736264
BP	GO:0042063	gliogenesis	10/124	320/18614	5.66669260319447e-05	0.000712945030227208	0.000356099706389709	MAPT/IFNG/TREM2/PENK/F2/CDK1/FGF2/ANXA1/MYOC/E2F1	10	0.3125
BP	GO:0097553	calcium ion transmembrane import into cytosol	8/124	201/18614	6.07253626291676e-05	0.000755268566099463	0.000377239342769083	RYR2/DRD2/EPO/NOS1/ADCYAP1R1/F2/FGF2/ATP1A2	8	0.398009950248756
BP	GO:0019336	phenol-containing compound catabolic process	3/124	12/18614	6.07541867870288e-05	0.000755268566099463	0.000377239342769083	MAOA/MAOB/SLC6A3	3	2.5
BP	GO:0051583	dopamine uptake involved in synaptic transmission	3/124	12/18614	6.07541867870288e-05	0.000755268566099463	0.000377239342769083	PRKN/DRD2/SLC6A3	3	2.5
BP	GO:0051934	catecholamine uptake involved in synaptic transmission	3/124	12/18614	6.07541867870288e-05	0.000755268566099463	0.000377239342769083	PRKN/DRD2/SLC6A3	3	2.5
BP	GO:0009416	response to light stimulus	10/124	323/18614	6.12586506349563e-05	0.000759280070332974	0.000379242997215316	MAPK10/ELANE/DRD2/NPY/BRCA2/KIT/ATP1A2/MMP1/TIMP1/MMP3	10	0.309597523219814
BP	GO:0051353	positive regulation of oxidoreductase activity	5/124	63/18614	6.2432051643766e-05	0.000771534555372812	0.000385363831697117	APOE/IFNG/AGTR1/AGT/TERT	5	0.793650793650794
BP	GO:0032677	regulation of interleukin-8 production	6/124	103/18614	6.53111422660139e-05	0.000804733455000414	0.000401945921351466	CRP/ELANE/SERPINE1/LEP/DEFA5/ANXA1	6	0.58252427184466
BP	GO:0006940	regulation of smooth muscle contraction	5/124	64/18614	6.73643713566934e-05	0.000820352708912269	0.000409747380785534	OXTR/ADRB2/GHRL/KIT/ATP1A2	5	0.78125
BP	GO:0019731	antibacterial humoral response	5/124	64/18614	6.73643713566934e-05	0.000820352708912269	0.000409747380785534	LTF/ELANE/CTSG/DEFA5/KLK3	5	0.78125
BP	GO:0040014	regulation of multicellular organism growth	5/124	64/18614	6.73643713566934e-05	0.000820352708912269	0.000409747380785534	DRD2/ADRB2/GHRL/GDF15/SLC6A3	5	0.78125
BP	GO:0071384	cellular response to corticosteroid stimulus	5/124	64/18614	6.73643713566934e-05	0.000820352708912269	0.000409747380785534	ZFP36/ACE/ARG1/ANXA1/UGT1A1	5	0.78125
BP	GO:1901214	regulation of neuron death	10/124	327/18614	6.78713741545833e-05	0.000824124214661902	0.000411631161488323	APOE/CHGA/MAPT/PRKN/NPY/EPO/IFNG/TREM2/EGR1/TERT	10	0.305810397553517
BP	GO:0032637	interleukin-8 production	6/124	104/18614	6.89357514994874e-05	0.000834622127574953	0.000416874628442361	CRP/ELANE/SERPINE1/LEP/DEFA5/ANXA1	6	0.576923076923077
BP	GO:1903829	positive regulation of protein localization	12/124	468/18614	6.91866001503679e-05	0.000835238233607187	0.000417182359288193	MAPT/PRKN/PRKAA2/IFNG/TREM2/LEP/GHRL/F2/CDK1/BMP6/TERT/SORBS1	12	0.256410256410256
BP	GO:0071322	cellular response to carbohydrate stimulus	7/124	152/18614	7.14489285913254e-05	0.000857592456109098	0.000428347781209942	PRKAA2/TREM2/ACE/LEP/GHRL/ADCY5/CMA1	7	0.460526315789474
BP	GO:1904064	positive regulation of cation transmembrane transport	7/124	152/18614	7.14489285913254e-05	0.000857592456109098	0.000428347781209942	RYR2/KCNE2/NOS1/IFNG/TREM2/ADCYAP1R1/F2	7	0.460526315789474
BP	GO:0046888	negative regulation of hormone secretion	5/124	65/18614	7.25917616677928e-05	0.000868813147525417	0.000433952259464833	CHGA/PRKN/DRD2/LEP/GHRL	5	0.769230769230769
BP	GO:0034763	negative regulation of transmembrane transport	7/124	153/18614	7.44654621018543e-05	0.000878214519140443	0.000438648029166326	KCNE2/EPO/NOS1/ACE/LEP/GRP/ATP1A2	7	0.457516339869281
BP	GO:0002021	response to dietary excess	4/124	34/18614	7.45304064600391e-05	0.000878214519140443	0.000438648029166326	APOE/ADRB2/LEP/GDF15	4	1.17647058823529
BP	GO:0033238	regulation of amine metabolic process	4/124	34/18614	7.45304064600391e-05	0.000878214519140443	0.000438648029166326	PRKN/NPY/MAOB/SLC6A3	4	1.17647058823529
BP	GO:0090322	regulation of superoxide metabolic process	4/124	34/18614	7.45304064600391e-05	0.000878214519140443	0.000438648029166326	CRP/MAPT/CD36/AGT	4	1.17647058823529
BP	GO:0098801	regulation of renal system process	4/124	34/18614	7.45304064600391e-05	0.000878214519140443	0.000438648029166326	DRD2/ACE/AGTR1/AGT	4	1.17647058823529
BP	GO:0034284	response to monosaccharide	8/124	207/18614	7.46387728740381e-05	0.000878214519140443	0.000438648029166326	PRKAA2/TREM2/ACE/LEP/GHRL/ADCY5/EGR1/CMA1	8	0.386473429951691
BP	GO:0050729	positive regulation of inflammatory response	7/124	154/18614	7.75852212704649e-05	0.000910318733839134	0.000454683348781967	SERPINE1/IFNG/TREM2/ACE/AGTR1/AGT/PLA2G7	7	0.454545454545455
BP	GO:0010812	negative regulation of cell-substrate adhesion	5/124	66/18614	7.81261965789428e-05	0.000914098384062308	0.00045657119746267	SERPINE1/PLG/CDKN2A/MYOC/COL1A1	5	0.757575757575758
BP	GO:0051610	serotonin uptake	3/124	13/18614	7.8596311807794e-05	0.000914475750476756	0.000456759683339826	SLC6A4/NOS1/SLC18A3	3	2.30769230769231
BP	GO:1905907	negative regulation of amyloid fibril formation	3/124	13/18614	7.8596311807794e-05	0.000914475750476756	0.000456759683339826	APOE/CRYAB/TREM2	3	2.30769230769231
BP	GO:0048167	regulation of synaptic plasticity	8/124	209/18614	7.98269535901008e-05	0.00092621440318292	0.000462622871390584	APOE/MAPT/DRD2/ACE/AGT/KIT/SLC18A3/S100B	8	0.382775119617225
BP	GO:0018149	peptide cross-linking	4/124	35/18614	8.3715443622103e-05	0.00096369234625863	0.000481342245198545	FLG/KRT1/LORICRIN/ANXA1	4	1.14285714285714
BP	GO:0045777	positive regulation of blood pressure	4/124	35/18614	8.3715443622103e-05	0.00096369234625863	0.000481342245198545	OXTR/ACE/TPM1/AGT	4	1.14285714285714
BP	GO:0042531	positive regulation of tyrosine phosphorylation of STAT protein	5/124	67/18614	8.39798932339338e-05	0.00096369234625863	0.000481342245198545	EPO/IFNG/LEP/KIT/CSF2	5	0.746268656716418
BP	GO:0060193	positive regulation of lipase activity	5/124	67/18614	8.39798932339338e-05	0.00096369234625863	0.000481342245198545	ADCYAP1R1/AGTR1/AGT/KIT/FGF2	5	0.746268656716418
BP	GO:0034765	regulation of monoatomic ion transmembrane transport	12/124	478/18614	8.45674683754966e-05	0.000967776206587532	0.00048338203985648	RYR2/KCNE2/EPO/NOS1/IFNG/TREM2/ADCYAP1R1/ADRB2/F2/GRP/ATP1A2/NOX1	12	0.251046025104602
BP	GO:0043266	regulation of potassium ion transport	6/124	108/18614	8.50731057682182e-05	0.000970902630584283	0.000484943617004914	KCNE2/DRD2/NOS1/TREM2/GRP/VIP	6	0.555555555555556
BP	GO:0009895	negative regulation of catabolic process	10/124	337/18614	8.71161623190711e-05	0.000991510109010246	0.000495236580285097	IGF2BP1/ZFP36/TREM2/IGF2BP3/LEP/IGF2BP2/HP/E2F1/VIP/TIMP1	10	0.29673590504451
BP	GO:0015909	long-chain fatty acid transport	5/124	68/18614	9.01653104375868e-05	0.00102342527635272	0.000511177475078081	APOE/CD36/DRD2/ACE/ANXA1	5	0.735294117647059
BP	GO:0045785	positive regulation of cell adhesion	12/124	482/18614	9.14990346586485e-05	0.00103574923514682	0.000517333010108234	ELANE/CD36/CTSG/NPY/EPO/IFNG/MMRN1/LEP/TPM1/ANXA1/APOA1/MYOC	12	0.24896265560166
BP	GO:0018958	phenol-containing compound metabolic process	6/124	111/18614	9.90439578509607e-05	0.00111812597822557	0.000558478305720068	PRKN/MAOA/DRD2/NPY/MAOB/SLC6A3	6	0.540540540540541
BP	GO:0070141	response to UV-A	3/124	14/18614	9.95452936073484e-05	0.00112075658058732	0.000559792231322924	MMP1/TIMP1/MMP3	3	2.14285714285714
BP	GO:0022411	cellular component disassembly	12/124	488/18614	0.000102813349296969	0.00115443913982107	0.000576615897868117	ELANE/PRKN/PRKAA2/CTSG/TREM2/ADRB2/PLG/CDK1/TOP2A/MMP1/CMA1/MMP3	12	0.245901639344262
BP	GO:0032412	regulation of monoatomic ion transmembrane transporter activity	9/124	278/18614	0.000103102476076411	0.00115458188356882	0.000576687195099329	RYR2/KCNE2/EPO/NOS1/IFNG/TREM2/ADRB2/GRP/ATP1A2	9	0.323741007194245
BP	GO:0032611	interleukin-1 beta production	6/124	112/18614	0.000104085843861095	0.00115937751948745	0.000579082505354921	CD36/IFNG/TREM2/GHRL/EGR1/APOA1	6	0.535714285714286
BP	GO:0032651	regulation of interleukin-1 beta production	6/124	112/18614	0.000104085843861095	0.00115937751948745	0.000579082505354921	CD36/IFNG/TREM2/GHRL/EGR1/APOA1	6	0.535714285714286
BP	GO:1904062	regulation of monoatomic cation transmembrane transport	10/124	346/18614	0.000108219421607929	0.00120221415972426	0.000600478425607266	RYR2/KCNE2/EPO/NOS1/IFNG/TREM2/ADCYAP1R1/F2/GRP/ATP1A2	10	0.289017341040462
BP	GO:1904659	glucose transmembrane transport	6/124	114/18614	0.000114781280014121	0.00127172786901587	0.000635198930582126	ACE/LEP/PPBP/TERT/TRIB3/SORBS1	6	0.526315789473684
BP	GO:0001662	behavioral fear response	4/124	38/18614	0.000116211801115692	0.00128078283182122	0.000639721677020693	APOE/PENK/GRP/ATP1A2	4	1.05263157894737
BP	GO:0046676	negative regulation of insulin secretion	4/124	38/18614	0.000116211801115692	0.00128078283182122	0.000639721677020693	CHGA/PRKN/DRD2/GHRL	4	1.05263157894737
BP	GO:0001938	positive regulation of endothelial cell proliferation	6/124	115/18614	0.000120446592390741	0.0013239616221477	0.000661288493402904	GHRL/ARG1/AGTR1/BMP6/FGF2/VIP	6	0.521739130434783
BP	GO:0032095	regulation of response to food	3/124	15/18614	0.000123826777861092	0.0013533698616076	0.000675977235161537	NPY/LEP/GHRL	3	2
BP	GO:0035641	locomotory exploration behavior	3/124	15/18614	0.000123826777861092	0.0013533698616076	0.000675977235161537	APOE/PENK/ATP1A2	3	2
BP	GO:0030856	regulation of epithelial cell differentiation	7/124	166/18614	0.000124094004547692	0.0013533698616076	0.000675977235161537	ZFP36/XDH/SERPINE1/IFNG/BMP6/FGF2/DSPP	7	0.421686746987952
BP	GO:0015908	fatty acid transport	6/124	116/18614	0.000126331638895164	0.00137267041423639	0.000685617418952541	APOE/CD36/DRD2/ACE/LEP/ANXA1	6	0.517241379310345
BP	GO:0071260	cellular response to mechanical stimulus	5/124	73/18614	0.000126520974259279	0.00137267041423639	0.000685617418952541	AGT/BMP6/FGF2/ATP1A2/COL1A1	5	0.684931506849315
BP	GO:0002209	behavioral defense response	4/124	39/18614	0.000128829156404328	0.00138334032468092	0.000690946794732455	APOE/PENK/GRP/ATP1A2	4	1.02564102564103
BP	GO:0007588	excretion	4/124	39/18614	0.000128829156404328	0.00138334032468092	0.000690946794732455	DRD2/ACE/AGTR1/AGT	4	1.02564102564103
BP	GO:0045823	positive regulation of heart contraction	4/124	39/18614	0.000128829156404328	0.00138334032468092	0.000690946794732455	RYR2/CHGA/TPM1/ATP1A2	4	1.02564102564103
BP	GO:0097242	amyloid-beta clearance	4/124	39/18614	0.000128829156404328	0.00138334032468092	0.000690946794732455	APOE/CD36/IFNG/TREM2	4	1.02564102564103
BP	GO:0002018	renin-angiotensin regulation of aldosterone production	2/124	3/18614	0.000131489164098182	0.00138345148221185	0.000691002315372122	AGTR1/AGT	2	6.66666666666667
BP	GO:0002019	regulation of renal output by angiotensin	2/124	3/18614	0.000131489164098182	0.00138345148221185	0.000691002315372122	ACE/AGT	2	6.66666666666667
BP	GO:0072535	tumor necrosis factor (ligand) superfamily member 11 production	2/124	3/18614	0.000131489164098182	0.00138345148221185	0.000691002315372122	LTF/IFNG	2	6.66666666666667
BP	GO:1901329	regulation of odontoblast differentiation	2/124	3/18614	0.000131489164098182	0.00138345148221185	0.000691002315372122	SERPINE1/DSPP	2	6.66666666666667
BP	GO:1904347	regulation of small intestine smooth muscle contraction	2/124	3/18614	0.000131489164098182	0.00138345148221185	0.000691002315372122	GHRL/KIT	2	6.66666666666667
BP	GO:1904349	positive regulation of small intestine smooth muscle contraction	2/124	3/18614	0.000131489164098182	0.00138345148221185	0.000691002315372122	GHRL/KIT	2	6.66666666666667
BP	GO:1904398	positive regulation of neuromuscular junction development	2/124	3/18614	0.000131489164098182	0.00138345148221185	0.000691002315372122	AGRN/SLC18A3	2	6.66666666666667
BP	GO:2000307	regulation of tumor necrosis factor (ligand) superfamily member 11 production	2/124	3/18614	0.000131489164098182	0.00138345148221185	0.000691002315372122	LTF/IFNG	2	6.66666666666667
BP	GO:0008645	hexose transmembrane transport	6/124	117/18614	0.000132442545431517	0.00138998118660162	0.000694263753095125	ACE/LEP/PPBP/TERT/TRIB3/SORBS1	6	0.512820512820513
BP	GO:0006801	superoxide metabolic process	5/124	74/18614	0.000134971674324657	0.00141297414449647	0.000705748208709855	CRP/MAPT/CD36/AGT/NOX1	5	0.675675675675676
BP	GO:0022898	regulation of transmembrane transporter activity	9/124	289/18614	0.000138229662721713	0.00144346325297149	0.000720976819774831	RYR2/KCNE2/EPO/NOS1/IFNG/TREM2/ADRB2/GRP/ATP1A2	9	0.311418685121107
BP	GO:0010863	positive regulation of phospholipase C activity	4/124	40/18614	0.000142409653461633	0.00147971423509762	0.00073908335470269	ADCYAP1R1/AGT/KIT/FGF2	4	1
BP	GO:0043267	negative regulation of potassium ion transport	4/124	40/18614	0.000142409653461633	0.00147971423509762	0.00073908335470269	KCNE2/NOS1/GRP/VIP	4	1
BP	GO:0031589	cell-substrate adhesion	10/124	359/18614	0.000146251040131766	0.00151585755491412	0.000757136114773831	PLAU/CD36/NPY/SERPINE1/PLG/APOA1/CDKN2A/MYOC/COL1A1/SORBS1	10	0.278551532033426
BP	GO:0021984	adenohypophysis development	3/124	16/18614	0.000151661603515945	0.00156258518983841	0.000780475497715491	DRD2/FGF2/SLC6A3	3	1.875
BP	GO:0045187	regulation of circadian sleep/wake cycle	sleep	3/124	16/18614	0.000151661603515945	0.00156258518983841	0.000780475497715491	DRD2/GHRL/CSF2	3	1.875
BP	GO:0015749	monosaccharide transmembrane transport	6/124	120/18614	0.000152193155034135	0.00156258518983841	0.000780475497715491	ACE/LEP/PPBP/TERT/TRIB3/SORBS1	6	0.5
BP	GO:0042391	regulation of membrane potential	11/124	433/18614	0.000152255727140108	0.00156258518983841	0.000780475497715491	RYR2/MAPT/KCNE2/PRKN/CD36/DRD2/TREM2/ADRB2/GHRL/ATP1A2/MYOC	11	0.254041570438799
BP	GO:0050810	regulation of steroid biosynthetic process	5/124	76/18614	0.000153164072259426	0.00156805472996966	0.000783207407683647	APOE/IFNG/LEP/BMP6/EGR1	5	0.657894736842105
BP	GO:0048015	phosphatidylinositol-mediated signaling	7/124	172/18614	0.000154666981787357	0.00157956964040536	0.000788958841597072	TREM2/LEP/F2/AGT/KIT/FGF2/MYOC	7	0.406976744186047
BP	GO:0007259	receptor signaling pathway via JAK-STAT	7/124	173/18614	0.000160309394344705	0.00162922710505555	0.00081376160735358	EPO/IFNG/LEP/F2/AGT/KIT/CSF2	7	0.404624277456647
BP	GO:0031214	biomineral tissue development	7/124	173/18614	0.000160309394344705	0.00162922710505555	0.00081376160735358	LTF/ADRB2/LEP/SPP1/BMP6/COL1A1/DSPP	7	0.404624277456647
BP	GO:0010827	regulation of glucose transmembrane transport	5/124	77/18614	0.000162934652199108	0.00165188845202834	0.000825080430911172	ACE/LEP/TERT/TRIB3/SORBS1	5	0.649350649350649
BP	GO:0030216	keratinocyte differentiation	7/124	174/18614	0.000166117443517952	0.00168007884158471	0.00083916088454844	FLG/ZFP36/KRT1/LORICRIN/KRT16/KRT5/ANXA1	7	0.402298850574713
BP	GO:0051651	maintenance of location in cell	8/124	233/18614	0.000169202512443113	0.00170714708810358	0.000852680853450927	RYR2/APOE/ALB/DRD2/NOS1/F2/FGF2/ATP1A2	8	0.343347639484979
BP	GO:0006694	steroid biosynthetic process	7/124	175/18614	0.000172094755388576	0.00172509186982912	0.000861643860741482	APOE/PRKAA2/IFNG/LEP/BMP6/CYP1A1/EGR1	7	0.4
BP	GO:0045981	positive regulation of nucleotide metabolic process	4/124	42/18614	0.000172633086327166	0.00172509186982912	0.000861643860741482	PRKAA2/NOS1/IFNG/TREM2	4	0.952380952380952
BP	GO:1900274	regulation of phospholipase C activity	4/124	42/18614	0.000172633086327166	0.00172509186982912	0.000861643860741482	ADCYAP1R1/AGT/KIT/FGF2	4	0.952380952380952
BP	GO:1900544	positive regulation of purine nucleotide metabolic process	4/124	42/18614	0.000172633086327166	0.00172509186982912	0.000861643860741482	PRKAA2/NOS1/IFNG/TREM2	4	0.952380952380952
BP	GO:0050709	negative regulation of protein secretion	5/124	78/18614	0.000173174446348195	0.00172637150929931	0.000862283011335569	APOE/CHGA/PRKN/DRD2/GHRL	5	0.641025641025641
BP	GO:0009743	response to carbohydrate	8/124	234/18614	0.000174227785661601	0.00173273681121073	0.000865462333787701	PRKAA2/TREM2/ACE/LEP/GHRL/ADCY5/EGR1/CMA1	8	0.341880341880342
BP	GO:0048017	inositol lipid-mediated signaling	7/124	176/18614	0.000178245005458735	0.00176679684830199	0.000882474541873302	TREM2/LEP/F2/AGT/KIT/FGF2/MYOC	7	0.397727272727273
BP	GO:0048732	gland development	11/124	441/18614	0.000178498508494958	0.00176679684830199	0.000882474541873302	XDH/DRD2/BRCA2/OXTR/ARG1/CYP1A1/FGF2/ANXA1/APOA1/SLC6A3/UGT1A1	11	0.249433106575964
BP	GO:0097237	cellular response to toxic substance	6/124	124/18614	0.00018207814002406	0.00178438583830343	0.000891259839350177	APOE/PRKN/CD36/ALB/HP/PTGS1	6	0.483870967741935
BP	GO:0071900	regulation of protein serine/threonine kinase activity	10/124	369/18614	0.000182689891670716	0.00178438583830343	0.000891259839350177	APOE/LTF/ELANE/IFNG/ADRB2/AGT/KIT/FGF2/CDKN2A/TRIB3	10	0.2710027100271
BP	GO:0001991	regulation of systemic arterial blood pressure by circulatory renin-angiotensin	3/124	17/18614	0.000183265866562646	0.00178438583830343	0.000891259839350177	CTSG/ACE/CMA1	3	1.76470588235294
BP	GO:0033189	response to vitamin A	3/124	17/18614	0.000183265866562646	0.00178438583830343	0.000891259839350177	EPO/ARG1/CYP1A1	3	1.76470588235294
BP	GO:0090399	replicative senescence	3/124	17/18614	0.000183265866562646	0.00178438583830343	0.000891259839350177	SERPINE1/CDKN2A/TERT	3	1.76470588235294
BP	GO:0090494	dopamine uptake	3/124	17/18614	0.000183265866562646	0.00178438583830343	0.000891259839350177	PRKN/DRD2/SLC6A3	3	1.76470588235294
BP	GO:1905906	regulation of amyloid fibril formation	3/124	17/18614	0.000183265866562646	0.00178438583830343	0.000891259839350177	APOE/CRYAB/TREM2	3	1.76470588235294
BP	GO:0006909	phagocytosis	8/124	236/18614	0.000184647425907045	0.00179365650700867	0.000895890325943117	CRP/ELANE/CD36/IFNG/TREM2/LEP/ANXA1/APOA1	8	0.338983050847458
BP	GO:0018108	peptidyl-tyrosine phosphorylation	10/124	370/18614	0.000186721127174286	0.00180959199119952	0.000903849735155538	CD36/EPO/IFNG/TREM2/ACE/LEP/AGT/KIT/BMP6/CSF2	10	0.27027027027027
BP	GO:0042554	superoxide anion generation	4/124	43/18614	0.000189363768360445	0.00182672623658563	0.000912407898116935	CRP/MAPT/AGT/NOX1	4	0.930232558139535
BP	GO:0044058	regulation of digestive system process	4/124	43/18614	0.000189363768360445	0.00182672623658563	0.000912407898116935	OXTR/LEP/GHRL/APOA1	4	0.930232558139535
BP	GO:0001818	negative regulation of cytokine production	10/124	371/18614	0.000190827046698164	0.00183660040105583	0.000917339817016154	LTF/ELANE/ZFP36/IFNG/TREM2/GHRL/ARG1/F2/ANXA1/APOA1	10	0.269541778975741
BP	GO:0018212	peptidyl-tyrosine modification	10/124	372/18614	0.000195008751416654	0.00187253230958015	0.000935286981991067	CD36/EPO/IFNG/TREM2/ACE/LEP/AGT/KIT/BMP6/CSF2	10	0.268817204301075
BP	GO:0006874	intracellular calcium ion homeostasis	9/124	303/18614	0.000196924272811466	0.00188658873287498	0.000942307843342166	RYR2/APOE/ELANE/DRD2/NPY/NOS1/F2/FGF2/ATP1A2	9	0.297029702970297
BP	GO:0070997	neuron death	10/124	373/18614	0.000199267354055085	0.00190466759242126	0.000951337819431961	APOE/CHGA/MAPT/PRKN/NPY/EPO/IFNG/TREM2/EGR1/TERT	10	0.268096514745308
BP	GO:0009913	epidermal cell differentiation	8/124	240/18614	0.000207027946636577	0.00195839906579635	0.000978175459195941	FLG/ZFP36/KRT1/LORICRIN/KRT16/KRT5/FGF2/ANXA1	8	0.333333333333333
BP	GO:0042596	fear response	4/124	44/18614	0.000207233034972944	0.00195839906579635	0.000978175459195941	APOE/PENK/GRP/ATP1A2	4	0.909090909090909
BP	GO:0048512	circadian behavior	4/124	44/18614	0.000207233034972944	0.00195839906579635	0.000978175459195941	DRD2/GHRL/EGR1/CSF2	4	0.909090909090909
BP	GO:0051955	regulation of amino acid transport	4/124	44/18614	0.000207233034972944	0.00195839906579635	0.000978175459195941	LEP/ARG1/AGT/ATP1A2	4	0.909090909090909
BP	GO:1904407	positive regulation of nitric oxide metabolic process	4/124	44/18614	0.000207233034972944	0.00195839906579635	0.000978175459195941	CD36/NPY/IFNG/AGT	4	0.909090909090909
BP	GO:0008544	epidermis development	10/124	375/18614	0.000208019762096524	0.00196139626699138	0.000979672492515886	FLG/ZFP36/KRT1/LORICRIN/LAMC2/KRT16/FLG2/KRT5/FGF2/ANXA1	10	0.266666666666667
BP	GO:0010522	regulation of calcium ion transport into cytosol	3/124	18/18614	0.000218850983118594	0.00202053323360867	0.00100921005229449	EPO/NOS1/ADCYAP1R1	3	1.66666666666667
BP	GO:0010958	regulation of amino acid import across plasma membrane	3/124	18/18614	0.000218850983118594	0.00202053323360867	0.00100921005229449	ARG1/AGT/ATP1A2	3	1.66666666666667
BP	GO:0030299	intestinal cholesterol absorption	3/124	18/18614	0.000218850983118594	0.00202053323360867	0.00100921005229449	CD36/LEP/APOA1	3	1.66666666666667
BP	GO:0034384	high-density lipoprotein particle clearance	3/124	18/18614	0.000218850983118594	0.00202053323360867	0.00100921005229449	APOE/TREM2/APOA1	3	1.66666666666667
BP	GO:0042402	cellular biogenic amine catabolic process	3/124	18/18614	0.000218850983118594	0.00202053323360867	0.00100921005229449	MAOA/MAOB/SLC6A3	3	1.66666666666667
BP	GO:0050802	circadian sleep/wake cycle	sleep	3/124	18/18614	0.000218850983118594	0.00202053323360867	0.00100921005229449	DRD2/GHRL/CSF2	3	1.66666666666667
BP	GO:0090493	catecholamine uptake	3/124	18/18614	0.000218850983118594	0.00202053323360867	0.00100921005229449	PRKN/DRD2/SLC6A3	3	1.66666666666667
BP	GO:1903789	regulation of amino acid transmembrane transport	3/124	18/18614	0.000218850983118594	0.00202053323360867	0.00100921005229449	ARG1/AGT/ATP1A2	3	1.66666666666667
BP	GO:1901617	organic hydroxy compound biosynthetic process	8/124	242/18614	0.000219026913621427	0.00202053323360867	0.00100921005229449	APOE/PRKAA2/IFNG/ADCYAP1R1/LEP/BMP6/FGF2/SLC6A3	8	0.330578512396694
BP	GO:0042509	regulation of tyrosine phosphorylation of STAT protein	5/124	82/18614	0.000219128933403095	0.00202053323360867	0.00100921005229449	EPO/IFNG/LEP/KIT/CSF2	5	0.609756097560976
BP	GO:0043588	skin development	9/124	308/18614	0.000222368816628496	0.00204139460891698	0.00101962983124969	FLG/ZFP36/KRT1/LORICRIN/KRT16/FLG2/KRT5/ANXA1/COL1A1	9	0.292207792207792
BP	GO:0071375	cellular response to peptide hormone stimulus	9/124	308/18614	0.000222368816628496	0.00204139460891698	0.00101962983124969	LEP/CPEB1/GHRL/ARG1/GDF15/AGTR1/AGT/TRIB3/SORBS1	9	0.292207792207792
BP	GO:0042542	response to hydrogen peroxide	6/124	129/18614	0.000225754149504982	0.00206792781246121	0.00103288255844616	CRYAB/ARG1/CDK1/HP/ANXA1/COL1A1	6	0.465116279069767
BP	GO:0046209	nitric oxide metabolic process	5/124	83/18614	0.000231944054000964	0.00211997880429327	0.00105888083618544	CD36/NPY/NOS1/IFNG/AGT	5	0.602409638554217
BP	GO:0097696	receptor signaling pathway via STAT	7/124	184/18614	0.000234130251315804	0.00213528834005702	0.00106652759850132	EPO/IFNG/LEP/F2/AGT/KIT/CSF2	7	0.380434782608696
BP	GO:0051209	release of sequestered calcium ion into cytosol	6/124	130/18614	0.000235403281460653	0.00214222114740991	0.00106999037691782	RYR2/DRD2/NOS1/F2/FGF2/ATP1A2	6	0.461538461538462
BP	GO:0050767	regulation of neurogenesis	10/124	381/18614	0.00023624188481627	0.0021451790279947	0.00107146777049393	MAPT/DRD2/IFNG/TREM2/ACE/F2/SPP1/KIT/FGF2/E2F1	10	0.26246719160105
BP	GO:0032640	tumor necrosis factor production	7/124	185/18614	0.000242010558867065	0.00218804784499509	0.0010928797623024	LTF/ZFP36/CD36/IFNG/TREM2/LEP/GHRL	7	0.378378378378378
BP	GO:0032680	regulation of tumor necrosis factor production	7/124	185/18614	0.000242010558867065	0.00218804784499509	0.0010928797623024	LTF/ZFP36/CD36/IFNG/TREM2/LEP/GHRL	7	0.378378378378378
BP	GO:2001057	reactive nitrogen species metabolic process	5/124	84/18614	0.000245321580156028	0.00220889766472912	0.00110329376951303	CD36/NPY/NOS1/IFNG/AGT	5	0.595238095238095
BP	GO:0051283	negative regulation of sequestering of calcium ion	6/124	131/18614	0.000245374315641444	0.00220889766472912	0.00110329376951303	RYR2/DRD2/NOS1/F2/FGF2/ATP1A2	6	0.458015267175573
BP	GO:0007622	rhythmic behavior	4/124	46/18614	0.00024656773728358	0.00221011467517921	0.00110390163834664	DRD2/GHRL/EGR1/CSF2	4	0.869565217391304
BP	GO:0046427	positive regulation of receptor signaling pathway via JAK-STAT	4/124	46/18614	0.00024656773728358	0.00221011467517921	0.00110390163834664	LEP/F2/AGT/KIT	4	0.869565217391304
BP	GO:1903169	regulation of calcium ion transmembrane transport	7/124	186/18614	0.000250103304208482	0.00223700535691398	0.00111733291770813	RYR2/KCNE2/EPO/NOS1/ADCYAP1R1/F2/ATP1A2	7	0.376344086021505
BP	GO:0032930	positive regulation of superoxide anion generation	3/124	19/18614	0.00025862375182786	0.00228799730224839	0.00114280222598851	CRP/MAPT/AGT	3	1.57894736842105
BP	GO:0010523	negative regulation of calcium ion transport into cytosol	2/124	4/18614	0.000261829712826127	0.00228799730224839	0.00114280222598851	EPO/NOS1	2	5
BP	GO:0032097	positive regulation of response to food	2/124	4/18614	0.000261829712826127	0.00228799730224839	0.00114280222598851	NPY/GHRL	2	5
BP	GO:0032100	positive regulation of appetite	2/124	4/18614	0.000261829712826127	0.00228799730224839	0.00114280222598851	NPY/GHRL	2	5
BP	GO:0038162	erythropoietin-mediated signaling pathway	2/124	4/18614	0.000261829712826127	0.00228799730224839	0.00114280222598851	EPO/KIT	2	5
BP	GO:0042321	negative regulation of circadian sleep/wake cycle	sleep	2/124	4/18614	0.000261829712826127	0.00228799730224839	0.00114280222598851	DRD2/GHRL	2	5
BP	GO:1902994	regulation of phospholipid efflux	2/124	4/18614	0.000261829712826127	0.00228799730224839	0.00114280222598851	APOE/APOA1	2	5
BP	GO:1902995	positive regulation of phospholipid efflux	2/124	4/18614	0.000261829712826127	0.00228799730224839	0.00114280222598851	APOE/APOA1	2	5
BP	GO:1904000	positive regulation of eating behavior	2/124	4/18614	0.000261829712826127	0.00228799730224839	0.00114280222598851	NPY/GHRL	2	5
BP	GO:1990770	small intestine smooth muscle contraction	2/124	4/18614	0.000261829712826127	0.00228799730224839	0.00114280222598851	GHRL/KIT	2	5
BP	GO:2000097	regulation of smooth muscle cell-matrix adhesion	2/124	4/18614	0.000261829712826127	0.00228799730224839	0.00114280222598851	PLAU/SERPINE1	2	5
BP	GO:0034219	carbohydrate transmembrane transport	6/124	133/18614	0.000266312547425987	0.00231747398041322	0.00115752515131207	ACE/LEP/PPBP/TERT/TRIB3/SORBS1	6	0.451127819548872
BP	GO:0051282	regulation of sequestering of calcium ion	6/124	133/18614	0.000266312547425987	0.00231747398041322	0.00115752515131207	RYR2/DRD2/NOS1/F2/FGF2/ATP1A2	6	0.451127819548872
BP	GO:0016485	protein processing	8/124	250/18614	0.000272879942193611	0.00236808320904528	0.00118280330136909	PLAU/CTSG/SERPINE1/PCSK2/ACE/BCHE/PLA2G7/CMA1	8	0.32
BP	GO:0007260	tyrosine phosphorylation of STAT protein	5/124	86/18614	0.000273829109401214	0.00236808320904528	0.00118280330136909	EPO/IFNG/LEP/KIT/CSF2	5	0.581395348837209
BP	GO:1900182	positive regulation of protein localization to nucleus	5/124	86/18614	0.000273829109401214	0.00236808320904528	0.00118280330136909	IFNG/LEP/F2/CDK1/TERT	5	0.581395348837209
BP	GO:0051224	negative regulation of protein transport	6/124	134/18614	0.0002772952138165	0.0023881692950753	0.00119283584109453	APOE/CHGA/PRKN/CD36/DRD2/GHRL	6	0.447761194029851
BP	GO:1900180	regulation of protein localization to nucleus	6/124	134/18614	0.0002772952138165	0.0023881692950753	0.00119283584109453	CD36/IFNG/LEP/F2/CDK1/TERT	6	0.447761194029851
BP	GO:0071706	tumor necrosis factor superfamily cytokine production	7/124	190/18614	0.000284683954057016	0.00244173485851367	0.00121959061264672	LTF/ZFP36/CD36/IFNG/TREM2/LEP/GHRL	7	0.368421052631579
BP	GO:1903555	regulation of tumor necrosis factor superfamily cytokine production	7/124	190/18614	0.000284683954057016	0.00244173485851367	0.00121959061264672	LTF/ZFP36/CD36/IFNG/TREM2/LEP/GHRL	7	0.368421052631579
BP	GO:0032092	positive regulation of protein binding	5/124	87/18614	0.00028899224557025	0.00246854930418596	0.00123298381384186	APOE/PRKN/ACE/TERT/TRIB3	5	0.574712643678161
BP	GO:0046889	positive regulation of lipid biosynthetic process	5/124	87/18614	0.00028899224557025	0.00246854930418596	0.00123298381384186	APOE/IFNG/BMP6/ANXA1/SORBS1	5	0.574712643678161
BP	GO:0014075	response to amine	4/124	48/18614	0.000291001968996124	0.00247055939938376	0.00123398781033444	DRD2/OXTR/ARG1/CDK1	4	0.833333333333333
BP	GO:0032309	icosanoid secretion	4/124	48/18614	0.000291001968996124	0.00247055939938376	0.00123398781033444	DRD2/ACE/LEP/ANXA1	4	0.833333333333333
BP	GO:0035094	response to nicotine	4/124	48/18614	0.000291001968996124	0.00247055939938376	0.00123398781033444	DRD2/PENK/ATP1A2/SLC6A3	4	0.833333333333333
BP	GO:0030879	mammary gland development	6/124	136/18614	0.000300327037683864	0.00253940493199494	0.00126837457636782	XDH/BRCA2/OXTR/ARG1/FGF2/SLC6A3	6	0.441176470588235
BP	GO:0071333	cellular response to glucose stimulus	6/124	136/18614	0.000300327037683864	0.00253940493199494	0.00126837457636782	PRKAA2/TREM2/ACE/GHRL/ADCY5/CMA1	6	0.441176470588235
BP	GO:0009310	amine catabolic process	3/124	20/18614	0.000302786415584926	0.00253963626083983	0.00126849011982524	MAOA/MAOB/SLC6A3	3	1.5
BP	GO:0032098	regulation of appetite	3/124	20/18614	0.000302786415584926	0.00253963626083983	0.00126849011982524	NPY/LEP/GHRL	3	1.5
BP	GO:0042749	regulation of circadian sleep/wake cycle	3/124	20/18614	0.000302786415584926	0.00253963626083983	0.00126849011982524	DRD2/GHRL/CSF2	3	1.5
BP	GO:1900221	regulation of amyloid-beta clearance	3/124	20/18614	0.000302786415584926	0.00253963626083983	0.00126849011982524	APOE/IFNG/TREM2	3	1.5
BP	GO:0008277	regulation of G protein-coupled receptor signaling pathway	6/124	137/18614	0.000312392237089714	0.00260451571721305	0.00130089592165525	CXCL8/CHGA/DRD2/ADRB2/F2/GRP	6	0.437956204379562
BP	GO:0035270	endocrine system development	6/124	137/18614	0.000312392237089714	0.00260451571721305	0.00130089592165525	DRD2/BMP6/FGF2/ANXA1/APOA1/SLC6A3	6	0.437956204379562
BP	GO:0051208	sequestering of calcium ion	6/124	137/18614	0.000312392237089714	0.00260451571721305	0.00130089592165525	RYR2/DRD2/NOS1/F2/FGF2/ATP1A2	6	0.437956204379562
BP	GO:0031640	killing of cells of another organism	4/124	49/18614	0.000315247006785139	0.00261786629690165	0.00130756423029852	LTF/CHGA/IFNG/DEFA5	4	0.816326530612245
BP	GO:0045933	positive regulation of muscle contraction	4/124	49/18614	0.000315247006785139	0.00261786629690165	0.00130756423029852	CHGA/OXTR/GHRL/KIT	4	0.816326530612245
BP	GO:0032409	regulation of transporter activity	9/124	324/18614	0.000322865380633989	0.00267171550374805	0.00133446067523371	RYR2/KCNE2/EPO/NOS1/IFNG/TREM2/ADRB2/GRP/ATP1A2	9	0.277777777777778
BP	GO:0009749	response to glucose	7/124	194/18614	0.000323010852140954	0.00267171550374805	0.00133446067523371	PRKAA2/TREM2/ACE/GHRL/ADCY5/EGR1/CMA1	7	0.360824742268041
BP	GO:0060048	cardiac muscle contraction	6/124	138/18614	0.000324834480778922	0.00267620044618059	0.00133670080121213	RYR2/CHGA/KCNE2/NOS1/TPM1/ATP1A2	6	0.434782608695652
BP	GO:0071331	cellular response to hexose stimulus	6/124	138/18614	0.000324834480778922	0.00267620044618059	0.00133670080121213	PRKAA2/TREM2/ACE/GHRL/ADCY5/CMA1	6	0.434782608695652
BP	GO:0045776	negative regulation of blood pressure	4/124	50/18614	0.000340906307689016	0.0027920895043471	0.00139458473031915	DRD2/NPY/NOS1/ADRB2	4	0.8
BP	GO:1904894	positive regulation of receptor signaling pathway via STAT	4/124	50/18614	0.000340906307689016	0.0027920895043471	0.00139458473031915	LEP/F2/AGT/KIT	4	0.8
BP	GO:2000378	negative regulation of reactive oxygen species metabolic process	4/124	50/18614	0.000340906307689016	0.0027920895043471	0.00139458473031915	CRYAB/PRKN/HP/MMP3	4	0.8
BP	GO:0055074	calcium ion homeostasis	9/124	327/18614	0.000345358329108368	0.00282301710505998	0.00141003235820946	RYR2/APOE/ELANE/DRD2/NPY/NOS1/F2/FGF2/ATP1A2	9	0.275229357798165
BP	GO:0007189	adenylate cyclase-activating G protein-coupled receptor signaling pathway	6/124	140/18614	0.000350883224601567	0.00284567614390064	0.00142135002890795	CHGA/DRD2/ADRB2/ADCY5/UCN2/VIP	6	0.428571428571429
BP	GO:0046165	alcohol biosynthetic process	6/124	140/18614	0.000350883224601567	0.00284567614390064	0.00142135002890795	APOE/PRKAA2/ADCYAP1R1/LEP/BMP6/FGF2	6	0.428571428571429
BP	GO:0010888	negative regulation of lipid storage	3/124	21/18614	0.000351536722588635	0.00284567614390064	0.00142135002890795	CRP/TREM2/LEP	3	1.42857142857143
BP	GO:0022410	circadian sleep/wake cycle process	3/124	21/18614	0.000351536722588635	0.00284567614390064	0.00142135002890795	DRD2/GHRL/CSF2	3	1.42857142857143
BP	GO:0051590	positive regulation of neurotransmitter transport	3/124	21/18614	0.000351536722588635	0.00284567614390064	0.00142135002890795	PRKN/DRD2/SLC18A3	3	1.42857142857143
BP	GO:0002443	leukocyte mediated immunity	10/124	401/18614	0.000354621222469381	0.00286509254594701	0.00143104807682849	CHGA/ELANE/CTSG/TREM2/ACE/LEP/ARG1/F2/KIT/GRP	10	0.249376558603491
BP	GO:1902895	positive regulation of miRNA transcription	4/124	51/18614	0.000368026984282876	0.00296766160878296	0.00148227897347828	MYB/FGF2/EGR1/TERT	4	0.784313725490196
BP	GO:0002028	regulation of sodium ion transport	5/124	92/18614	0.000374581905392518	0.00301469868752322	0.00150577291651551	DRD2/NOS1/ADRB2/GRP/ATP1A2	5	0.543478260869565
BP	GO:0009746	response to hexose	7/124	199/18614	0.000376633105580823	0.00302537785002134	0.00151110691348419	PRKAA2/TREM2/ACE/GHRL/ADCY5/EGR1/CMA1	7	0.351758793969849
BP	GO:0010543	regulation of platelet activation	4/124	52/18614	0.000396656424746263	0.00318010342834	0.00158838879451883	APOE/CTSG/MMRN1/F2	4	0.769230769230769
BP	GO:0007620	copulation	3/124	22/18614	0.00040506798673282	0.00321667106574712	0.0016066534915038	SLC6A4/OXTR/VIP	3	1.36363636363636
BP	GO:0015874	norepinephrine transport	3/124	22/18614	0.00040506798673282	0.00321667106574712	0.0016066534915038	OXTR/AGT/SLC6A3	3	1.36363636363636
BP	GO:0032928	regulation of superoxide anion generation	3/124	22/18614	0.00040506798673282	0.00321667106574712	0.0016066534915038	CRP/MAPT/AGT	3	1.36363636363636
BP	GO:0044241	lipid digestion	3/124	22/18614	0.00040506798673282	0.00321667106574712	0.0016066534915038	CD36/LEP/APOA1	3	1.36363636363636
BP	GO:0098856	intestinal lipid absorption	3/124	22/18614	0.00040506798673282	0.00321667106574712	0.0016066534915038	CD36/LEP/APOA1	3	1.36363636363636
BP	GO:0031032	actomyosin structure organization	7/124	202/18614	0.000412082789557945	0.00326616662615472	0.00163137538980095	TPM1/MYH11/FLNC/LDB3/APOA1/MYOC/SORBS1	7	0.346534653465347
BP	GO:1900407	regulation of cellular response to oxidative stress	5/124	94/18614	0.000413705246606314	0.00327281593764124	0.00163469656852814	PRKN/CD36/TREM2/NOX1/MMP3	5	0.531914893617021
BP	GO:0010883	regulation of lipid storage	4/124	53/18614	0.000426842272213153	0.0033545543193361	0.00167552301725594	CRP/CD36/TREM2/LEP	4	0.754716981132075
BP	GO:0035176	social behavior	4/124	53/18614	0.000426842272213153	0.0033545543193361	0.00167552301725594	SLC6A4/OXTR/TREM2/GRP	4	0.754716981132075
BP	GO:0002034	maintenance of blood vessel diameter homeostasis by renin-angiotensin	2/124	5/18614	0.000434477827809631	0.0033545543193361	0.00167552301725594	AGTR1/AGT	2	4
BP	GO:0003072	renal control of peripheral vascular resistance involved in regulation of systemic arterial blood pressure	2/124	5/18614	0.000434477827809631	0.0033545543193361	0.00167552301725594	AGTR1/AGT	2	4
BP	GO:0009635	response to herbicide	2/124	5/18614	0.000434477827809631	0.0033545543193361	0.00167552301725594	ARG1/CYP1A1	2	4
BP	GO:0032106	positive regulation of response to extracellular stimulus	2/124	5/18614	0.000434477827809631	0.0033545543193361	0.00167552301725594	NPY/GHRL	2	4
BP	GO:0032109	positive regulation of response to nutrient levels	2/124	5/18614	0.000434477827809631	0.0033545543193361	0.00167552301725594	NPY/GHRL	2	4
BP	GO:0060406	positive regulation of penile erection	2/124	5/18614	0.000434477827809631	0.0033545543193361	0.00167552301725594	OXTR/VIP	2	4
BP	GO:0060978	angiogenesis involved in coronary vascular morphogenesis	2/124	5/18614	0.000434477827809631	0.0033545543193361	0.00167552301725594	ACE/FGF2	2	4
BP	GO:0070459	prolactin secretion	2/124	5/18614	0.000434477827809631	0.0033545543193361	0.00167552301725594	ANXA1/VIP	2	4
BP	GO:0098735	positive regulation of the force of heart contraction	2/124	5/18614	0.000434477827809631	0.0033545543193361	0.00167552301725594	RYR2/NOS1	2	4
BP	GO:1904304	regulation of gastro-intestinal system smooth muscle contraction	2/124	5/18614	0.000434477827809631	0.0033545543193361	0.00167552301725594	GHRL/KIT	2	4
BP	GO:1904306	positive regulation of gastro-intestinal system smooth muscle contraction	2/124	5/18614	0.000434477827809631	0.0033545543193361	0.00167552301725594	GHRL/KIT	2	4
BP	GO:0022407	regulation of cell-cell adhesion	11/124	491/18614	0.000445661746984436	0.00343455556670478	0.00171548180719198	ELANE/CTSG/EPO/IFNG/MMRN1/PLG/LEP/ARG1/BMP6/ANXA1/APOA1	11	0.224032586558045
BP	GO:0045807	positive regulation of endocytosis	5/124	96/18614	0.000455836651268708	0.00350650035423461	0.00175141658004183	APOE/CD36/DRD2/SERPINE1/TREM2	5	0.520833333333333
BP	GO:0046686	response to cadmium ion	4/124	54/18614	0.000458632404529576	0.00350862189326015	0.00175247624017278	ARG1/CDK1/KIT/TERT	4	0.740740740740741
BP	GO:0071385	cellular response to glucocorticoid stimulus	4/124	54/18614	0.000458632404529576	0.00350862189326015	0.00175247624017278	ZFP36/ARG1/ANXA1/UGT1A1	4	0.740740740740741
BP	GO:1904645	response to amyloid-beta	4/124	54/18614	0.000458632404529576	0.00350862189326015	0.00175247624017278	CD36/TREM2/ADRB2/MMP3	4	0.740740740740741
BP	GO:0042745	circadian sleep/wake cycle	3/124	23/18614	0.000463569147339958	0.0035334458548157	0.00176487524016096	DRD2/GHRL/CSF2	3	1.30434782608696
BP	GO:0048169	regulation of long-term neuronal synaptic plasticity	3/124	23/18614	0.000463569147339958	0.0035334458548157	0.00176487524016096	DRD2/AGT/KIT	3	1.30434782608696
BP	GO:0106106	cold-induced thermogenesis	6/124	148/18614	0.000471857112875469	0.00359006768757894	0.00179315654821049	CD36/OXTR/ADRB2/LEP/GHRL/IGF2BP2	6	0.405405405405405
BP	GO:0034381	plasma lipoprotein particle clearance	4/124	55/18614	0.000492074914413156	0.0037303029355785	0.00186320084127782	APOE/CD36/TREM2/APOA1	4	0.727272727272727
BP	GO:0050805	negative regulation of synaptic transmission	4/124	55/18614	0.000492074914413156	0.0037303029355785	0.00186320084127782	SLC6A4/MAPT/DRD2/BCHE	4	0.727272727272727
BP	GO:0002275	myeloid cell activation involved in immune response	5/124	98/18614	0.000501123444400512	0.00378515845797638	0.00189059991777256	CHGA/IFNG/TREM2/KIT/GRP	5	0.510204081632653
BP	GO:0120162	positive regulation of cold-induced thermogenesis	5/124	98/18614	0.000501123444400512	0.00378515845797638	0.00189059991777256	CD36/OXTR/ADRB2/LEP/GHRL	5	0.510204081632653
BP	GO:0045732	positive regulation of protein catabolic process	7/124	209/18614	0.000505231970957302	0.00380930314564738	0.00190265963602009	APOE/KCNE2/PRKN/IFNG/TREM2/TRIB3/VIP	7	0.334928229665072
BP	GO:0051346	negative regulation of hydrolase activity	9/124	345/18614	0.000509216679608327	0.00383242895625942	0.00191421044852291	LTF/CRYAB/SERPINE1/NOS1/ANXA1/APOA1/KNG1/CSTB/TIMP1	9	0.260869565217391
BP	GO:1903828	negative regulation of protein localization	7/124	210/18614	0.000519807858239828	0.0039051032803377	0.00195050960816232	APOE/CHGA/MAPT/PRKN/CD36/DRD2/GHRL	7	0.333333333333333
BP	GO:0048661	positive regulation of smooth muscle cell proliferation	5/124	99/18614	0.000524996882735764	0.00391157745573029	0.00195374331042361	ELANE/AGT/FGF2/TERT/NOX1	5	0.505050505050505
BP	GO:0098869	cellular oxidant detoxification	5/124	99/18614	0.000524996882735764	0.00391157745573029	0.00195374331042361	APOE/CD36/ALB/HP/PTGS1	5	0.505050505050505
BP	GO:0038066	p38MAPK cascade	4/124	56/18614	0.000527218090008953	0.00391157745573029	0.00195374331042361	ZFP36/XDH/TREM2/LEP	4	0.714285714285714
BP	GO:0014821	phasic smooth muscle contraction	3/124	24/18614	0.000527224828244231	0.00391157745573029	0.00195374331042361	DRD2/GHRL/KIT	3	1.25
BP	GO:0014850	response to muscle activity	3/124	24/18614	0.000527224828244231	0.00391157745573029	0.00195374331042361	RYR2/PRKAA2/AGT	3	1.25
BP	GO:0048143	astrocyte activation	3/124	24/18614	0.000527224828244231	0.00391157745573029	0.00195374331042361	MAPT/IFNG/TREM2	3	1.25
BP	GO:0051043	regulation of membrane protein ectodomain proteolysis	3/124	24/18614	0.000527224828244231	0.00391157745573029	0.00195374331042361	APOE/IFNG/TIMP1	3	1.25
BP	GO:0010506	regulation of autophagy	9/124	348/18614	0.000541899851306219	0.00400320588705092	0.00199950961232185	MAPT/PRKN/PRKAA2/IFNG/TREM2/ADRB2/LEP/HSPB8/TRIB3	9	0.258620689655172
BP	GO:0070661	leukocyte proliferation	9/124	348/18614	0.000541899851306219	0.00400320588705092	0.00199950961232185	CRP/EPO/TREM2/ACE/LEP/ARG1/KIT/ANXA1/CSF2	9	0.258620689655172
BP	GO:0007612	learning	6/124	152/18614	0.000543408603772534	0.00400320588705092	0.00199950961232185	PRKN/DRD2/AGT/KIT/BCHE/ATP1A2	6	0.394736842105263
BP	GO:0034614	cellular response to reactive oxygen species	6/124	152/18614	0.000543408603772534	0.00400320588705092	0.00199950961232185	MAPT/CD36/ARG1/CDK1/TPM1/ANXA1	6	0.394736842105263
BP	GO:0032768	regulation of monooxygenase activity	4/124	57/18614	0.000564110395836044	0.00414839634402668	0.00207202891873061	APOE/IFNG/LEP/TERT	4	0.701754385964912
BP	GO:0051348	negative regulation of transferase activity	8/124	279/18614	0.000566270620911121	0.00415696376721573	0.00207630815030218	APOE/MAPT/PRKN/ZFP36/IFNG/AGT/CDKN2A/TRIB3	8	0.28673835125448
BP	GO:0046942	carboxylic acid transport	9/124	352/18614	0.0005881395196179	0.00430992767270872	0.00215271011612683	APOE/CD36/DRD2/ACE/LEP/ARG1/AGT/ANXA1/ATP1A2	9	0.255681818181818
BP	GO:0046628	positive regulation of insulin receptor signaling pathway	3/124	25/18614	0.000596215396230208	0.00436145658503254	0.00217844762711452	LEP/AGT/SORBS1	3	1.2
BP	GO:0015849	organic acid transport	9/124	353/18614	0.000600191332680492	0.00437895216844631	0.00218718627014114	APOE/CD36/DRD2/ACE/LEP/ARG1/AGT/ANXA1/ATP1A2	9	0.254957507082153
BP	GO:0002532	production of molecular mediator involved in inflammatory response	5/124	102/18614	0.000601765728954517	0.00437895216844631	0.00218718627014114	CD36/SERPINE1/TREM2/LEP/F2	5	0.490196078431373
BP	GO:1904063	negative regulation of cation transmembrane transport	5/124	102/18614	0.000601765728954517	0.00437895216844631	0.00218718627014114	KCNE2/EPO/NOS1/GRP/ATP1A2	5	0.490196078431373
BP	GO:0042306	regulation of protein import into nucleus	4/124	58/18614	0.000602800454119374	0.00437895216844631	0.00218718627014114	CD36/IFNG/LEP/CDK1	4	0.689655172413793
BP	GO:0008643	carbohydrate transport	6/124	156/18614	0.000623130610990246	0.0045187787536567	0.00225702644550926	ACE/LEP/PPBP/TERT/TRIB3/SORBS1	6	0.384615384615385
BP	GO:1902882	regulation of response to oxidative stress	5/124	103/18614	0.00062913586092842	0.0045544202618683	0.00227482856218212	PRKN/CD36/TREM2/NOX1/MMP3	5	0.485436893203884
BP	GO:0046324	regulation of glucose import	4/124	59/18614	0.000643337026501416	0.00455519840754145	0.00227521722811566	ACE/LEP/TERT/SORBS1	4	0.677966101694915
BP	GO:0001678	intracellular glucose homeostasis	6/124	157/18614	0.000644410336872597	0.00455519840754145	0.00227521722811566	PRKAA2/TREM2/ACE/GHRL/ADCY5/CMA1	6	0.382165605095541
BP	GO:0007195	adenylate cyclase-inhibiting dopamine receptor signaling pathway	2/124	6/18614	0.00064887312724136	0.00455519840754145	0.00227521722811566	DRD2/ADCY5	2	3.33333333333333
BP	GO:0008291	acetylcholine metabolic process	2/124	6/18614	0.00064887312724136	0.00455519840754145	0.00227521722811566	CHAT/BCHE	2	3.33333333333333
BP	GO:0036018	cellular response to erythropoietin	2/124	6/18614	0.00064887312724136	0.00455519840754145	0.00227521722811566	EPO/KIT	2	3.33333333333333
BP	GO:0042713	sperm ejaculation	2/124	6/18614	0.00064887312724136	0.00455519840754145	0.00227521722811566	SLC6A4/OXTR	2	3.33333333333333
BP	GO:0045162	clustering of voltage-gated sodium channels	2/124	6/18614	0.00064887312724136	0.00455519840754145	0.00227521722811566	AGRN/MYOC	2	3.33333333333333
BP	GO:0051582	positive regulation of neurotransmitter uptake	2/124	6/18614	0.00064887312724136	0.00455519840754145	0.00227521722811566	PRKN/DRD2	2	3.33333333333333
BP	GO:0060137	maternal process involved in parturition	2/124	6/18614	0.00064887312724136	0.00455519840754145	0.00227521722811566	OXTR/CYP1A1	2	3.33333333333333
BP	GO:0060398	regulation of growth hormone receptor signaling pathway	2/124	6/18614	0.00064887312724136	0.00455519840754145	0.00227521722811566	GHRL/GDF15	2	3.33333333333333
BP	GO:0061302	smooth muscle cell-matrix adhesion	2/124	6/18614	0.00064887312724136	0.00455519840754145	0.00227521722811566	PLAU/SERPINE1	2	3.33333333333333
BP	GO:0070345	negative regulation of fat cell proliferation	2/124	6/18614	0.00064887312724136	0.00455519840754145	0.00227521722811566	TREM2/E2F1	2	3.33333333333333
BP	GO:0070945	neutrophil-mediated killing of gram-negative bacterium	2/124	6/18614	0.00064887312724136	0.00455519840754145	0.00227521722811566	ELANE/F2	2	3.33333333333333
BP	GO:0099538	synaptic signaling via neuropeptide	2/124	6/18614	0.00064887312724136	0.00455519840754145	0.00227521722811566	NPY/PENK	2	3.33333333333333
BP	GO:1900619	acetate ester metabolic process	2/124	6/18614	0.00064887312724136	0.00455519840754145	0.00227521722811566	CHAT/BCHE	2	3.33333333333333
BP	GO:1904428	negative regulation of tubulin deacetylation	2/124	6/18614	0.00064887312724136	0.00455519840754145	0.00227521722811566	MAPT/PRKAA2	2	3.33333333333333
BP	GO:1990379	lipid transport across blood-brain barrier	2/124	6/18614	0.00064887312724136	0.00455519840754145	0.00227521722811566	APOE/CD36	2	3.33333333333333
BP	GO:2000987	positive regulation of behavioral fear response	2/124	6/18614	0.00064887312724136	0.00455519840754145	0.00227521722811566	PENK/GRP	2	3.33333333333333
BP	GO:0015695	organic cation transport	4/124	60/18614	0.000685768996128313	0.00479631553467814	0.00239564970823484	OXTR/AGT/SLC18A3/SLC6A3	4	0.666666666666667
BP	GO:2000630	positive regulation of miRNA metabolic process	4/124	60/18614	0.000685768996128313	0.00479631553467814	0.00239564970823484	MYB/FGF2/EGR1/TERT	4	0.666666666666667
BP	GO:0046425	regulation of receptor signaling pathway via JAK-STAT	5/124	105/18614	0.000686664278127251	0.00479631553467814	0.00239564970823484	IFNG/LEP/F2/AGT/KIT	5	0.476190476190476
BP	GO:0070588	calcium ion transmembrane transport	9/124	360/18614	0.000690349283272999	0.00481400493527765	0.00240448515850467	RYR2/KCNE2/DRD2/EPO/NOS1/ADCYAP1R1/F2/FGF2/ATP1A2	9	0.25
BP	GO:0002027	regulation of heart rate	5/124	106/18614	0.000716862193457762	0.00498225188364904	0.00248852065405602	RYR2/KCNE2/DRD2/TPM1/AGT	5	0.471698113207547
BP	GO:1901890	positive regulation of cell junction assembly	5/124	106/18614	0.000716862193457762	0.00498225188364904	0.00248852065405602	OXTR/GHRL/AGT/AGRN/MYOC	5	0.471698113207547
BP	GO:0070374	positive regulation of ERK1 and ERK2 cascade	7/124	222/18614	0.000722322948889799	0.00501186537792806	0.00250331191589366	APOE/CD36/DRD2/NPY/EPO/TREM2/FGF2	7	0.315315315315315
BP	GO:0006633	fatty acid biosynthetic process	6/124	161/18614	0.000735224704672568	0.00507608858085507	0.00253538993416447	PRKAA2/CYP1A1/ANXA1/PTGS1/TRIB3/CYP2D6	6	0.372670807453416
BP	GO:0051017	actin filament bundle assembly	6/124	161/18614	0.000735224704672568	0.00507608858085507	0.00253538993416447	PRKN/TPM1/SYNPO2/APOA1/MYOC/SORBS1	6	0.372670807453416
BP	GO:1990845	adaptive thermogenesis	6/124	161/18614	0.000735224704672568	0.00507608858085507	0.00253538993416447	CD36/OXTR/ADRB2/LEP/GHRL/IGF2BP2	6	0.372670807453416
BP	GO:0022600	digestive system process	5/124	107/18614	0.000748042564474508	0.00512502694565746	0.00255983352602424	CD36/OXTR/LEP/GHRL/APOA1	5	0.467289719626168
BP	GO:0071867	response to monoamine	5/124	107/18614	0.000748042564474508	0.00512502694565746	0.00255983352602424	RYR2/PRKN/DRD2/PENK/ADCY5	5	0.467289719626168
BP	GO:0071869	response to catecholamine	5/124	107/18614	0.000748042564474508	0.00512502694565746	0.00255983352602424	RYR2/PRKN/DRD2/PENK/ADCY5	5	0.467289719626168
BP	GO:1901655	cellular response to ketone	5/124	107/18614	0.000748042564474508	0.00512502694565746	0.00255983352602424	PRKAA2/ACE/ARG1/SPP1/ADCY5	5	0.467289719626168
BP	GO:0010875	positive regulation of cholesterol efflux	3/124	27/18614	0.000750901721508826	0.00512502694565746	0.00255983352602424	APOE/TREM2/APOA1	3	1.11111111111111
BP	GO:0051953	negative regulation of amine transport	3/124	27/18614	0.000750901721508826	0.00512502694565746	0.00255983352602424	CHGA/DRD2/LEP	3	1.11111111111111
BP	GO:0071880	adenylate cyclase-activating adrenergic receptor signaling pathway	3/124	27/18614	0.000750901721508826	0.00512502694565746	0.00255983352602424	CHGA/DRD2/ADRB2	3	1.11111111111111
BP	GO:0006066	alcohol metabolic process	9/124	366/18614	0.00077618090226299	0.00528257953255844	0.00263852743306851	APOE/PRKAA2/ADCYAP1R1/LEP/BMP6/CYP1A1/FGF2/APOA1/CYP2D6	9	0.245901639344262
BP	GO:0032233	positive regulation of actin filament bundle assembly	4/124	62/18614	0.000776515162315269	0.00528257953255844	0.00263852743306851	TPM1/SYNPO2/APOA1/MYOC	4	0.645161290322581
BP	GO:0032231	regulation of actin filament bundle assembly	5/124	108/18614	0.000780225547906854	0.00529058784676449	0.00264252740251433	PRKN/TPM1/SYNPO2/APOA1/MYOC	5	0.462962962962963
BP	GO:0032963	collagen metabolic process	5/124	108/18614	0.000780225547906854	0.00529058784676449	0.00264252740251433	ARG1/F2/COL1A1/MMP1/MMP3	5	0.462962962962963
BP	GO:0032147	activation of protein kinase activity	5/124	109/18614	0.000813431431117296	0.00549790143653227	0.00274607579028186	DRD2/ADRB2/LEP/AGT/CLSPN	5	0.458715596330275
BP	GO:0034766	negative regulation of monoatomic ion transmembrane transport	5/124	109/18614	0.000813431431117296	0.00549790143653227	0.00274607579028186	KCNE2/EPO/NOS1/GRP/ATP1A2	5	0.458715596330275
BP	GO:0051098	regulation of binding	9/124	369/18614	0.000822254167867587	0.00554855518446351	0.00277137617670871	APOE/PRKN/IFNG/ACE/ADRB2/TERT/TRIB3/E2F1/CYP2D6	9	0.24390243902439
BP	GO:0032757	positive regulation of interleukin-8 production	4/124	63/18614	0.000824927576598083	0.00555761691524225	0.00277590230359491	ELANE/SERPINE1/LEP/DEFA5	4	0.634920634920635
BP	GO:0061572	actin filament bundle organization	6/124	165/18614	0.000835642336853081	0.00558448515066088	0.00278932237153582	PRKN/TPM1/SYNPO2/APOA1/MYOC/SORBS1	6	0.363636363636364
BP	GO:0031664	regulation of lipopolysaccharide-mediated signaling pathway	3/124	28/18614	0.00083693744417374	0.00558448515066088	0.00278932237153582	LTF/CD36/BMP6	3	1.07142857142857
BP	GO:0032104	regulation of response to extracellular stimulus	3/124	28/18614	0.00083693744417374	0.00558448515066088	0.00278932237153582	NPY/LEP/GHRL	3	1.07142857142857
BP	GO:0032107	regulation of response to nutrient levels	3/124	28/18614	0.00083693744417374	0.00558448515066088	0.00278932237153582	NPY/LEP/GHRL	3	1.07142857142857
BP	GO:0034063	stress granule assembly	3/124	28/18614	0.00083693744417374	0.00558448515066088	0.00278932237153582	MAPT/PRKAA2/GRB7	3	1.07142857142857
BP	GO:1900078	positive regulation of cellular response to insulin stimulus	3/124	28/18614	0.00083693744417374	0.00558448515066088	0.00278932237153582	LEP/AGT/SORBS1	3	1.07142857142857
BP	GO:0051146	striated muscle cell differentiation	8/124	297/18614	0.000850925153465661	0.0056687629442202	0.00283141719830259	NOS1/CDK1/TPM1/MYH11/GDF15/AGT/FLNC/LDB3	8	0.269360269360269
BP	GO:0010631	epithelial cell migration	9/124	371/18614	0.00085419086564964	0.00568145739780023	0.00283775778698892	APOE/SPARC/IFNG/KRT16/AGT/KIT/FGF2/ANXA1/APOA1	9	0.242587601078167
BP	GO:0031669	cellular response to nutrient levels	7/124	230/18614	0.000888920377377871	0.00585725953576869	0.00292556692662665	PRKAA2/ALB/ATF3/LEP/PENK/UCN2/COL1A1	7	0.304347826086957
BP	GO:0090132	epithelium migration	9/124	374/18614	0.000903985584429211	0.00585725953576869	0.00292556692662665	APOE/SPARC/IFNG/KRT16/AGT/KIT/FGF2/ANXA1/APOA1	9	0.240641711229947
BP	GO:0010727	negative regulation of hydrogen peroxide metabolic process	2/124	7/18614	0.000904460713567347	0.00585725953576869	0.00292556692662665	HP/MMP3	2	2.85714285714286
BP	GO:0014062	regulation of serotonin secretion	2/124	7/18614	0.000904460713567347	0.00585725953576869	0.00292556692662665	SLC6A4/MAOB	2	2.85714285714286
BP	GO:0032747	positive regulation of interleukin-23 production	2/124	7/18614	0.000904460713567347	0.00585725953576869	0.00292556692662665	IFNG/CSF2	2	2.85714285714286
BP	GO:0033864	positive regulation of NAD(P)H oxidase activity	2/124	7/18614	0.000904460713567347	0.00585725953576869	0.00292556692662665	AGTR1/AGT	2	2.85714285714286
BP	GO:0036017	response to erythropoietin	2/124	7/18614	0.000904460713567347	0.00585725953576869	0.00292556692662665	EPO/KIT	2	2.85714285714286
BP	GO:0045915	positive regulation of catecholamine metabolic process	2/124	7/18614	0.000904460713567347	0.00585725953576869	0.00292556692662665	NPY/MAOB	2	2.85714285714286
BP	GO:0045964	positive regulation of dopamine metabolic process	2/124	7/18614	0.000904460713567347	0.00585725953576869	0.00292556692662665	NPY/MAOB	2	2.85714285714286
BP	GO:0060405	regulation of penile erection	2/124	7/18614	0.000904460713567347	0.00585725953576869	0.00292556692662665	OXTR/VIP	2	2.85714285714286
BP	GO:0071895	odontoblast differentiation	2/124	7/18614	0.000904460713567347	0.00585725953576869	0.00292556692662665	SERPINE1/DSPP	2	2.85714285714286
BP	GO:0097187	dentinogenesis	2/124	7/18614	0.000904460713567347	0.00585725953576869	0.00292556692662665	SERPINE1/DSPP	2	2.85714285714286
BP	GO:0097638	L-arginine import across plasma membrane	2/124	7/18614	0.000904460713567347	0.00585725953576869	0.00292556692662665	ARG1/AGT	2	2.85714285714286
BP	GO:1901979	regulation of inward rectifier potassium channel activity	2/124	7/18614	0.000904460713567347	0.00585725953576869	0.00292556692662665	KCNE2/TREM2	2	2.85714285714286
BP	GO:1903367	positive regulation of fear response	2/124	7/18614	0.000904460713567347	0.00585725953576869	0.00292556692662665	PENK/GRP	2	2.85714285714286
BP	GO:1990384	hyaloid vascular plexus regression	2/124	7/18614	0.000904460713567347	0.00585725953576869	0.00292556692662665	DRD2/SLC6A3	2	2.85714285714286
BP	GO:2000848	positive regulation of corticosteroid hormone secretion	2/124	7/18614	0.000904460713567347	0.00585725953576869	0.00292556692662665	GHRL/BMP6	2	2.85714285714286
BP	GO:0072594	establishment of protein localization to organelle	10/124	453/18614	0.000910476793907695	0.0058870922107623	0.00294046766420898	RYR2/MAPT/PRKN/CD36/BRCA2/IFNG/LEP/CDK1/AGT/TERT	10	0.22075055187638
BP	GO:0071715	icosanoid transport	4/124	65/18614	0.000928077038058745	0.00596065020232583	0.00297720819550919	DRD2/ACE/LEP/ANXA1	4	0.615384615384615
BP	GO:0080164	regulation of nitric oxide metabolic process	4/124	65/18614	0.000928077038058745	0.00596065020232583	0.00297720819550919	CD36/NPY/IFNG/AGT	4	0.615384615384615
BP	GO:0006910	phagocytosis	recognition	3/124	29/18614	0.000928988097130505	0.00596065020232583	0.00297720819550919	CRP/CD36/TREM2	3	1.03448275862069
BP	GO:0035640	exploration behavior	3/124	29/18614	0.000928988097130505	0.00596065020232583	0.00297720819550919	APOE/PENK/ATP1A2	3	1.03448275862069
BP	GO:1902175	regulation of oxidative stress-induced intrinsic apoptotic signaling pathway	3/124	29/18614	0.000928988097130505	0.00596065020232583	0.00297720819550919	PRKN/TREM2/NOX1	3	1.03448275862069
BP	GO:0050769	positive regulation of neurogenesis	7/124	232/18614	0.000934967437741519	0.00598981439792381	0.00299177504295074	MAPT/DRD2/IFNG/ACE/KIT/FGF2/E2F1	7	0.301724137931034
BP	GO:1902903	regulation of supramolecular fiber organization	9/124	376/18614	0.000938476208779237	0.00600308594804115	0.00299840387813403	APOE/MAPT/CRYAB/PRKN/TREM2/TPM1/SYNPO2/APOA1/MYOC	9	0.23936170212766
BP	GO:0032414	positive regulation of ion transmembrane transporter activity	5/124	113/18614	0.000956894092003953	0.00611153917782953	0.00305257378134852	RYR2/KCNE2/IFNG/TREM2/ADRB2	5	0.442477876106195
BP	GO:0007188	adenylate cyclase-modulating G protein-coupled receptor signaling pathway	7/124	234/18614	0.000982876156255981	0.00625834406201408	0.00312589945715558	CHGA/DRD2/ADCYAP1R1/ADRB2/ADCY5/UCN2/VIP	7	0.299145299145299
BP	GO:0050807	regulation of synapse organization	7/124	234/18614	0.000982876156255981	0.00625834406201408	0.00312589945715558	APOE/DRD2/OXTR/TREM2/GHRL/AGRN/SLC18A3	7	0.299145299145299
BP	GO:0034504	protein localization to nucleus	8/124	304/18614	0.000988689167589312	0.00628577572758075	0.00313960094554517	CD36/IFNG/LEP/F2/CDK1/AGT/TERT/COL1A1	8	0.263157894736842
BP	GO:0090130	tissue migration	9/124	379/18614	0.000992213289478713	0.00629859408837779	0.00314600342304721	APOE/SPARC/IFNG/KRT16/AGT/KIT/FGF2/ANXA1/APOA1	9	0.237467018469657
BP	GO:1902905	positive regulation of supramolecular fiber organization	6/124	171/18614	0.00100574718554724	0.00636689203847904	0.00318011668416402	APOE/MAPT/TPM1/SYNPO2/APOA1/MYOC	6	0.350877192982456
BP	GO:0010001	glial cell differentiation	7/124	235/18614	0.00100754504128194	0.00636689203847904	0.00318011668416402	MAPT/IFNG/TREM2/F2/CDK1/FGF2/MYOC	7	0.297872340425532
BP	GO:0060348	bone development	7/124	235/18614	0.00100754504128194	0.00636689203847904	0.00318011668416402	LTF/LEP/GHRL/KIT/BMP6/MYOC/COL1A1	7	0.297872340425532
BP	GO:2001233	regulation of apoptotic signaling pathway	9/124	381/18614	0.00102940765559434	0.00649522020757938	0.00324421366415643	PRKN/SERPINE1/EPO/TREM2/ATF3/AGT/TERT/CSF2/NOX1	9	0.236220472440945
BP	GO:1990748	cellular detoxification	5/124	115/18614	0.0010352993258808	0.00652032921211121	0.00325675503657987	APOE/CD36/ALB/HP/PTGS1	5	0.434782608695652
BP	GO:0071453	cellular response to oxygen levels	6/124	172/18614	0.0010365091206229	0.00652032921211121	0.00325675503657987	TREM2/CPEB1/EGR1/TERT/E2F1/NOX1	6	0.348837209302326
BP	GO:0042326	negative regulation of phosphorylation	9/124	383/18614	0.00106772660361234	0.00670660755381765	0.00334979679993614	APOE/MAPT/PRKN/XDH/DRD2/IFNG/AGT/CDKN2A/TRIB3	9	0.234986945169713
BP	GO:1904892	regulation of receptor signaling pathway via STAT	5/124	116/18614	0.00107624381628555	0.00674995558652367	0.00337144814900896	IFNG/LEP/F2/AGT/KIT	5	0.431034482758621
BP	GO:0002697	regulation of immune effector process	9/124	384/18614	0.00108731562881146	0.00680917148657489	0.00340102513422916	CD36/IFNG/TREM2/LEP/ARG1/KIT/KLK3/ANXA1/APOA1	9	0.234375
BP	GO:1902893	regulation of miRNA transcription	4/124	68/18614	0.00109935156449967	0.00687423874987291	0.00343352474131475	MYB/FGF2/EGR1/TERT	4	0.588235294117647
BP	GO:0033673	negative regulation of kinase activity	7/124	239/18614	0.00111113957750393	0.00693756355042438	0.0034651540281847	APOE/MAPT/PRKN/IFNG/AGT/CDKN2A/TRIB3	7	0.292887029288703
BP	GO:0040018	positive regulation of multicellular organism growth	3/124	31/18614	0.00113177001830106	0.00704531053121243	0.0035189711762063	DRD2/GHRL/SLC6A3	3	0.967741935483871
BP	GO:0045987	positive regulation of smooth muscle contraction	3/124	31/18614	0.00113177001830106	0.00704531053121243	0.0035189711762063	OXTR/GHRL/KIT	3	0.967741935483871
BP	GO:0050803	regulation of synapse structure or activity	7/124	240/18614	0.00113830172950423	0.00707542607758808	0.00353401320156233	APOE/DRD2/OXTR/TREM2/GHRL/AGRN/SLC18A3	7	0.291666666666667
BP	GO:0061614	miRNA transcription	4/124	69/18614	0.00116105349787895	0.00718891150700866	0.00359069657318679	MYB/FGF2/EGR1/TERT	4	0.579710144927536
BP	GO:0002065	columnar/cuboidal epithelial cell differentiation	5/124	118/18614	0.00116172259210698	0.00718891150700866	0.00359069657318679	NPY/SERPINE1/BMP6/FGF2/DSPP	5	0.423728813559322
BP	GO:0050830	defense response to Gram-positive bacterium	5/124	118/18614	0.00116172259210698	0.00718891150700866	0.00359069657318679	CRP/CHGA/CD36/CTSG/DEFA5	5	0.423728813559322
BP	GO:0006813	potassium ion transport	7/124	241/18614	0.00116598295180384	0.00719932185459733	0.00359589630326774	KCNE2/DRD2/NOS1/TREM2/GRP/ATP1A2/VIP	7	0.29045643153527
BP	GO:0051099	positive regulation of binding	6/124	176/18614	0.00116685202192061	0.00719932185459733	0.00359589630326774	APOE/PRKN/IFNG/ACE/TERT/TRIB3	6	0.340909090909091
BP	GO:0001993	regulation of systemic arterial blood pressure by norepinephrine-epinephrine	2/124	8/18614	0.00120069112624941	0.007272326443647	0.00363236042269278	ADRB2/TPM1	2	2.5
BP	GO:0009698	phenylpropanoid metabolic process	2/124	8/18614	0.00120069112624941	0.007272326443647	0.00363236042269278	CYP1A1/CYP2D6	2	2.5
BP	GO:0009804	coumarin metabolic process	2/124	8/18614	0.00120069112624941	0.007272326443647	0.00363236042269278	CYP1A1/CYP2D6	2	2.5
BP	GO:0009820	alkaloid metabolic process	2/124	8/18614	0.00120069112624941	0.007272326443647	0.00363236042269278	BCHE/CYP2D6	2	2.5
BP	GO:0010757	negative regulation of plasminogen activation	2/124	8/18614	0.00120069112624941	0.007272326443647	0.00363236042269278	PLAU/SERPINE1	2	2.5
BP	GO:0014827	intestine smooth muscle contraction	2/124	8/18614	0.00120069112624941	0.007272326443647	0.00363236042269278	GHRL/KIT	2	2.5
BP	GO:0032489	regulation of Cdc42 protein signal transduction	2/124	8/18614	0.00120069112624941	0.007272326443647	0.00363236042269278	APOE/APOA1	2	2.5
BP	GO:0150094	amyloid-beta clearance by cellular catabolic process	2/124	8/18614	0.00120069112624941	0.007272326443647	0.00363236042269278	CD36/TREM2	2	2.5
BP	GO:1900223	positive regulation of amyloid-beta clearance	2/124	8/18614	0.00120069112624941	0.007272326443647	0.00363236042269278	APOE/TREM2	2	2.5
BP	GO:1903998	regulation of eating behavior	2/124	8/18614	0.00120069112624941	0.007272326443647	0.00363236042269278	NPY/GHRL	2	2.5
BP	GO:1904396	regulation of neuromuscular junction development	2/124	8/18614	0.00120069112624941	0.007272326443647	0.00363236042269278	AGRN/SLC18A3	2	2.5
BP	GO:0015718	monocarboxylic acid transport	6/124	177/18614	0.00120131799045162	0.007272326443647	0.00363236042269278	APOE/CD36/DRD2/ACE/LEP/ANXA1	6	0.338983050847458
BP	GO:0050680	negative regulation of epithelial cell proliferation	6/124	177/18614	0.00120131799045162	0.007272326443647	0.00363236042269278	APOE/XDH/SPARC/DRD2/BRCA2/GHRL	6	0.338983050847458
BP	GO:0140694	non-membrane-bounded organelle assembly	9/124	390/18614	0.00121106438217543	0.00732071769080572	0.00365653074182602	MAPT/PRKAA2/GRB7/SPAG5/TPM1/MYH11/FLNC/LDB3/CSF2	9	0.230769230769231
BP	GO:0030239	myofibril assembly	4/124	70/18614	0.00122514265893144	0.00739511688779858	0.00369369143596305	TPM1/MYH11/FLNC/LDB3	4	0.571428571428571
BP	GO:0070372	regulation of ERK1 and ERK2 cascade	8/124	315/18614	0.00124079773559996	0.00743727090042144	0.00371474639936376	APOE/CD36/DRD2/NPY/EPO/TREM2/ATF3/FGF2	8	0.253968253968254
BP	GO:0032770	positive regulation of monooxygenase activity	3/124	32/18614	0.00124280945379319	0.00743727090042144	0.00371474639936376	APOE/IFNG/TERT	3	0.9375
BP	GO:0033032	regulation of myeloid cell apoptotic process	3/124	32/18614	0.00124280945379319	0.00743727090042144	0.00371474639936376	EPO/ANXA1/CDKN2A	3	0.9375
BP	GO:0050482	arachidonic acid secretion	3/124	32/18614	0.00124280945379319	0.00743727090042144	0.00371474639936376	DRD2/ACE/ANXA1	3	0.9375
BP	GO:0071295	cellular response to vitamin	3/124	32/18614	0.00124280945379319	0.00743727090042144	0.00371474639936376	LEP/PENK/COL1A1	3	0.9375
BP	GO:1903963	arachidonate transport	3/124	32/18614	0.00124280945379319	0.00743727090042144	0.00371474639936376	DRD2/ACE/ANXA1	3	0.9375
BP	GO:0002548	monocyte chemotaxis	4/124	71/18614	0.00129166818694241	0.00770756859551207	0.00384975390454114	CTSG/SERPINE1/ANXA1/PLA2G7	4	0.563380281690141
BP	GO:0055002	striated muscle cell development	4/124	71/18614	0.00129166818694241	0.00770756859551207	0.00384975390454114	TPM1/MYH11/FLNC/LDB3	4	0.563380281690141
BP	GO:0071875	adrenergic receptor signaling pathway	3/124	33/18614	0.00136048026173608	0.00809623480163175	0.00404388376871694	CHGA/DRD2/ADRB2	3	0.909090909090909
BP	GO:0051926	negative regulation of calcium ion transport	4/124	72/18614	0.00136067915507433	0.00809623480163175	0.00404388376871694	EPO/NOS1/ACE/ATP1A2	4	0.555555555555556
BP	GO:0042593	glucose homeostasis	7/124	248/18614	0.00137487123810584	0.00816904290407979	0.00408024974758669	PRKAA2/TREM2/ACE/LEP/GHRL/ADCY5/CMA1	7	0.282258064516129
BP	GO:0006941	striated muscle contraction	6/124	182/18614	0.00138550309114596	0.00822052047118843	0.00410596161281591	RYR2/CHGA/KCNE2/NOS1/TPM1/ATP1A2	6	0.32967032967033
BP	GO:0006805	xenobiotic metabolic process	5/124	123/18614	0.0013973610527106	0.00827911647825841	0.00413522897569602	NOS1/CYP1A1/BCHE/UGT1A1/CYP2D6	5	0.40650406504065
BP	GO:0033500	carbohydrate homeostasis	7/124	249/18614	0.00140695734684481	0.00832416549259317	0.00415772992611662	PRKAA2/TREM2/ACE/LEP/GHRL/ADCY5/CMA1	7	0.281124497991968
BP	GO:0006109	regulation of carbohydrate metabolic process	6/124	183/18614	0.00142479274828579	0.00841776422855693	0.00420448035003713	PRKN/PRKAA2/IFNG/ADCYAP1R1/LEP/SORBS1	6	0.327868852459016
BP	GO:0045109	intermediate filament organization	4/124	73/18614	0.00143222455686071	0.00843780250212579	0.00421448900853378	KRT1/KRT16/DES/KRT5	4	0.547945205479452
BP	GO:0050766	positive regulation of phagocytosis	4/124	73/18614	0.00143222455686071	0.00843780250212579	0.00421448900853378	CD36/IFNG/TREM2/APOA1	4	0.547945205479452
BP	GO:0001649	osteoblast differentiation	7/124	250/18614	0.00143962624327509	0.0084694631241691	0.00423030276378241	LTF/PENK/SPP1/BMP6/FGF2/MYOC/COL1A1	7	0.28
BP	GO:0030301	cholesterol transport	5/124	124/18614	0.00144842335996634	0.00849728142497107	0.00424419736761278	APOE/CD36/TREM2/LEP/APOA1	5	0.403225806451613
BP	GO:0032411	positive regulation of transporter activity	5/124	124/18614	0.00144842335996634	0.00849728142497107	0.00424419736761278	RYR2/KCNE2/IFNG/TREM2/ADRB2	5	0.403225806451613
BP	GO:0010661	positive regulation of muscle cell apoptotic process	3/124	34/18614	0.00148492702192409	0.00867488135745025	0.0043329044644145	IFNG/AGT/CDKN2A	3	0.882352941176471
BP	GO:0055094	response to lipoprotein particle	3/124	34/18614	0.00148492702192409	0.00867488135745025	0.0043329044644145	APOE/CD36/TREM2	3	0.882352941176471
BP	GO:0060563	neuroepithelial cell differentiation	3/124	34/18614	0.00148492702192409	0.00867488135745025	0.0043329044644145	SERPINE1/FGF2/DSPP	3	0.882352941176471
BP	GO:0001952	regulation of cell-matrix adhesion	5/124	125/18614	0.00150084815723414	0.00874119394920456	0.00436602608452892	PLAU/CD36/SERPINE1/CDKN2A/MYOC	5	0.4
BP	GO:0045766	positive regulation of angiogenesis	6/124	185/18614	0.00150591906646845	0.00874119394920456	0.00436602608452892	CXCL8/SERPINE1/GHRL/FGF2/TERT/CMA1	6	0.324324324324324
BP	GO:1904018	positive regulation of vasculature development	6/124	185/18614	0.00150591906646845	0.00874119394920456	0.00436602608452892	CXCL8/SERPINE1/GHRL/FGF2/TERT/CMA1	6	0.324324324324324
BP	GO:1901616	organic hydroxy compound catabolic process	4/124	74/18614	0.00150635329300563	0.00874119394920456	0.00436602608452892	APOE/MAOA/MAOB/SLC6A3	4	0.540540540540541
BP	GO:0045926	negative regulation of growth	7/124	252/18614	0.00150674159526629	0.00874119394920456	0.00436602608452892	SLC6A4/CRYAB/ADRB2/GDF15/SPP1/AGT/CDKN2A	7	0.277777777777778
BP	GO:0002778	antibacterial peptide production	2/124	9/18614	0.00153702029490562	0.00877067455166772	0.00438075096994958	ELANE/KLK3	2	2.22222222222222
BP	GO:0030300	regulation of intestinal cholesterol absorption	2/124	9/18614	0.00153702029490562	0.00877067455166772	0.00438075096994958	LEP/APOA1	2	2.22222222222222
BP	GO:0032627	interleukin-23 production	2/124	9/18614	0.00153702029490562	0.00877067455166772	0.00438075096994958	IFNG/CSF2	2	2.22222222222222
BP	GO:0032667	regulation of interleukin-23 production	2/124	9/18614	0.00153702029490562	0.00877067455166772	0.00438075096994958	IFNG/CSF2	2	2.22222222222222
BP	GO:0033240	positive regulation of amine metabolic process	2/124	9/18614	0.00153702029490562	0.00877067455166772	0.00438075096994958	NPY/MAOB	2	2.22222222222222
BP	GO:0036480	neuron intrinsic apoptotic signaling pathway in response to oxidative stress	2/124	9/18614	0.00153702029490562	0.00877067455166772	0.00438075096994958	PRKN/TREM2	2	2.22222222222222
BP	GO:0051589	negative regulation of neurotransmitter transport	2/124	9/18614	0.00153702029490562	0.00877067455166772	0.00438075096994958	PRKN/NOS1	2	2.22222222222222
BP	GO:0060124	positive regulation of growth hormone secretion	2/124	9/18614	0.00153702029490562	0.00877067455166772	0.00438075096994958	DRD2/GHRL	2	2.22222222222222
BP	GO:0070508	cholesterol import	2/124	9/18614	0.00153702029490562	0.00877067455166772	0.00438075096994958	CD36/APOA1	2	2.22222222222222
BP	GO:0097011	cellular response to granulocyte macrophage colony-stimulating factor stimulus	2/124	9/18614	0.00153702029490562	0.00877067455166772	0.00438075096994958	ZFP36/CSF2	2	2.22222222222222
BP	GO:0097012	response to granulocyte macrophage colony-stimulating factor	2/124	9/18614	0.00153702029490562	0.00877067455166772	0.00438075096994958	ZFP36/CSF2	2	2.22222222222222
BP	GO:1903376	regulation of oxidative stress-induced neuron intrinsic apoptotic signaling pathway	2/124	9/18614	0.00153702029490562	0.00877067455166772	0.00438075096994958	PRKN/TREM2	2	2.22222222222222
BP	GO:0043405	regulation of MAP kinase activity	6/124	186/18614	0.00154777959187711	0.0088080045712135	0.00439939645934381	APOE/ELANE/AGT/KIT/FGF2/TRIB3	6	0.32258064516129
BP	GO:0051896	regulation of protein kinase B signaling	6/124	186/18614	0.00154777959187711	0.0088080045712135	0.00439939645934381	XDH/DRD2/LEP/GDF15/FGF2/MYOC	6	0.32258064516129
BP	GO:0006814	sodium ion transport	7/124	254/18614	0.00157627609015957	0.00895796629741022	0.00447429890540102	SLC6A4/DRD2/NOS1/ADRB2/GRP/ATP1A2/SLC6A3	7	0.275590551181102
BP	GO:0046323	glucose import	4/124	75/18614	0.00158311415848447	0.00897241226592893	0.00448151433566552	ACE/LEP/TERT/SORBS1	4	0.533333333333333
BP	GO:0048662	negative regulation of smooth muscle cell proliferation	4/124	75/18614	0.00158311415848447	0.00897241226592893	0.00448151433566552	APOE/IFNG/TPM1/VIP	4	0.533333333333333
BP	GO:0019722	calcium-mediated signaling	6/124	187/18614	0.0015905210353457	0.00900217664585229	0.00449638096142516	RYR2/CXCL8/MAPT/TREM2/AGTR1/ATP1A2	6	0.320855614973262
BP	GO:0150076	neuroinflammatory response	4/124	76/18614	0.00166255582994142	0.00939588954963905	0.00469303153544715	MAPT/IFNG/TREM2/MMP3	4	0.526315789473684
BP	GO:0045861	negative regulation of proteolysis	8/124	330/18614	0.00166458182109957	0.00939588954963905	0.00469303153544715	LTF/PLAU/CRYAB/SERPINE1/F2/KNG1/CSTB/TIMP1	8	0.242424242424242
BP	GO:0043254	regulation of protein-containing complex assembly	9/124	409/18614	0.00168007083079065	0.00947052072903179	0.00473030809947734	APOE/MAPT/CRYAB/CD36/IFNG/TREM2/CSF2/MMP1/MMP3	9	0.220048899755501
BP	GO:0042692	muscle cell differentiation	9/124	410/18614	0.00170830321313265	0.00961668803403649	0.00480331531909336	NOS1/CDK1/TPM1/MYH11/GDF15/AGT/KIT/FLNC/LDB3	9	0.219512195121951
BP	GO:0051495	positive regulation of cytoskeleton organization	6/124	190/18614	0.00172415192401387	0.00966940743061495	0.00482964744968785	MAPT/SPAG5/TPM1/SYNPO2/APOA1/MYOC	6	0.315789473684211
BP	GO:0045931	positive regulation of mitotic cell cycle	5/124	129/18614	0.00172461300833329	0.00966940743061495	0.00482964744968785	BRCA2/CDK1/CYP1A1/ANXA1/TERT	5	0.387596899224806
BP	GO:0051928	positive regulation of calcium ion transport	5/124	129/18614	0.00172461300833329	0.00966940743061495	0.00482964744968785	RYR2/KCNE2/ADCYAP1R1/F2/MYLK	5	0.387596899224806
BP	GO:0051604	protein maturation	8/124	332/18614	0.00172882773938384	0.00968004486247494	0.00483496060315898	PLAU/CTSG/SERPINE1/PCSK2/ACE/BCHE/PLA2G7/CMA1	8	0.240963855421687
BP	GO:0001937	negative regulation of endothelial cell proliferation	4/124	77/18614	0.00174472685337935	0.00974294661305553	0.00486637858626213	APOE/XDH/SPARC/GHRL	4	0.51948051948052
BP	GO:0006809	nitric oxide biosynthetic process	4/124	77/18614	0.00174472685337935	0.00974294661305553	0.00486637858626213	CD36/NOS1/IFNG/AGT	4	0.51948051948052
BP	GO:0090218	positive regulation of lipid kinase activity	3/124	36/18614	0.00175470823615369	0.00977255506988527	0.00488116733200928	F2/KIT/FGF2	3	0.833333333333333
BP	GO:1903580	positive regulation of ATP metabolic process	3/124	36/18614	0.00175470823615369	0.00977255506988527	0.00488116733200928	PRKAA2/IFNG/TREM2	3	0.833333333333333
BP	GO:0071478	cellular response to radiation	6/124	191/18614	0.00177053836588997	0.00984758822146793	0.00491864467193766	CRYAB/BRCA2/EGR1/MMP1/TIMP1/MMP3	6	0.31413612565445
BP	GO:0001667	ameboidal-type cell migration	10/124	496/18614	0.00179082799004715	0.0099471921734401	0.00496839456365265	APOE/SPARC/IFNG/KRT16/AGT/KIT/FGF2/ANXA1/APOA1/TIMP1	10	0.201612903225806
BP	GO:0055001	muscle cell development	6/124	192/18614	0.00181786666149917	0.0100839695153812	0.0050367117118772	CDK1/TPM1/MYH11/AGT/FLNC/LDB3	6	0.3125
BP	GO:0055117	regulation of cardiac muscle contraction	4/124	78/18614	0.00182967563213779	0.0101360147419623	0.00506270711000572	RYR2/CHGA/NOS1/ATP1A2	4	0.512820512820513
BP	GO:0031668	cellular response to extracellular stimulus	7/124	261/18614	0.00183956128251364	0.0101772814265688	0.00508331887339426	PRKAA2/ALB/ATF3/LEP/PENK/UCN2/COL1A1	7	0.268199233716475
BP	GO:0007617	mating behavior	3/124	37/18614	0.00190031352239889	0.0104015459533778	0.00519533386580515	SLC6A4/OXTR/VIP	3	0.810810810810811
BP	GO:0071402	cellular response to lipoprotein particle stimulus	3/124	37/18614	0.00190031352239889	0.0104015459533778	0.00519533386580515	APOE/CD36/TREM2	3	0.810810810810811
BP	GO:0002244	hematopoietic progenitor cell differentiation	5/124	132/18614	0.00190782667948353	0.0104015459533778	0.00519533386580515	ZFP36/ACE/KIT/MYB/TOP2A	5	0.378787878787879
BP	GO:0001820	serotonin secretion	2/124	10/18614	0.0019129094928259	0.0104015459533778	0.00519533386580515	SLC6A4/MAOB	2	2
BP	GO:0033034	positive regulation of myeloid cell apoptotic process	2/124	10/18614	0.0019129094928259	0.0104015459533778	0.00519533386580515	ANXA1/CDKN2A	2	2
BP	GO:0046886	positive regulation of hormone biosynthetic process	2/124	10/18614	0.0019129094928259	0.0104015459533778	0.00519533386580515	BMP6/EGR1	2	2
BP	GO:0070391	response to lipoteichoic acid	2/124	10/18614	0.0019129094928259	0.0104015459533778	0.00519533386580515	CD36/TREM2	2	2
BP	GO:0071223	cellular response to lipoteichoic acid	2/124	10/18614	0.0019129094928259	0.0104015459533778	0.00519533386580515	CD36/TREM2	2	2
BP	GO:1903596	regulation of gap junction assembly	2/124	10/18614	0.0019129094928259	0.0104015459533778	0.00519533386580515	ACE/AGT	2	2
BP	GO:1904729	regulation of intestinal lipid absorption	2/124	10/18614	0.0019129094928259	0.0104015459533778	0.00519533386580515	LEP/APOA1	2	2
BP	GO:2000048	negative regulation of cell-cell adhesion mediated by cadherin	2/124	10/18614	0.0019129094928259	0.0104015459533778	0.00519533386580515	PLG/BMP6	2	2
BP	GO:0032371	regulation of sterol transport	4/124	79/18614	0.00191745041515463	0.0104015459533778	0.00519533386580515	APOE/TREM2/LEP/APOA1	4	0.506329113924051
BP	GO:0032374	regulation of cholesterol transport	4/124	79/18614	0.00191745041515463	0.0104015459533778	0.00519533386580515	APOE/TREM2/LEP/APOA1	4	0.506329113924051
BP	GO:0045913	positive regulation of carbohydrate metabolic process	4/124	79/18614	0.00191745041515463	0.0104015459533778	0.00519533386580515	PRKAA2/IFNG/ADCYAP1R1/SORBS1	4	0.506329113924051
BP	GO:1903201	regulation of oxidative stress-induced cell death	4/124	79/18614	0.00191745041515463	0.0104015459533778	0.00519533386580515	PRKN/TREM2/NOX1/MMP3	4	0.506329113924051
BP	GO:0031334	positive regulation of protein-containing complex assembly	6/124	195/18614	0.0019656263936162	0.0106215025176389	0.00530519712963479	MAPT/CD36/IFNG/CSF2/MMP1/MMP3	6	0.307692307692308
BP	GO:0043488	regulation of mRNA stability	6/124	195/18614	0.0019656263936162	0.0106215025176389	0.00530519712963479	IGF2BP1/ZFP36/IGF2BP3/IGF2BP2/E2F1/VIP	6	0.307692307692308
BP	GO:0071902	positive regulation of protein serine/threonine kinase activity	6/124	195/18614	0.0019656263936162	0.0106215025176389	0.00530519712963479	LTF/ELANE/IFNG/ADRB2/KIT/FGF2	6	0.307692307692308
BP	GO:0032890	regulation of organic acid transport	4/124	80/18614	0.0020080992855074	0.0108369905885845	0.00541282848344305	LEP/ARG1/AGT/ATP1A2	4	0.5
BP	GO:0001558	regulation of cell growth	9/124	420/18614	0.00201214009031029	0.010844786009324	0.00541672211748047	APOE/MAPT/CRYAB/PRKN/F2/SPP1/AGTR1/AGT/CDKN2A	9	0.214285714285714
BP	GO:0048565	digestive tract development	5/124	134/18614	0.00203763255439302	0.0109680298707469	0.00547827960228833	CXCL8/NPY/OXTR/KIT/CYP1A1	5	0.373134328358209
BP	GO:0001933	negative regulation of protein phosphorylation	8/124	341/18614	0.00204265817688084	0.0109809307655486	0.00548472330363452	APOE/PRKN/XDH/DRD2/IFNG/AGT/CDKN2A/TRIB3	8	0.234604105571848
BP	GO:0032373	positive regulation of sterol transport	3/124	38/18614	0.00205323652708031	0.0109953448379673	0.0054919228025279	APOE/TREM2/APOA1	3	0.789473684210526
BP	GO:0032376	positive regulation of cholesterol transport	3/124	38/18614	0.00205323652708031	0.0109953448379673	0.0054919228025279	APOE/TREM2/APOA1	3	0.789473684210526
BP	GO:0033028	myeloid cell apoptotic process	3/124	38/18614	0.00205323652708031	0.0109953448379673	0.0054919228025279	EPO/ANXA1/CDKN2A	3	0.789473684210526
BP	GO:0002699	positive regulation of immune effector process	7/124	267/18614	0.0020913801094881	0.0111852685241124	0.00558678533190296	CD36/IFNG/TREM2/ARG1/KIT/KLK3/ANXA1	7	0.262172284644195
BP	GO:0008344	adult locomotory behavior	4/124	81/18614	0.00210167014923002	0.0112115915879103	0.00559993309911124	PRKN/DRD2/ATP1A2/CSTB	4	0.493827160493827
BP	GO:2000628	regulation of miRNA metabolic process	4/124	81/18614	0.00210167014923002	0.0112115915879103	0.00559993309911124	MYB/FGF2/EGR1/TERT	4	0.493827160493827
BP	GO:0070663	regulation of leukocyte proliferation	7/124	268/18614	0.00213582351925727	0.0113792536223694	0.00568367644356595	CRP/EPO/LEP/ARG1/KIT/ANXA1/CSF2	7	0.261194029850746
BP	GO:0051279	regulation of release of sequestered calcium ion into cytosol	4/124	82/18614	0.00219821072440063	0.0116967212685623	0.00584224425848079	RYR2/NOS1/F2/ATP1A2	4	0.48780487804878
BP	GO:0042307	positive regulation of protein import into nucleus	3/124	39/18614	0.00221360380796998	0.0117521383634072	0.00586992382754509	IFNG/LEP/CDK1	3	0.769230769230769
BP	GO:0060537	muscle tissue development	9/124	426/18614	0.0022142525477619	0.0117521383634072	0.00586992382754509	RYR2/ATF3/MYLK/CDK1/TPM1/MYH11/AGT/FGF2/EGR1	9	0.211267605633803
BP	GO:0040013	negative regulation of locomotion	9/124	427/18614	0.00224945959004253	0.0119238486137153	0.00595568916305677	APOE/ELANE/DRD2/SERPINE1/KRT16/GHRL/TPM1/FGF2/TIMP1	9	0.210772833723653
BP	GO:0043393	regulation of protein binding	6/124	201/18614	0.00228825826023545	0.0120936893531367	0.00604052072071798	APOE/PRKN/ACE/ADRB2/TERT/TRIB3	6	0.298507462686567
BP	GO:0031424	keratinization	4/124	83/18614	0.00229776853049681	0.0120936893531367	0.00604052072071798	KRT1/LORICRIN/KRT16/KRT5	4	0.481927710843373
BP	GO:0015918	sterol transport	5/124	138/18614	0.00231644564721691	0.0120936893531367	0.00604052072071798	APOE/CD36/TREM2/LEP/APOA1	5	0.36231884057971
BP	GO:0032868	response to insulin	7/124	272/18614	0.00232095591773155	0.0120936893531367	0.00604052072071798	LEP/CPEB1/AGT/EGR1/TRIB3/COL1A1/SORBS1	7	0.257352941176471
BP	GO:0001503	ossification	9/124	429/18614	0.00232121370227687	0.0120936893531367	0.00604052072071798	LTF/ADRB2/LEP/PENK/SPP1/BMP6/FGF2/MYOC/COL1A1	9	0.20979020979021
BP	GO:0002775	antimicrobial peptide production	2/124	11/18614	0.00232782529085993	0.0120936893531367	0.00604052072071798	ELANE/KLK3	2	1.81818181818182
BP	GO:0006527	arginine catabolic process	2/124	11/18614	0.00232782529085993	0.0120936893531367	0.00604052072071798	NOS1/ARG1	2	1.81818181818182
BP	GO:0010269	response to selenium ion	2/124	11/18614	0.00232782529085993	0.0120936893531367	0.00604052072071798	MAOB/ARG1	2	1.81818181818182
BP	GO:0014820	tonic smooth muscle contraction	2/124	11/18614	0.00232782529085993	0.0120936893531367	0.00604052072071798	MYLK/AGT	2	1.81818181818182
BP	GO:0021936	regulation of cerebellar granule cell precursor proliferation	2/124	11/18614	0.00232782529085993	0.0120936893531367	0.00604052072071798	SLC6A4/FGF2	2	1.81818181818182
BP	GO:0032429	regulation of phospholipase A2 activity	2/124	11/18614	0.00232782529085993	0.0120936893531367	0.00604052072071798	AGTR1/ANXA1	2	1.81818181818182
BP	GO:0033860	regulation of NAD(P)H oxidase activity	2/124	11/18614	0.00232782529085993	0.0120936893531367	0.00604052072071798	AGTR1/AGT	2	1.81818181818182
BP	GO:0043084	penile erection	2/124	11/18614	0.00232782529085993	0.0120936893531367	0.00604052072071798	OXTR/VIP	2	1.81818181818182
BP	GO:0070344	regulation of fat cell proliferation	2/124	11/18614	0.00232782529085993	0.0120936893531367	0.00604052072071798	TREM2/E2F1	2	1.81818181818182
BP	GO:0070471	uterine smooth muscle contraction	2/124	11/18614	0.00232782529085993	0.0120936893531367	0.00604052072071798	OXTR/AGT	2	1.81818181818182
BP	GO:2000253	positive regulation of feeding behavior	2/124	11/18614	0.00232782529085993	0.0120936893531367	0.00604052072071798	NPY/GHRL	2	1.81818181818182
BP	GO:0001953	negative regulation of cell-matrix adhesion	3/124	40/18614	0.00238153846914632	0.0123267486810709	0.00615692851476947	SERPINE1/CDKN2A/MYOC	3	0.75
BP	GO:0008210	estrogen metabolic process	3/124	40/18614	0.00238153846914632	0.0123267486810709	0.00615692851476947	CYP1A1/UGT1A1/CYP2D6	3	0.75
BP	GO:0042092	type 2 immune response	3/124	40/18614	0.00238153846914632	0.0123267486810709	0.00615692851476947	ARG1/MYB/ANXA1	3	0.75
BP	GO:0001909	leukocyte mediated cytotoxicity	5/124	139/18614	0.00239028085695715	0.012356687053849	0.00617188204597325	ELANE/CTSG/LEP/ARG1/F2	5	0.359712230215827
BP	GO:0061515	myeloid cell development	4/124	84/18614	0.00240039087801386	0.0123936127286327	0.00619032557442387	LTF/EPO/KIT/MYB	4	0.476190476190476
BP	GO:0051216	cartilage development	6/124	203/18614	0.00240420643187465	0.0123979879826425	0.00619251091354849	LEP/GHRL/BMP6/FGF2/COL1A1/TIMP1	6	0.295566502463054
BP	GO:0010720	positive regulation of cell development	9/124	432/18614	0.00243225535307889	0.012527164746992	0.00625703174742341	MAPT/DRD2/IFNG/TREM2/ACE/KIT/FGF2/ANXA1/E2F1	9	0.208333333333333
BP	GO:0008203	cholesterol metabolic process	5/124	140/18614	0.00246581410259995	0.012660127884879	0.00632344378812047	APOE/PRKAA2/LEP/APOA1/CYP2D6	5	0.357142857142857
BP	GO:1904019	epithelial cell apoptotic process	5/124	140/18614	0.00246581410259995	0.012660127884879	0.00632344378812047	RYR2/ZFP36/SERPINE1/TERT/E2F1	5	0.357142857142857
BP	GO:0061448	connective tissue development	7/124	275/18614	0.00246775764211601	0.012660127884879	0.00632344378812047	LEP/GHRL/BMP6/FGF2/EGR1/COL1A1/TIMP1	7	0.254545454545455
BP	GO:0015711	organic anion transport	9/124	433/18614	0.00247019493085382	0.012660127884879	0.00632344378812047	APOE/CD36/DRD2/ACE/LEP/ARG1/AGT/ANXA1/ATP1A2	9	0.207852193995381
BP	GO:0022408	negative regulation of cell-cell adhesion	6/124	205/18614	0.00252452716816588	0.0129227328203785	0.00645460893615167	CTSG/PLG/ARG1/BMP6/ANXA1/APOA1	6	0.292682926829268
BP	GO:0050892	intestinal absorption	3/124	41/18614	0.0025571602099321	0.0130737554429454	0.00653004127563669	CD36/LEP/APOA1	3	0.731707317073171
BP	GO:0045787	positive regulation of cell cycle	8/124	354/18614	0.00257350319966647	0.0131412259963409	0.00656374127105771	SLC6A4/DRD2/BRCA2/SPAG5/CDK1/CYP1A1/ANXA1/TERT	8	0.225988700564972
BP	GO:0008306	associative learning	4/124	86/18614	0.00261501733390031	0.0133206431752459	0.00665335604080927	DRD2/AGT/KIT/ATP1A2	4	0.465116279069767
BP	GO:0021954	central nervous system neuron development	4/124	86/18614	0.00261501733390031	0.0133206431752459	0.00665335604080927	MAPT/DRD2/NPY/LEP	4	0.465116279069767
BP	GO:0043487	regulation of RNA stability	6/124	207/18614	0.00264932369311714	0.0134789586676618	0.00673243100167725	IGF2BP1/ZFP36/IGF2BP3/IGF2BP2/E2F1/VIP	6	0.289855072463768
BP	GO:0014074	response to purine-containing compound	5/124	143/18614	0.00270282888541592	0.0137177597258594	0.0068517066584311	SLC6A4/RYR2/PENK/COL1A1/SLC6A3	5	0.34965034965035
BP	GO:0050921	positive regulation of chemotaxis	5/124	143/18614	0.00270282888541592	0.0137177597258594	0.0068517066584311	CXCL8/SERPINE1/TREM2/FGF2/PLA2G7	5	0.34965034965035
BP	GO:0045936	negative regulation of phosphate metabolic process	9/124	439/18614	0.00270783985700986	0.0137265134499153	0.0068560789430168	APOE/MAPT/PRKN/XDH/DRD2/IFNG/AGT/CDKN2A/TRIB3	9	0.20501138952164
BP	GO:0048708	astrocyte differentiation	4/124	87/18614	0.00272711492851863	0.0137319591492487	0.00685879894505273	MAPT/IFNG/TREM2/F2	4	0.459770114942529
BP	GO:0007595	lactation	3/124	42/18614	0.00274058537328633	0.0137319591492487	0.00685879894505273	XDH/OXTR/SLC6A3	3	0.714285714285714
BP	GO:0021983	pituitary gland development	3/124	42/18614	0.00274058537328633	0.0137319591492487	0.00685879894505273	DRD2/FGF2/SLC6A3	3	0.714285714285714
BP	GO:0042119	neutrophil activation	3/124	42/18614	0.00274058537328633	0.0137319591492487	0.00685879894505273	CXCL8/CTSG/ANXA1	3	0.714285714285714
BP	GO:0045429	positive regulation of nitric oxide biosynthetic process	3/124	42/18614	0.00274058537328633	0.0137319591492487	0.00685879894505273	CD36/IFNG/AGT	3	0.714285714285714
BP	GO:0050999	regulation of nitric-oxide synthase activity	3/124	42/18614	0.00274058537328633	0.0137319591492487	0.00685879894505273	APOE/LEP/TERT	3	0.714285714285714
BP	GO:0010563	negative regulation of phosphorus metabolic process	9/124	440/18614	0.00274915404503489	0.0137319591492487	0.00685879894505273	APOE/MAPT/PRKN/XDH/DRD2/IFNG/AGT/CDKN2A/TRIB3	9	0.204545454545455
BP	GO:0071383	cellular response to steroid hormone stimulus	6/124	209/18614	0.00277869981362573	0.0137319591492487	0.00685879894505273	ZFP36/ACE/ARG1/ANXA1/ATP1A2/UGT1A1	6	0.287081339712919
BP	GO:0002551	mast cell chemotaxis	2/124	12/18614	0.00278123951167451	0.0137319591492487	0.00685879894505273	CHGA/KIT	2	1.66666666666667
BP	GO:0014831	gastro-intestinal system smooth muscle contraction	2/124	12/18614	0.00278123951167451	0.0137319591492487	0.00685879894505273	GHRL/KIT	2	1.66666666666667
BP	GO:0034370	triglyceride-rich lipoprotein particle remodeling	2/124	12/18614	0.00278123951167451	0.0137319591492487	0.00685879894505273	APOE/APOA1	2	1.66666666666667
BP	GO:0034372	very-low-density lipoprotein particle remodeling	2/124	12/18614	0.00278123951167451	0.0137319591492487	0.00685879894505273	APOE/APOA1	2	1.66666666666667
BP	GO:0040015	negative regulation of multicellular organism growth	2/124	12/18614	0.00278123951167451	0.0137319591492487	0.00685879894505273	ADRB2/GDF15	2	1.66666666666667
BP	GO:0042447	hormone catabolic process	2/124	12/18614	0.00278123951167451	0.0137319591492487	0.00685879894505273	ACE/SPP1	2	1.66666666666667
BP	GO:0042756	drinking behavior	2/124	12/18614	0.00278123951167451	0.0137319591492487	0.00685879894505273	DRD2/AGT	2	1.66666666666667
BP	GO:0045161	neuronal ion channel clustering	2/124	12/18614	0.00278123951167451	0.0137319591492487	0.00685879894505273	AGRN/MYOC	2	1.66666666666667
BP	GO:0048521	negative regulation of behavior	2/124	12/18614	0.00278123951167451	0.0137319591492487	0.00685879894505273	DRD2/GHRL	2	1.66666666666667
BP	GO:0060123	regulation of growth hormone secretion	2/124	12/18614	0.00278123951167451	0.0137319591492487	0.00685879894505273	DRD2/GHRL	2	1.66666666666667
BP	GO:0060134	prepulse inhibition	2/124	12/18614	0.00278123951167451	0.0137319591492487	0.00685879894505273	DRD2/SLC6A3	2	1.66666666666667
BP	GO:0140052	cellular response to oxidised low-density lipoprotein particle stimulus	2/124	12/18614	0.00278123951167451	0.0137319591492487	0.00685879894505273	CD36/TREM2	2	1.66666666666667
BP	GO:1901731	positive regulation of platelet aggregation	2/124	12/18614	0.00278123951167451	0.0137319591492487	0.00685879894505273	CTSG/MMRN1	2	1.66666666666667
BP	GO:1904478	regulation of intestinal absorption	2/124	12/18614	0.00278123951167451	0.0137319591492487	0.00685879894505273	LEP/APOA1	2	1.66666666666667
BP	GO:0098754	detoxification	5/124	144/18614	0.00278538118932089	0.0137361714613853	0.00686090289844529	APOE/CD36/ALB/HP/PTGS1	5	0.347222222222222
BP	GO:0032413	negative regulation of ion transmembrane transporter activity	4/124	88/18614	0.00284246401807141	0.014001146466373	0.00699325184187876	KCNE2/EPO/GRP/ATP1A2	4	0.454545454545455
BP	GO:0035264	multicellular organism growth	5/124	145/18614	0.00286974505944629	0.0141188752806916	0.00705205468702815	DRD2/ADRB2/GHRL/GDF15/SLC6A3	5	0.344827586206897
BP	GO:0042176	regulation of protein catabolic process	8/124	361/18614	0.00290103854528815	0.0142560447101983	0.00712056767400757	APOE/KCNE2/PRKN/IFNG/TREM2/TRIB3/VIP/TIMP1	8	0.221606648199446
BP	GO:0014002	astrocyte development	3/124	43/18614	0.00293192699365577	0.0143068446875002	0.00714594109865437	MAPT/IFNG/TREM2	3	0.697674418604651
BP	GO:0019098	reproductive behavior	3/124	43/18614	0.00293192699365577	0.0143068446875002	0.00714594109865437	SLC6A4/OXTR/VIP	3	0.697674418604651
BP	GO:0030501	positive regulation of bone mineralization	3/124	43/18614	0.00293192699365577	0.0143068446875002	0.00714594109865437	LTF/ADRB2/BMP6	3	0.697674418604651
BP	GO:0031670	cellular response to nutrient	3/124	43/18614	0.00293192699365577	0.0143068446875002	0.00714594109865437	LEP/PENK/COL1A1	3	0.697674418604651
BP	GO:0032735	positive regulation of interleukin-12 production	3/124	43/18614	0.00293192699365577	0.0143068446875002	0.00714594109865437	CD36/IFNG/LEP	3	0.697674418604651
BP	GO:0071548	response to dexamethasone	3/124	43/18614	0.00293192699365577	0.0143068446875002	0.00714594109865437	EPO/ACE/ARG1	3	0.697674418604651
BP	GO:0010508	positive regulation of autophagy	5/124	146/18614	0.00295594323451219	0.0143820459105671	0.00718350238643803	PRKN/PRKAA2/IFNG/ADRB2/HSPB8	5	0.342465753424658
BP	GO:0055123	digestive system development	5/124	146/18614	0.00295594323451219	0.0143820459105671	0.00718350238643803	CXCL8/NPY/OXTR/KIT/CYP1A1	5	0.342465753424658
BP	GO:0007589	body fluid secretion	4/124	89/18614	0.00296111072135211	0.0143820459105671	0.00718350238643803	XDH/OXTR/SLC6A3/VIP	4	0.449438202247191
BP	GO:0055072	iron ion homeostasis	4/124	89/18614	0.00296111072135211	0.0143820459105671	0.00718350238643803	LTF/CP/IFNG/BMP6	4	0.449438202247191
BP	GO:0061013	regulation of mRNA catabolic process	6/124	212/18614	0.00298157914967977	0.0144478609143995	0.00721637547278703	IGF2BP1/ZFP36/IGF2BP3/IGF2BP2/E2F1/VIP	6	0.283018867924528
BP	GO:0098739	import across plasma membrane	6/124	212/18614	0.00298157914967977	0.0144478609143995	0.00721637547278703	KCNE2/CD36/IFNG/ARG1/AGT/ATP1A2	6	0.283018867924528
BP	GO:0120161	regulation of cold-induced thermogenesis	5/124	147/18614	0.00304399845674869	0.0147332347089679	0.00735891314420431	CD36/OXTR/ADRB2/LEP/GHRL	5	0.340136054421769
BP	GO:0045862	positive regulation of proteolysis	8/124	365/18614	0.003102312634802	0.0149981017078333	0.00749120814105454	APOE/MAPT/KCNE2/PRKN/XDH/IFNG/TREM2/TRIB3	8	0.219178082191781
BP	GO:0030100	regulation of endocytosis	6/124	214/18614	0.00312286191104743	0.0150338144420735	0.00750904583349663	APOE/PRKN/CD36/DRD2/SERPINE1/TREM2	6	0.280373831775701
BP	GO:1901888	regulation of cell junction assembly	6/124	214/18614	0.00312286191104743	0.0150338144420735	0.00750904583349663	OXTR/ACE/GHRL/AGT/AGRN/MYOC	6	0.280373831775701
BP	GO:0006509	membrane protein ectodomain proteolysis	3/124	44/18614	0.0031312948442911	0.0150338144420735	0.00750904583349663	APOE/IFNG/TIMP1	3	0.681818181818182
BP	GO:0032691	negative regulation of interleukin-1 beta production	3/124	44/18614	0.0031312948442911	0.0150338144420735	0.00750904583349663	TREM2/GHRL/APOA1	3	0.681818181818182
BP	GO:0045214	sarcomere organization	3/124	44/18614	0.0031312948442911	0.0150338144420735	0.00750904583349663	TPM1/FLNC/LDB3	3	0.681818181818182
BP	GO:1904646	cellular response to amyloid-beta	3/124	44/18614	0.0031312948442911	0.0150338144420735	0.00750904583349663	CD36/TREM2/ADRB2	3	0.681818181818182
BP	GO:0031331	positive regulation of cellular catabolic process	9/124	450/18614	0.00319043394615134	0.0153001637119106	0.00764208119073291	APOE/IGF2BP1/PRKN/ZFP36/PRKAA2/IFNG/ADRB2/HSPB8/TRIB3	9	0.2
BP	GO:0043491	protein kinase B signaling	6/124	215/18614	0.00319535179636643	0.0153061748319066	0.00764508360743392	XDH/DRD2/LEP/GDF15/FGF2/MYOC	6	0.27906976744186
BP	GO:0070098	chemokine-mediated signaling pathway	4/124	91/18614	0.00320848010579632	0.0153514563595776	0.0076677006929382	CXCL8/TREM2/PPBP/CXCL1	4	0.43956043956044
BP	GO:0071456	cellular response to hypoxia	5/124	149/18614	0.00322577101048109	0.0154165280443702	0.00770020250845902	TREM2/CPEB1/EGR1/TERT/E2F1	5	0.335570469798658
BP	GO:0007320	insemination	2/124	13/18614	0.00327262918437755	0.015498607826695	0.00774119947897876	SLC6A4/OXTR	2	1.53846153846154
BP	GO:0033604	negative regulation of catecholamine secretion	2/124	13/18614	0.00327262918437755	0.015498607826695	0.00774119947897876	CHGA/DRD2	2	1.53846153846154
BP	GO:0033605	positive regulation of catecholamine secretion	2/124	13/18614	0.00327262918437755	0.015498607826695	0.00774119947897876	OXTR/VIP	2	1.53846153846154
BP	GO:0034380	high-density lipoprotein particle assembly	2/124	13/18614	0.00327262918437755	0.015498607826695	0.00774119947897876	APOE/APOA1	2	1.53846153846154
BP	GO:0035815	positive regulation of renal sodium excretion	2/124	13/18614	0.00327262918437755	0.015498607826695	0.00774119947897876	DRD2/AGT	2	1.53846153846154
BP	GO:0060100	positive regulation of phagocytosis	engulfment	2/124	13/18614	0.00327262918437755	0.015498607826695	0.00774119947897876	CD36/TREM2	2	1.53846153846154
BP	GO:0070341	fat cell proliferation	2/124	13/18614	0.00327262918437755	0.015498607826695	0.00774119947897876	TREM2/E2F1	2	1.53846153846154
BP	GO:1905155	positive regulation of membrane invagination	2/124	13/18614	0.00327262918437755	0.015498607826695	0.00774119947897876	CD36/TREM2	2	1.53846153846154
BP	GO:1902652	secondary alcohol metabolic process	5/124	150/18614	0.00331953381597085	0.0157029362959346	0.00784325686744261	APOE/PRKAA2/LEP/APOA1/CYP2D6	5	0.333333333333333
BP	GO:0045104	intermediate filament cytoskeleton organization	4/124	92/18614	0.00333729366036013	0.0157228283391274	0.00785319248721711	KRT1/KRT16/DES/KRT5	4	0.434782608695652
BP	GO:0008631	intrinsic apoptotic signaling pathway in response to oxidative stress	3/124	45/18614	0.00333879548403304	0.0157228283391274	0.00785319248721711	PRKN/TREM2/NOX1	3	0.666666666666667
BP	GO:0097009	energy homeostasis	3/124	45/18614	0.00333879548403304	0.0157228283391274	0.00785319248721711	PRKAA2/CD36/IGF2BP2	3	0.666666666666667
BP	GO:1900744	regulation of p38MAPK cascade	3/124	45/18614	0.00333879548403304	0.0157228283391274	0.00785319248721711	XDH/TREM2/LEP	3	0.666666666666667
BP	GO:0016525	negative regulation of angiogenesis	5/124	151/18614	0.00341524461047004	0.0160647260562313	0.00802396256276864	SPARC/SERPINE1/GHRL/AGT/KLK3	5	0.33112582781457
BP	GO:0045103	intermediate filament-based process	4/124	93/18614	0.00346958655885051	0.0162653906355988	0.0081241899221947	KRT1/KRT16/DES/KRT5	4	0.43010752688172
BP	GO:1900542	regulation of purine nucleotide metabolic process	4/124	93/18614	0.00346958655885051	0.0162653906355988	0.0081241899221947	PRKAA2/NOS1/IFNG/TREM2	4	0.43010752688172
BP	GO:1904427	positive regulation of calcium ion transmembrane transport	4/124	93/18614	0.00346958655885051	0.0162653906355988	0.0081241899221947	RYR2/KCNE2/ADCYAP1R1/F2	4	0.43010752688172
BP	GO:1901215	negative regulation of neuron death	6/124	219/18614	0.00349794379958585	0.0163799453485091	0.00818140737642101	APOE/CHGA/PRKN/NPY/EPO/TERT	6	0.273972602739726
BP	GO:0044788	modulation by host of viral process	3/124	46/18614	0.0035545323035737	0.0166262949966712	0.00830445338089594	APOE/LTF/PRKN	3	0.652173913043478
BP	GO:0072330	monocarboxylic acid biosynthetic process	6/124	220/18614	0.00357681638928541	0.0167118143826008	0.00834716835460223	PRKAA2/CYP1A1/ANXA1/PTGS1/TRIB3/CYP2D6	6	0.272727272727273
BP	GO:0006140	regulation of nucleotide metabolic process	4/124	94/18614	0.00360540350606136	0.0168265591562215	0.00840448073979842	PRKAA2/NOS1/IFNG/TREM2	4	0.425531914893617
BP	GO:2000181	negative regulation of blood vessel morphogenesis	5/124	153/18614	0.00361260100483463	0.0168413330325829	0.00841185995251673	SPARC/SERPINE1/GHRL/AGT/KLK3	5	0.326797385620915
BP	GO:0002366	leukocyte activation involved in immune response	7/124	296/18614	0.00370570469036899	0.0172384417946924	0.00861020667995927	CHGA/IFNG/TREM2/KIT/MYB/GRP/ANXA1	7	0.236486486486487
BP	GO:0009411	response to UV	5/124	154/18614	0.0037142919835344	0.0172384417946924	0.00861020667995927	ELANE/BRCA2/MMP1/TIMP1/MMP3	5	0.324675324675325
BP	GO:1901343	negative regulation of vasculature development	5/124	154/18614	0.0037142919835344	0.0172384417946924	0.00861020667995927	SPARC/SERPINE1/GHRL/AGT/KLK3	5	0.324675324675325
BP	GO:2001257	regulation of cation channel activity	5/124	154/18614	0.0037142919835344	0.0172384417946924	0.00861020667995927	KCNE2/EPO/NOS1/TREM2/GRP	5	0.324675324675325
BP	GO:0016055	Wnt signaling pathway	9/124	461/18614	0.00373860868177424	0.017240789726858	0.00861137941827616	APOE/PRKN/PRKAA2/DRD2/FGF2/EGR1/TERT/MYOC/COL1A1	9	0.195227765726681
BP	GO:1904705	regulation of vascular associated smooth muscle cell proliferation	4/124	95/18614	0.00374478889987138	0.017240789726858	0.00861137941827616	TPM1/AGT/FGF2/TERT	4	0.421052631578947
BP	GO:0001774	microglial cell activation	3/124	47/18614	0.00377860557119819	0.017240789726858	0.00861137941827616	MAPT/IFNG/TREM2	3	0.638297872340425
BP	GO:0042220	response to cocaine	3/124	47/18614	0.00377860557119819	0.017240789726858	0.00861137941827616	DRD2/OXTR/SLC6A3	3	0.638297872340425
BP	GO:0043277	apoptotic cell clearance	3/124	47/18614	0.00377860557119819	0.017240789726858	0.00861137941827616	CD36/TREM2/ANXA1	3	0.638297872340425
BP	GO:1900271	regulation of long-term synaptic potentiation	3/124	47/18614	0.00377860557119819	0.017240789726858	0.00861137941827616	APOE/DRD2/SLC18A3	3	0.638297872340425
BP	GO:0001976	nervous system process involved in regulation of systemic arterial blood pressure	2/124	14/18614	0.00380147649950592	0.017240789726858	0.00861137941827616	DRD2/AGT	2	1.42857142857143
BP	GO:0002829	negative regulation of type 2 immune response	2/124	14/18614	0.00380147649950592	0.017240789726858	0.00861137941827616	ARG1/ANXA1	2	1.42857142857143
BP	GO:0009812	flavonoid metabolic process	2/124	14/18614	0.00380147649950592	0.017240789726858	0.00861137941827616	CYP1A1/UGT1A1	2	1.42857142857143
BP	GO:0014061	regulation of norepinephrine secretion	2/124	14/18614	0.00380147649950592	0.017240789726858	0.00861137941827616	OXTR/AGT	2	1.42857142857143
BP	GO:0030252	growth hormone secretion	2/124	14/18614	0.00380147649950592	0.017240789726858	0.00861137941827616	DRD2/GHRL	2	1.42857142857143
BP	GO:0033700	phospholipid efflux	2/124	14/18614	0.00380147649950592	0.017240789726858	0.00861137941827616	APOE/APOA1	2	1.42857142857143
BP	GO:0035630	bone mineralization involved in bone maturation	2/124	14/18614	0.00380147649950592	0.017240789726858	0.00861137941827616	LTF/LEP	2	1.42857142857143
BP	GO:0042136	neurotransmitter biosynthetic process	2/124	14/18614	0.00380147649950592	0.017240789726858	0.00861137941827616	CHAT/NOS1	2	1.42857142857143
BP	GO:0042754	negative regulation of circadian rhythm	2/124	14/18614	0.00380147649950592	0.017240789726858	0.00861137941827616	DRD2/GHRL	2	1.42857142857143
BP	GO:0044793	negative regulation by host of viral process	2/124	14/18614	0.00380147649950592	0.017240789726858	0.00861137941827616	LTF/PRKN	2	1.42857142857143
BP	GO:0048243	norepinephrine secretion	2/124	14/18614	0.00380147649950592	0.017240789726858	0.00861137941827616	OXTR/AGT	2	1.42857142857143
BP	GO:0071871	response to epinephrine	2/124	14/18614	0.00380147649950592	0.017240789726858	0.00861137941827616	RYR2/PENK	2	1.42857142857143
BP	GO:1901533	negative regulation of hematopoietic progenitor cell differentiation	2/124	14/18614	0.00380147649950592	0.017240789726858	0.00861137941827616	ZFP36/MYB	2	1.42857142857143
BP	GO:1902947	regulation of tau-protein kinase activity	2/124	14/18614	0.00380147649950592	0.017240789726858	0.00861137941827616	IFNG/EGR1	2	1.42857142857143
BP	GO:2001140	positive regulation of phospholipid transport	2/124	14/18614	0.00380147649950592	0.017240789726858	0.00861137941827616	APOE/APOA1	2	1.42857142857143
BP	GO:0016125	sterol metabolic process	5/124	155/18614	0.0038180217029317	0.0172970462615463	0.0086394782683076	APOE/PRKAA2/LEP/APOA1/CYP2D6	5	0.32258064516129
BP	GO:0002831	regulation of response to biotic stimulus	9/124	463/18614	0.00384578320836266	0.0173851043953797	0.00868346128841969	APOE/LTF/CD36/DRD2/TREM2/LEP/ARG1/BMP6/KLK3	9	0.19438444924406
BP	GO:0198738	cell-cell signaling by wnt	9/124	463/18614	0.00384578320836266	0.0173851043953797	0.00868346128841969	APOE/PRKN/PRKAA2/DRD2/FGF2/EGR1/TERT/MYOC/COL1A1	9	0.19438444924406
BP	GO:2001236	regulation of extrinsic apoptotic signaling pathway	5/124	156/18614	0.00392381279869136	0.0177186660109555	0.00885006767226887	SERPINE1/ATF3/AGT/TERT/CSF2	5	0.32051282051282
BP	GO:0002263	cell activation involved in immune response	7/124	300/18614	0.00398720306553164	0.0179646759544248	0.00897294400203368	CHGA/IFNG/TREM2/KIT/MYB/GRP/ANXA1	7	0.233333333333333
BP	GO:0050679	positive regulation of epithelial cell proliferation	6/124	225/18614	0.00399119446629308	0.0179646759544248	0.00897294400203368	GHRL/ARG1/AGTR1/BMP6/FGF2/VIP	6	0.266666666666667
BP	GO:0050866	negative regulation of cell activation	6/124	225/18614	0.00399119446629308	0.0179646759544248	0.00897294400203368	APOE/CTSG/TREM2/ARG1/F2/ANXA1	6	0.266666666666667
BP	GO:0008542	visual learning	3/124	48/18614	0.00401111247801166	0.0179961512574164	0.00898866519466233	DRD2/KIT/ATP1A2	3	0.625
BP	GO:0036230	granulocyte activation	3/124	48/18614	0.00401111247801166	0.0179961512574164	0.00898866519466233	CXCL8/CTSG/ANXA1	3	0.625
BP	GO:0046717	acid secretion	3/124	48/18614	0.00401111247801166	0.0179961512574164	0.00898866519466233	DRD2/OXTR/GHRL	3	0.625
BP	GO:0036294	cellular response to decreased oxygen levels	5/124	157/18614	0.00403168787967223	0.0180041241679934	0.00899264748080666	TREM2/CPEB1/EGR1/TERT/E2F1	5	0.318471337579618
BP	GO:0050905	neuromuscular process	5/124	157/18614	0.00403168787967223	0.0180041241679934	0.00899264748080666	PRKN/DRD2/PENK/ADCY5/SLC6A3	5	0.318471337579618
BP	GO:0006942	regulation of striated muscle contraction	4/124	97/18614	0.00403444103932053	0.0180041241679934	0.00899264748080666	RYR2/CHGA/NOS1/ATP1A2	4	0.412371134020619
BP	GO:0010586	miRNA metabolic process	4/124	97/18614	0.00403444103932053	0.0180041241679934	0.00899264748080666	MYB/FGF2/EGR1/TERT	4	0.412371134020619
BP	GO:1990874	vascular associated smooth muscle cell proliferation	4/124	97/18614	0.00403444103932053	0.0180041241679934	0.00899264748080666	TPM1/AGT/FGF2/TERT	4	0.412371134020619
BP	GO:0097193	intrinsic apoptotic signaling pathway	7/124	301/18614	0.00406005049607587	0.0180990724889103	0.00904007199148724	PRKN/BRCA2/EPO/TREM2/TRIB3/E2F1/NOX1	7	0.232558139534884
BP	GO:0120254	olefinic compound metabolic process	5/124	158/18614	0.00414166952501547	0.0184432341215241	0.00921197284096135	BMP6/CYP1A1/EGR1/PTGS1/CYP2D6	5	0.316455696202532
BP	GO:0002685	regulation of leukocyte migration	6/124	227/18614	0.00416653632230869	0.0185144917215781	0.00924756437941302	CXCL8/ELANE/SERPINE1/TREM2/ANXA1/PLA2G7	6	0.26431718061674
BP	GO:0097191	extrinsic apoptotic signaling pathway	6/124	227/18614	0.00416653632230869	0.0185144917215781	0.00924756437941302	SERPINE1/IFNG/ATF3/AGT/TERT/CSF2	6	0.26431718061674
BP	GO:0032642	regulation of chemokine production	4/124	98/18614	0.00418479497952988	0.0185561450419281	0.00926836925849617	ELANE/IFNG/TREM2/EGR1	4	0.408163265306122
BP	GO:0097306	cellular response to alcohol	4/124	98/18614	0.00418479497952988	0.0185561450419281	0.00926836925849617	PRKAA2/ACE/ADCY5/UGT1A1	4	0.408163265306122
BP	GO:1904752	regulation of vascular associated smooth muscle cell migration	3/124	49/18614	0.00425214718265686	0.0188348025259361	0.00940755228668405	TPM1/AGT/TERT	3	0.612244897959184
BP	GO:0034249	negative regulation of amide metabolic process	7/124	304/18614	0.00428466875292885	0.0189587514629066	0.00946946194057201	APOE/IGF2BP1/ZFP36/GRB7/IGF2BP3/CPEB1/IGF2BP2	7	0.230263157894737
BP	GO:0032602	chemokine production	4/124	99/18614	0.00433889174150017	0.0190253536898299	0.00950272822681673	ELANE/IFNG/TREM2/EGR1	4	0.404040404040404
BP	GO:0036473	cell death in response to oxidative stress	4/124	99/18614	0.00433889174150017	0.0190253536898299	0.00950272822681673	PRKN/TREM2/NOX1/MMP3	4	0.404040404040404
BP	GO:1901992	positive regulation of mitotic cell cycle phase transition	4/124	99/18614	0.00433889174150017	0.0190253536898299	0.00950272822681673	CDK1/CYP1A1/ANXA1/TERT	4	0.404040404040404
BP	GO:1990868	response to chemokine	4/124	99/18614	0.00433889174150017	0.0190253536898299	0.00950272822681673	CXCL8/TREM2/PPBP/CXCL1	4	0.404040404040404
BP	GO:1990869	cellular response to chemokine	4/124	99/18614	0.00433889174150017	0.0190253536898299	0.00950272822681673	CXCL8/TREM2/PPBP/CXCL1	4	0.404040404040404
BP	GO:0007567	parturition	2/124	15/18614	0.00436726876437435	0.0190253536898299	0.00950272822681673	OXTR/CYP1A1	2	1.33333333333333
BP	GO:0032352	positive regulation of hormone metabolic process	2/124	15/18614	0.00436726876437435	0.0190253536898299	0.00950272822681673	BMP6/EGR1	2	1.33333333333333
BP	GO:0060099	regulation of phagocytosis	engulfment	2/124	15/18614	0.00436726876437435	0.0190253536898299	0.00950272822681673	CD36/TREM2	2	1.33333333333333
BP	GO:0060354	negative regulation of cell adhesion molecule production	2/124	15/18614	0.00436726876437435	0.0190253536898299	0.00950272822681673	CXCL8/APOA1	2	1.33333333333333
BP	GO:0070365	hepatocyte differentiation	2/124	15/18614	0.00436726876437435	0.0190253536898299	0.00950272822681673	CYP1A1/ANXA1	2	1.33333333333333
BP	GO:0090205	positive regulation of cholesterol metabolic process	2/124	15/18614	0.00436726876437435	0.0190253536898299	0.00950272822681673	APOE/APOA1	2	1.33333333333333
BP	GO:0097531	mast cell migration	2/124	15/18614	0.00436726876437435	0.0190253536898299	0.00950272822681673	CHGA/KIT	2	1.33333333333333
BP	GO:1905153	regulation of membrane invagination	2/124	15/18614	0.00436726876437435	0.0190253536898299	0.00950272822681673	CD36/TREM2	2	1.33333333333333
BP	GO:2001138	regulation of phospholipid transport	2/124	15/18614	0.00436726876437435	0.0190253536898299	0.00950272822681673	APOE/APOA1	2	1.33333333333333
BP	GO:0010951	negative regulation of endopeptidase activity	5/124	160/18614	0.00436804265945579	0.0190253536898299	0.00950272822681673	LTF/CRYAB/SERPINE1/KNG1/TIMP1	5	0.3125
BP	GO:0050920	regulation of chemotaxis	6/124	230/18614	0.0044401608921937	0.0193193250486386	0.00964956018457008	CXCL8/ELANE/SERPINE1/TREM2/FGF2/PLA2G7	6	0.260869565217391
BP	GO:1901019	regulation of calcium ion transmembrane transporter activity	4/124	100/18614	0.00449677407998016	0.0195452917087171	0.00976242535354694	RYR2/KCNE2/NOS1/ATP1A2	4	0.4
BP	GO:0002269	leukocyte activation involved in inflammatory response	3/124	50/18614	0.00450180085552715	0.0195468005961922	0.00976317900826656	MAPT/IFNG/TREM2	3	0.6
BP	GO:0050764	regulation of phagocytosis	4/124	101/18614	0.00465848440084078	0.0201851549194107	0.0100820223656545	CD36/IFNG/TREM2/APOA1	4	0.396039603960396
BP	GO:0061337	cardiac conduction	4/124	101/18614	0.00465848440084078	0.0201851549194107	0.0100820223656545	RYR2/KCNE2/AGT/ATP1A2	4	0.396039603960396
BP	GO:0051222	positive regulation of protein transport	7/124	309/18614	0.00467981843571596	0.0202565819751146	0.0101176985433205	IFNG/TREM2/LEP/GHRL/F2/CDK1/BMP6	7	0.226537216828479
BP	GO:0006606	protein import into nucleus	5/124	163/18614	0.00472396404486645	0.0204264987737134	0.010202568090798	CD36/IFNG/LEP/CDK1/AGT	5	0.306748466257669
BP	GO:0015872	dopamine transport	3/124	51/18614	0.00476016172247991	0.0204770293664249	0.0102278069640145	PRKN/DRD2/SLC6A3	3	0.588235294117647
BP	GO:0032964	collagen biosynthetic process	3/124	51/18614	0.00476016172247991	0.0204770293664249	0.0102278069640145	ARG1/F2/COL1A1	3	0.588235294117647
BP	GO:0045778	positive regulation of ossification	3/124	51/18614	0.00476016172247991	0.0204770293664249	0.0102278069640145	LTF/ADRB2/BMP6	3	0.588235294117647
BP	GO:1904707	positive regulation of vascular associated smooth muscle cell proliferation	3/124	51/18614	0.00476016172247991	0.0204770293664249	0.0102278069640145	AGT/FGF2/TERT	3	0.588235294117647
BP	GO:1904738	vascular associated smooth muscle cell migration	3/124	51/18614	0.00476016172247991	0.0204770293664249	0.0102278069640145	TPM1/AGT/TERT	3	0.588235294117647
BP	GO:0014897	striated muscle hypertrophy	4/124	102/18614	0.00482406475479532	0.0207092687366701	0.0103438052079887	RYR2/LEP/AGT/MYOC	4	0.392156862745098
BP	GO:1905477	positive regulation of protein localization to membrane	4/124	102/18614	0.00482406475479532	0.0207092687366701	0.0103438052079887	PRKN/IFNG/TREM2/SORBS1	4	0.392156862745098
BP	GO:0006631	fatty acid metabolic process	8/124	394/18614	0.00490667676648811	0.0210422883507401	0.0105101408745049	PRKAA2/CD36/LEP/CYP1A1/ANXA1/PTGS1/TRIB3/CYP2D6	8	0.203045685279188
BP	GO:0021534	cell proliferation in hindbrain	2/124	16/18614	0.0049694983587827	0.0210737001468379	0.0105258303468953	SLC6A4/FGF2	2	1.25
BP	GO:0021924	cell proliferation in external granule layer	2/124	16/18614	0.0049694983587827	0.0210737001468379	0.0105258303468953	SLC6A4/FGF2	2	1.25
BP	GO:0021930	cerebellar granule cell precursor proliferation	2/124	16/18614	0.0049694983587827	0.0210737001468379	0.0105258303468953	SLC6A4/FGF2	2	1.25
BP	GO:0034375	high-density lipoprotein particle remodeling	2/124	16/18614	0.0049694983587827	0.0210737001468379	0.0105258303468953	APOE/APOA1	2	1.25
BP	GO:0034393	positive regulation of smooth muscle cell apoptotic process	2/124	16/18614	0.0049694983587827	0.0210737001468379	0.0105258303468953	IFNG/CDKN2A	2	1.25
BP	GO:0044849	estrous cycle	2/124	16/18614	0.0049694983587827	0.0210737001468379	0.0105258303468953	OXTR/EGR1	2	1.25
BP	GO:0046325	negative regulation of glucose import	2/124	16/18614	0.0049694983587827	0.0210737001468379	0.0105258303468953	ACE/LEP	2	1.25
BP	GO:0048712	negative regulation of astrocyte differentiation	2/124	16/18614	0.0049694983587827	0.0210737001468379	0.0105258303468953	TREM2/F2	2	1.25
BP	GO:0051044	positive regulation of membrane protein ectodomain proteolysis	2/124	16/18614	0.0049694983587827	0.0210737001468379	0.0105258303468953	APOE/IFNG	2	1.25
BP	GO:0060033	anatomical structure regression	2/124	16/18614	0.0049694983587827	0.0210737001468379	0.0105258303468953	DRD2/SLC6A3	2	1.25
BP	GO:2000650	negative regulation of sodium ion transmembrane transporter activity	2/124	16/18614	0.0049694983587827	0.0210737001468379	0.0105258303468953	GRP/ATP1A2	2	1.25
BP	GO:0010466	negative regulation of peptidase activity	6/124	236/18614	0.00502694758773734	0.0212326544048004	0.0106052243565174	LTF/CRYAB/SERPINE1/KNG1/CSTB/TIMP1	6	0.254237288135593
BP	GO:0032692	negative regulation of interleukin-1 production	3/124	52/18614	0.00502731510805545	0.0212326544048004	0.0106052243565174	TREM2/GHRL/APOA1	3	0.576923076923077
BP	GO:0051496	positive regulation of stress fiber assembly	3/124	52/18614	0.00502731510805545	0.0212326544048004	0.0106052243565174	TPM1/APOA1/MYOC	3	0.576923076923077
BP	GO:0089718	amino acid import across plasma membrane	3/124	52/18614	0.00502731510805545	0.0212326544048004	0.0106052243565174	ARG1/AGT/ATP1A2	3	0.576923076923077
BP	GO:0070665	positive regulation of leukocyte proliferation	5/124	166/18614	0.00510005642893285	0.0215181168723763	0.0107478063180701	EPO/LEP/KIT/ANXA1/CSF2	5	0.301204819277108
BP	GO:0030900	forebrain development	8/124	397/18614	0.00513151546644891	0.0216290011133775	0.0108031904556819	IGF2BP1/DRD2/NPY/OXTR/FGF2/ATP1A2/SLC6A3/E2F1	8	0.201511335012594
BP	GO:0014896	muscle hypertrophy	4/124	104/18614	0.00516700195273788	0.0216910222679258	0.0108341686012446	RYR2/LEP/AGT/MYOC	4	0.384615384615385
BP	GO:0070252	actin-mediated cell contraction	4/124	104/18614	0.00516700195273788	0.0216910222679258	0.0108341686012446	RYR2/KCNE2/TPM1/ATP1A2	4	0.384615384615385
BP	GO:0071868	cellular response to monoamine stimulus	4/124	104/18614	0.00516700195273788	0.0216910222679258	0.0108341686012446	RYR2/PRKN/DRD2/ADCY5	4	0.384615384615385
BP	GO:0071870	cellular response to catecholamine stimulus	4/124	104/18614	0.00516700195273788	0.0216910222679258	0.0108341686012446	RYR2/PRKN/DRD2/ADCY5	4	0.384615384615385
BP	GO:1902904	negative regulation of supramolecular fiber organization	5/124	167/18614	0.00523000690039798	0.0219334727138176	0.0109552670435307	APOE/CRYAB/PRKN/TREM2/MYOC	5	0.29940119760479
BP	GO:0044270	cellular nitrogen compound catabolic process	9/124	486/18614	0.00526014037724256	0.022037719514285	0.0110073359316843	IGF2BP1/ZFP36/XDH/IGF2BP3/IGF2BP2/UGT1A1/E2F1/CYP2D6/VIP	9	0.185185185185185
BP	GO:0010874	regulation of cholesterol efflux	3/124	53/18614	0.00530334347820598	0.0221299357726937	0.0110533958397437	APOE/TREM2/APOA1	3	0.566037735849057
BP	GO:0045744	negative regulation of G protein-coupled receptor signaling pathway	3/124	53/18614	0.00530334347820598	0.0221299357726937	0.0110533958397437	CXCL8/DRD2/ADRB2	3	0.566037735849057
BP	GO:0070169	positive regulation of biomineral tissue development	3/124	53/18614	0.00530334347820598	0.0221299357726937	0.0110533958397437	LTF/ADRB2/BMP6	3	0.566037735849057
BP	GO:1902930	regulation of alcohol biosynthetic process	3/124	53/18614	0.00530334347820598	0.0221299357726937	0.0110533958397437	APOE/ADCYAP1R1/BMP6	3	0.566037735849057
BP	GO:0007160	cell-matrix adhesion	6/124	239/18614	0.00534083909450084	0.0222641565845609	0.0111204360597759	PLAU/CD36/SERPINE1/CDKN2A/MYOC/SORBS1	6	0.251046025104602
BP	GO:0051170	import into nucleus	5/124	168/18614	0.0053622874694862	0.022331280917292	0.0111539631259082	CD36/IFNG/LEP/CDK1/AGT	5	0.297619047619048
BP	GO:0046700	heterocycle catabolic process	9/124	488/18614	0.005400001232365	0.0224659413820604	0.0112212229424905	IGF2BP1/ZFP36/XDH/IGF2BP3/IGF2BP2/CYP1A1/UGT1A1/E2F1/VIP	9	0.184426229508197
BP	GO:0046545	development of primary female sexual characteristics	4/124	106/18614	0.00552591474994076	0.0229189892961211	0.0114475099945597	BRCA2/ADCYAP1R1/LEP/KIT	4	0.377358490566038
BP	GO:0007632	visual behavior	3/124	54/18614	0.00558832648253989	0.0229189892961211	0.0114475099945597	DRD2/KIT/ATP1A2	3	0.555555555555556
BP	GO:0014009	glial cell proliferation	3/124	54/18614	0.00558832648253989	0.0229189892961211	0.0114475099945597	TREM2/PENK/E2F1	3	0.555555555555556
BP	GO:0043303	mast cell degranulation	3/124	54/18614	0.00558832648253989	0.0229189892961211	0.0114475099945597	CHGA/KIT/GRP	3	0.555555555555556
BP	GO:0043550	regulation of lipid kinase activity	3/124	54/18614	0.00558832648253989	0.0229189892961211	0.0114475099945597	F2/KIT/FGF2	3	0.555555555555556
BP	GO:1903170	negative regulation of calcium ion transmembrane transport	3/124	54/18614	0.00558832648253989	0.0229189892961211	0.0114475099945597	EPO/NOS1/ATP1A2	3	0.555555555555556
BP	GO:0010566	regulation of ketone biosynthetic process	2/124	17/18614	0.00560766269107871	0.0229189892961211	0.0114475099945597	BMP6/EGR1	2	1.17647058823529
BP	GO:0017014	protein nitrosylation	2/124	17/18614	0.00560766269107871	0.0229189892961211	0.0114475099945597	NOS1/ACE	2	1.17647058823529
BP	GO:0018119	peptidyl-cysteine S-nitrosylation	2/124	17/18614	0.00560766269107871	0.0229189892961211	0.0114475099945597	NOS1/ACE	2	1.17647058823529
BP	GO:0032488	Cdc42 protein signal transduction	2/124	17/18614	0.00560766269107871	0.0229189892961211	0.0114475099945597	APOE/APOA1	2	1.17647058823529
BP	GO:0034112	positive regulation of homotypic cell-cell adhesion	2/124	17/18614	0.00560766269107871	0.0229189892961211	0.0114475099945597	CTSG/MMRN1	2	1.17647058823529
BP	GO:0036005	response to macrophage colony-stimulating factor	2/124	17/18614	0.00560766269107871	0.0229189892961211	0.0114475099945597	TREM2/SPP1	2	1.17647058823529
BP	GO:0051969	regulation of transmission of nerve impulse	2/124	17/18614	0.00560766269107871	0.0229189892961211	0.0114475099945597	GHRL/AGT	2	1.17647058823529
BP	GO:0055089	fatty acid homeostasis	2/124	17/18614	0.00560766269107871	0.0229189892961211	0.0114475099945597	APOE/PRKAA2	2	1.17647058823529
BP	GO:0055119	relaxation of cardiac muscle	2/124	17/18614	0.00560766269107871	0.0229189892961211	0.0114475099945597	CHGA/ATP1A2	2	1.17647058823529
BP	GO:0070200	establishment of protein localization to telomere	2/124	17/18614	0.00560766269107871	0.0229189892961211	0.0114475099945597	BRCA2/TERT	2	1.17647058823529
BP	GO:1902306	negative regulation of sodium ion transmembrane transport	2/124	17/18614	0.00560766269107871	0.0229189892961211	0.0114475099945597	GRP/ATP1A2	2	1.17647058823529
BP	GO:1903541	regulation of exosomal secretion	2/124	17/18614	0.00560766269107871	0.0229189892961211	0.0114475099945597	PRKN/IFNG	2	1.17647058823529
BP	GO:0019058	viral life cycle	7/124	320/18614	0.00564559504363229	0.0230514667617322	0.0115136794530835	APOE/CXCL8/LTF/PRKN/CDK1/AGTR1/TOP2A	7	0.21875
BP	GO:0032526	response to retinoic acid	4/124	107/18614	0.00571146318432779	0.0232522238995489	0.011613953043334	SLC6A4/LEP/BMP6/COL1A1	4	0.373831775700935
BP	GO:0046822	regulation of nucleocytoplasmic transport	4/124	107/18614	0.00571146318432779	0.0232522238995489	0.011613953043334	CD36/IFNG/LEP/CDK1	4	0.373831775700935
BP	GO:0090277	positive regulation of peptide hormone secretion	4/124	107/18614	0.00571146318432779	0.0232522238995489	0.011613953043334	DRD2/GHRL/F2/GRP	4	0.373831775700935
BP	GO:0022409	positive regulation of cell-cell adhesion	7/124	321/18614	0.00574027535909942	0.0233467674537081	0.0116611753822939	ELANE/CTSG/EPO/IFNG/MMRN1/LEP/ANXA1	7	0.218068535825545
BP	GO:0002262	myeloid cell homeostasis	5/124	171/18614	0.00577333011496211	0.0234583656519423	0.0117169161251842	ZFP36/EPO/KIT/MYB/ANXA1	5	0.292397660818713
BP	GO:0048738	cardiac muscle tissue development	6/124	243/18614	0.00578143832796226	0.0234684819202122	0.0117219689693839	RYR2/CDK1/TPM1/MYH11/AGT/FGF2	6	0.246913580246914
BP	GO:0061900	glial cell activation	3/124	55/18614	0.00588234099608566	0.0238317539676526	0.0119034150331735	MAPT/IFNG/TREM2	3	0.545454545454545
BP	GO:1900087	positive regulation of G1/S transition of mitotic cell cycle	3/124	55/18614	0.00588234099608566	0.0238317539676526	0.0119034150331735	CYP1A1/ANXA1/TERT	3	0.545454545454545
BP	GO:0090398	cellular senescence	4/124	108/18614	0.00590112617034399	0.023884693811557	0.011929857272156	MAPK10/BRCA2/CDKN2A/TERT	4	0.37037037037037
BP	GO:0016049	cell growth	9/124	495/18614	0.00591239004926456	0.0239071183308597	0.011941057805719	APOE/MAPT/CRYAB/PRKN/F2/SPP1/AGTR1/AGT/CDKN2A	9	0.181818181818182
BP	GO:0022604	regulation of cell morphogenesis	6/124	245/18614	0.00601144271795847	0.0242841356217723	0.0121293693036686	PRKN/SPARC/F2/TPM1/KIT/ANXA1	6	0.244897959183673
BP	GO:0002793	positive regulation of peptide secretion	4/124	109/18614	0.00609494311279072	0.0245265678055172	0.0122504586244308	DRD2/GHRL/F2/GRP	4	0.36697247706422
BP	GO:0030038	contractile actin filament bundle assembly	4/124	109/18614	0.00609494311279072	0.0245265678055172	0.0122504586244308	TPM1/APOA1/MYOC/SORBS1	4	0.36697247706422
BP	GO:0042116	macrophage activation	4/124	109/18614	0.00609494311279072	0.0245265678055172	0.0122504586244308	MAPT/IFNG/TREM2/CSF2	4	0.36697247706422
BP	GO:0043149	stress fiber assembly	4/124	109/18614	0.00609494311279072	0.0245265678055172	0.0122504586244308	TPM1/APOA1/MYOC/SORBS1	4	0.36697247706422
BP	GO:1904951	positive regulation of establishment of protein localization	7/124	325/18614	0.0061309508939893	0.024647720774007	0.0123109717561287	IFNG/TREM2/LEP/GHRL/F2/CDK1/BMP6	7	0.215384615384615
BP	GO:0002279	mast cell activation involved in immune response	3/124	56/18614	0.00618546116058057	0.0247952699306574	0.0123846691789784	CHGA/KIT/GRP	3	0.535714285714286
BP	GO:0007187	G protein-coupled receptor signaling pathway	coupled to cyclic nucleotide second messenger	3/124	56/18614	0.00618546116058057	0.0247952699306574	0.0123846691789784	NPY/AGT/ANXA1	3	0.535714285714286
BP	GO:0019369	arachidonic acid metabolic process	3/124	56/18614	0.00618546116058057	0.0247952699306574	0.0123846691789784	CYP1A1/PTGS1/CYP2D6	3	0.535714285714286
BP	GO:0071695	anatomical structure maturation	6/124	247/18614	0.0062480608393293	0.024987467022528	0.0124806672224212	LTF/BRCA2/EPO/LEP/AGRN/MYOC	6	0.242914979757085
BP	GO:0001696	gastric acid secretion	2/124	18/18614	0.00628126415457372	0.024987467022528	0.0124806672224212	OXTR/GHRL	2	1.11111111111111
BP	GO:0010755	regulation of plasminogen activation	2/124	18/18614	0.00628126415457372	0.024987467022528	0.0124806672224212	PLAU/SERPINE1	2	1.11111111111111
BP	GO:0010885	regulation of cholesterol storage	2/124	18/18614	0.00628126415457372	0.024987467022528	0.0124806672224212	CD36/TREM2	2	1.11111111111111
BP	GO:0016264	gap junction assembly	2/124	18/18614	0.00628126415457372	0.024987467022528	0.0124806672224212	ACE/AGT	2	1.11111111111111
BP	GO:0043117	positive regulation of vascular permeability	2/124	18/18614	0.00628126415457372	0.024987467022528	0.0124806672224212	APOE/BMP6	2	1.11111111111111
BP	GO:0045064	T-helper 2 cell differentiation	2/124	18/18614	0.00628126415457372	0.024987467022528	0.0124806672224212	MYB/ANXA1	2	1.11111111111111
BP	GO:0050665	hydrogen peroxide biosynthetic process	2/124	18/18614	0.00628126415457372	0.024987467022528	0.0124806672224212	MAOB/CYP1A1	2	1.11111111111111
BP	GO:0002448	mast cell mediated immunity	3/124	57/18614	0.0064977584252886	0.0257506043097063	0.0128618368110676	CHGA/KIT/GRP	3	0.526315789473684
BP	GO:0006826	iron ion transport	3/124	57/18614	0.0064977584252886	0.0257506043097063	0.0128618368110676	LTF/CP/IFNG	3	0.526315789473684
BP	GO:0007566	embryo implantation	3/124	57/18614	0.0064977584252886	0.0257506043097063	0.0128618368110676	EPO/SPP1/TIMP1	3	0.526315789473684
BP	GO:0010332	response to gamma radiation	3/124	57/18614	0.0064977584252886	0.0257506043097063	0.0128618368110676	CRYAB/BRCA2/EGR1	3	0.526315789473684
BP	GO:0010634	positive regulation of epithelial cell migration	5/124	176/18614	0.00650704973431381	0.02576298269216	0.0128680195294687	SPARC/IFNG/AGT/FGF2/ANXA1	5	0.284090909090909
BP	GO:1903311	regulation of mRNA metabolic process	7/124	329/18614	0.00654119016899575	0.0258736281589917	0.012923284404854	IGF2BP1/ZFP36/IGF2BP3/CPEB1/IGF2BP2/E2F1/VIP	7	0.212765957446809
BP	GO:0007159	leukocyte cell-cell adhesion	8/124	415/18614	0.0066509674258748	0.0262829620982773	0.0131277373281719	ELANE/CTSG/EPO/IFNG/LEP/ARG1/ANXA1/OLR1	8	0.192771084337349
BP	GO:0035249	synaptic transmission	glutamatergic	4/124	112/18614	0.00670170571981511	0.0264584355308769	0.0132153822870098	PRKN/DRD2/OXTR/ATP1A2	4	0.357142857142857
BP	GO:0032635	interleukin-6 production	5/124	178/18614	0.00681807014667263	0.0268465812727341	0.0134092521912123	CD36/IFNG/TREM2/LEP/GHRL	5	0.280898876404494
BP	GO:0032675	regulation of interleukin-6 production	5/124	178/18614	0.00681807014667263	0.0268465812727341	0.0134092521912123	CD36/IFNG/TREM2/LEP/GHRL	5	0.280898876404494
BP	GO:0090311	regulation of protein deacetylation	3/124	58/18614	0.00681930158735238	0.0268465812727341	0.0134092521912123	MAPT/PRKAA2/IFNG	3	0.517241379310345
BP	GO:0032386	regulation of intracellular transport	7/124	332/18614	0.00686205929992471	0.0269894742898169	0.0134806239790374	CRYAB/PRKN/CD36/IFNG/SPAG5/LEP/CDK1	7	0.210843373493976
BP	GO:0044344	cellular response to fibroblast growth factor stimulus	4/124	113/18614	0.00691252449514764	0.0271623845872358	0.0135669887105834	CXCL8/ZFP36/FGF2/COL1A1	4	0.353982300884956
BP	GO:0007265	Ras protein signal transduction	7/124	333/18614	0.00697157666674712	0.0273119146138042	0.0136416755325681	APOE/EPO/AGTR1/FGF2/APOA1/CDKN2A/MYOC	7	0.21021021021021
BP	GO:0002281	macrophage activation involved in immune response	2/124	19/18614	0.00698981008430852	0.0273119146138042	0.0136416755325681	IFNG/TREM2	2	1.05263157894737
BP	GO:0010544	negative regulation of platelet activation	2/124	19/18614	0.00698981008430852	0.0273119146138042	0.0136416755325681	APOE/F2	2	1.05263157894737
BP	GO:0010766	negative regulation of sodium ion transport	2/124	19/18614	0.00698981008430852	0.0273119146138042	0.0136416755325681	GRP/ATP1A2	2	1.05263157894737
BP	GO:0045091	regulation of single stranded viral RNA replication via double stranded DNA intermediate	2/124	19/18614	0.00698981008430852	0.0273119146138042	0.0136416755325681	CXCL8/TOP2A	2	1.05263157894737
BP	GO:0060977	coronary vasculature morphogenesis	2/124	19/18614	0.00698981008430852	0.0273119146138042	0.0136416755325681	ACE/FGF2	2	1.05263157894737
BP	GO:0032410	negative regulation of transporter activity	4/124	114/18614	0.00712768818151384	0.0277986494250078	0.0138847884178686	KCNE2/EPO/GRP/ATP1A2	4	0.350877192982456
BP	GO:0033559	unsaturated fatty acid metabolic process	4/124	114/18614	0.00712768818151384	0.0277986494250078	0.0138847884178686	CYP1A1/ANXA1/PTGS1/CYP2D6	4	0.350877192982456
BP	GO:0035265	organ growth	5/124	180/18614	0.00713936632103091	0.0278083846237828	0.0138896509265873	SLC6A4/LEP/CDK1/AGT/FGF2	5	0.277777777777778
BP	GO:0033619	membrane protein proteolysis	3/124	59/18614	0.00715015683168367	0.0278083846237828	0.0138896509265873	APOE/IFNG/TIMP1	3	0.508474576271186
BP	GO:2001258	negative regulation of cation channel activity	3/124	59/18614	0.00715015683168367	0.0278083846237828	0.0138896509265873	KCNE2/EPO/GRP	3	0.508474576271186
BP	GO:0030099	myeloid cell differentiation	8/124	421/18614	0.00722660713930069	0.0280795702519619	0.0140251019339966	LTF/ZFP36/EPO/IFNG/TREM2/KIT/MYB/CSF2	8	0.190023752969121
BP	GO:0035725	sodium ion transmembrane transport	5/124	181/18614	0.00730392085783949	0.0283428630786965	0.0141566106679375	SLC6A4/NOS1/GRP/ATP1A2/SLC6A3	5	0.276243093922652
BP	GO:0052548	regulation of endopeptidase activity	7/124	336/18614	0.00730793955847644	0.0283428630786965	0.0141566106679375	LTF/MAPT/CRYAB/XDH/SERPINE1/KNG1/TIMP1	7	0.208333333333333
BP	GO:0006898	receptor-mediated endocytosis	6/124	256/18614	0.00739757100985531	0.0286638720854969	0.0143169473113302	APOE/CXCL8/CD36/DRD2/SERPINE1/ADRB2	6	0.234375
BP	GO:0046824	positive regulation of nucleocytoplasmic transport	3/124	60/18614	0.00749038777039712	0.028969768256434	0.0144697354395001	IFNG/LEP/CDK1	3	0.5
BP	GO:1903078	positive regulation of protein localization to plasma membrane	3/124	60/18614	0.00749038777039712	0.028969768256434	0.0144697354395001	IFNG/TREM2/SORBS1	3	0.5
BP	GO:0048640	negative regulation of developmental growth	4/124	116/18614	0.00757119765120296	0.0292552197863781	0.0146123119379563	SLC6A4/ADRB2/GDF15/SPP1	4	0.344827586206897
BP	GO:0052547	regulation of peptidase activity	8/124	425/18614	0.00763080784017848	0.0294583034643489	0.0147137475817042	LTF/MAPT/CRYAB/XDH/SERPINE1/KNG1/CSTB/TIMP1	8	0.188235294117647
BP	GO:0043409	negative regulation of MAPK cascade	5/124	183/18614	0.00764094811085415	0.0294702126122232	0.0147196959281848	APOE/PRKN/TREM2/ATF3/AGT	5	0.273224043715847
BP	GO:0006525	arginine metabolic process	2/124	20/18614	0.00773281271416669	0.0295040162314418	0.0147365800614185	NOS1/ARG1	2	1
BP	GO:0006700	C21-steroid hormone biosynthetic process	2/124	20/18614	0.00773281271416669	0.0295040162314418	0.0147365800614185	BMP6/EGR1	2	1
BP	GO:0010310	regulation of hydrogen peroxide metabolic process	2/124	20/18614	0.00773281271416669	0.0295040162314418	0.0147365800614185	HP/MMP3	2	1
BP	GO:0010878	cholesterol storage	2/124	20/18614	0.00773281271416669	0.0295040162314418	0.0147365800614185	CD36/TREM2	2	1
BP	GO:0030810	positive regulation of nucleotide biosynthetic process	2/124	20/18614	0.00773281271416669	0.0295040162314418	0.0147365800614185	NOS1/TREM2	2	1
BP	GO:0039692	single stranded viral RNA replication via double stranded DNA intermediate	2/124	20/18614	0.00773281271416669	0.0295040162314418	0.0147365800614185	CXCL8/TOP2A	2	1
BP	GO:0042359	vitamin D metabolic process	2/124	20/18614	0.00773281271416669	0.0295040162314418	0.0147365800614185	IFNG/CYP1A1	2	1
BP	GO:0043586	tongue development	2/124	20/18614	0.00773281271416669	0.0295040162314418	0.0147365800614185	KCNE2/KIT	2	1
BP	GO:0043691	reverse cholesterol transport	2/124	20/18614	0.00773281271416669	0.0295040162314418	0.0147365800614185	APOE/APOA1	2	1
BP	GO:1900373	positive regulation of purine nucleotide biosynthetic process	2/124	20/18614	0.00773281271416669	0.0295040162314418	0.0147365800614185	NOS1/TREM2	2	1
BP	GO:1990182	exosomal secretion	2/124	20/18614	0.00773281271416669	0.0295040162314418	0.0147365800614185	PRKN/IFNG	2	1
BP	GO:0016032	viral process	8/124	426/18614	0.00773447397017688	0.0295040162314418	0.0147365800614185	APOE/CXCL8/LTF/PRKN/ZFP36/CDK1/AGTR1/TOP2A	8	0.187793427230047
BP	GO:1901800	positive regulation of proteasomal protein catabolic process	4/124	117/18614	0.00779961605295911	0.0297253615448998	0.0148471369736506	KCNE2/PRKN/TREM2/TRIB3	4	0.341880341880342
BP	GO:0014706	striated muscle tissue development	6/124	259/18614	0.0078126756948131	0.0297437890530819	0.0148563410917451	RYR2/CDK1/TPM1/MYH11/AGT/FGF2	6	0.231660231660232
BP	GO:0043903	regulation of biological process involved in symbiotic interaction	3/124	61/18614	0.00784005548179153	0.0297437890530819	0.0148563410917451	CXCL8/LTF/ARG1	3	0.491803278688525
BP	GO:0051480	regulation of cytosolic calcium ion concentration	3/124	61/18614	0.00784005548179153	0.0297437890530819	0.0148563410917451	RYR2/NPY/F2	3	0.491803278688525
BP	GO:0060135	maternal process involved in female pregnancy	3/124	61/18614	0.00784005548179153	0.0297437890530819	0.0148563410917451	GHRL/ARG1/SPP1	3	0.491803278688525
BP	GO:1903409	reactive oxygen species biosynthetic process	3/124	61/18614	0.00784005548179153	0.0297437890530819	0.0148563410917451	CD36/MAOB/CYP1A1	3	0.491803278688525
BP	GO:0051897	positive regulation of protein kinase B signaling	4/124	118/18614	0.00803252459544515	0.0304463296144958	0.0152072440043675	LEP/GDF15/FGF2/MYOC	4	0.338983050847458
BP	GO:2000045	regulation of G1/S transition of mitotic cell cycle	5/124	186/18614	0.00816659740901236	0.0309264527447367	0.0154470545065253	CYP1A1/ANXA1/CDKN2A/TERT/E2F1	5	0.268817204301075
BP	GO:0000768	syncytium formation by plasma membrane fusion	3/124	62/18614	0.00819921854888355	0.0309377921216681	0.0154527182654754	NOS1/TREM2/GDF15	3	0.483870967741935
BP	GO:0045428	regulation of nitric oxide biosynthetic process	3/124	62/18614	0.00819921854888355	0.0309377921216681	0.0154527182654754	CD36/IFNG/AGT	3	0.483870967741935
BP	GO:0046173	polyol biosynthetic process	3/124	62/18614	0.00819921854888355	0.0309377921216681	0.0154527182654754	ADCYAP1R1/LEP/FGF2	3	0.483870967741935
BP	GO:0140253	cell-cell fusion	3/124	62/18614	0.00819921854888355	0.0309377921216681	0.0154527182654754	NOS1/TREM2/GDF15	3	0.483870967741935
BP	GO:0090068	positive regulation of cell cycle process	6/124	262/18614	0.00824434627868246	0.0310799949513146	0.0155237453204908	DRD2/SPAG5/CDK1/CYP1A1/ANXA1/TERT	6	0.229007633587786
BP	GO:0002718	regulation of cytokine production involved in immune response	4/124	119/18614	0.00826995850851372	0.0311203753964521	0.0155439144275715	CD36/ARG1/KIT/APOA1	4	0.336134453781513
BP	GO:0021782	glial cell development	4/124	119/18614	0.00826995850851372	0.0311203753964521	0.0155439144275715	MAPT/IFNG/TREM2/MYOC	4	0.336134453781513
BP	GO:0006006	glucose metabolic process	5/124	187/18614	0.00834725884784936	0.0313829884855687	0.0156750836481476	PRKN/ATF3/LEP/GHRL/SORBS1	5	0.267379679144385
BP	GO:0002029	desensitization of G protein-coupled receptor signaling pathway	2/124	21/18614	0.00850978913433282	0.0316320515523102	0.0157994849430285	DRD2/ADRB2	2	0.952380952380952
BP	GO:0010829	negative regulation of glucose transmembrane transport	2/124	21/18614	0.00850978913433282	0.0316320515523102	0.0157994849430285	ACE/LEP	2	0.952380952380952
BP	GO:0045821	positive regulation of glycolytic process	2/124	21/18614	0.00850978913433282	0.0316320515523102	0.0157994849430285	PRKAA2/IFNG	2	0.952380952380952
BP	GO:0060353	regulation of cell adhesion molecule production	2/124	21/18614	0.00850978913433282	0.0316320515523102	0.0157994849430285	CXCL8/APOA1	2	0.952380952380952
BP	GO:0090026	positive regulation of monocyte chemotaxis	2/124	21/18614	0.00850978913433282	0.0316320515523102	0.0157994849430285	SERPINE1/PLA2G7	2	0.952380952380952
BP	GO:0090043	regulation of tubulin deacetylation	2/124	21/18614	0.00850978913433282	0.0316320515523102	0.0157994849430285	MAPT/PRKAA2	2	0.952380952380952
BP	GO:0097062	dendritic spine maintenance	2/124	21/18614	0.00850978913433282	0.0316320515523102	0.0157994849430285	APOE/TREM2	2	0.952380952380952
BP	GO:0097734	extracellular exosome biogenesis	2/124	21/18614	0.00850978913433282	0.0316320515523102	0.0157994849430285	PRKN/IFNG	2	0.952380952380952
BP	GO:1903209	positive regulation of oxidative stress-induced cell death	2/124	21/18614	0.00850978913433282	0.0316320515523102	0.0157994849430285	NOX1/MMP3	2	0.952380952380952
BP	GO:1903817	negative regulation of voltage-gated potassium channel activity	2/124	21/18614	0.00850978913433282	0.0316320515523102	0.0157994849430285	KCNE2/GRP	2	0.952380952380952
BP	GO:2000047	regulation of cell-cell adhesion mediated by cadherin	2/124	21/18614	0.00850978913433282	0.0316320515523102	0.0157994849430285	PLG/BMP6	2	0.952380952380952
BP	GO:0043200	response to amino acid	4/124	120/18614	0.00851195258434202	0.0316320515523102	0.0157994849430285	SST/CPEB1/ARG1/COL1A1	4	0.333333333333333
BP	GO:0071774	response to fibroblast growth factor	4/124	120/18614	0.00851195258434202	0.0316320515523102	0.0157994849430285	CXCL8/ZFP36/FGF2/COL1A1	4	0.333333333333333
BP	GO:0032731	positive regulation of interleukin-1 beta production	3/124	63/18614	0.00856793309749782	0.0317835315703804	0.0158751457410869	CD36/IFNG/EGR1	3	0.476190476190476
BP	GO:0051965	positive regulation of synapse assembly	3/124	63/18614	0.00856793309749782	0.0317835315703804	0.0158751457410869	OXTR/GHRL/AGRN	3	0.476190476190476
BP	GO:0002700	regulation of production of molecular mediator of immune response	5/124	189/18614	0.00871687213401747	0.0323073424168509	0.0161367772564541	CD36/ARG1/KIT/KLK3/APOA1	5	0.264550264550265
BP	GO:0002367	cytokine production involved in immune response	4/124	121/18614	0.00875854117436398	0.0323183979552282	0.0161422992445503	CD36/ARG1/KIT/APOA1	4	0.330578512396694
BP	GO:0030282	bone mineralization	4/124	121/18614	0.00875854117436398	0.0323183979552282	0.0161422992445503	LTF/ADRB2/LEP/BMP6	4	0.330578512396694
BP	GO:0072089	stem cell proliferation	4/124	121/18614	0.00875854117436398	0.0323183979552282	0.0161422992445503	BRCA2/ACE/FGF2/TERT	4	0.330578512396694
BP	GO:0098773	skin epidermis development	4/124	121/18614	0.00875854117436398	0.0323183979552282	0.0161422992445503	FLG/KRT1/KRT16/FLG2	4	0.330578512396694
BP	GO:1901989	positive regulation of cell cycle phase transition	4/124	121/18614	0.00875854117436398	0.0323183979552282	0.0161422992445503	CDK1/CYP1A1/ANXA1/TERT	4	0.330578512396694
BP	GO:0031099	regeneration	5/124	190/18614	0.00890586457212569	0.0328330064587547	0.0163993344004767	ACE/CDK1/SPP1/ANXA1/UGT1A1	5	0.263157894736842
BP	GO:0032615	interleukin-12 production	3/124	64/18614	0.00894625283391832	0.0328658734276841	0.0164157506983531	CD36/IFNG/LEP	3	0.46875
BP	GO:0032655	regulation of interleukin-12 production	3/124	64/18614	0.00894625283391832	0.0328658734276841	0.0164157506983531	CD36/IFNG/LEP	3	0.46875
BP	GO:0071300	cellular response to retinoic acid	3/124	64/18614	0.00894625283391832	0.0328658734276841	0.0164157506983531	SLC6A4/LEP/COL1A1	3	0.46875
BP	GO:1905953	negative regulation of lipid localization	3/124	64/18614	0.00894625283391832	0.0328658734276841	0.0164157506983531	CRP/TREM2/LEP	3	0.46875
BP	GO:0046660	female sex differentiation	4/124	122/18614	0.00900975818634436	0.0330700878245698	0.01651775111029	BRCA2/ADCYAP1R1/LEP/KIT	4	0.327868852459016
BP	GO:0050777	negative regulation of immune response	5/124	191/18614	0.00909767441637933	0.0333634644751681	0.0166642860249192	DRD2/NPY/TREM2/ARG1/ANXA1	5	0.261780104712042
BP	GO:0006402	mRNA catabolic process	6/124	268/18614	0.00915880804736161	0.0335524183884393	0.0167586641749648	IGF2BP1/ZFP36/IGF2BP3/IGF2BP2/E2F1/VIP	6	0.223880597014925
BP	GO:0006887	exocytosis	7/124	351/18614	0.00917329705520653	0.0335524183884393	0.0167586641749648	CHGA/PRKN/NPY/IFNG/KIT/GRP/ANXA1	7	0.199430199430199
BP	GO:0007517	muscle organ development	7/124	351/18614	0.00917329705520653	0.0335524183884393	0.0167586641749648	RYR2/CRYAB/ATF3/DES/MYLK/TPM1/EGR1	7	0.199430199430199
BP	GO:0000077	DNA damage checkpoint signaling	4/124	123/18614	0.00926563708159255	0.03386051276449	0.01691255025622	BRCA2/CDK1/E2F1/CLSPN	4	0.32520325203252
BP	GO:0010042	response to manganese ion	2/124	22/18614	0.0093202612490928	0.0339035433703938	0.0169340430578785	PRKN/ARG1	2	0.909090909090909
BP	GO:0010881	regulation of cardiac muscle contraction by regulation of the release of sequestered calcium ion	2/124	22/18614	0.0093202612490928	0.0339035433703938	0.0169340430578785	RYR2/ATP1A2	2	0.909090909090909
BP	GO:0022401	negative adaptation of signaling pathway	2/124	22/18614	0.0093202612490928	0.0339035433703938	0.0169340430578785	DRD2/ADRB2	2	0.909090909090909
BP	GO:0051000	positive regulation of nitric-oxide synthase activity	2/124	22/18614	0.0093202612490928	0.0339035433703938	0.0169340430578785	APOE/TERT	2	0.909090909090909
BP	GO:0006879	intracellular iron ion homeostasis	3/124	65/18614	0.00933422908210508	0.0339035433703938	0.0169340430578785	CP/IFNG/BMP6	3	0.461538461538462
BP	GO:0031663	lipopolysaccharide-mediated signaling pathway	3/124	65/18614	0.00933422908210508	0.0339035433703938	0.0169340430578785	LTF/CD36/BMP6	3	0.461538461538462
BP	GO:0050435	amyloid-beta metabolic process	3/124	65/18614	0.00933422908210508	0.0339035433703938	0.0169340430578785	APOE/IFNG/ACE	3	0.461538461538462
BP	GO:0032872	regulation of stress-activated MAPK cascade	5/124	193/18614	0.00948982627097592	0.0344387526792932	0.017201367844048	PRKN/XDH/TREM2/LEP/NOX1	5	0.259067357512953
BP	GO:0061136	regulation of proteasomal protein catabolic process	5/124	194/18614	0.00969020796458118	0.0351354155104649	0.0175493349650949	APOE/KCNE2/PRKN/TREM2/TRIB3	5	0.257731958762887
BP	GO:0006949	syncytium formation	3/124	66/18614	0.00973191082048061	0.0352254692349632	0.0175943147370178	NOS1/TREM2/GDF15	3	0.454545454545455
BP	GO:0031100	animal organ regeneration	3/124	66/18614	0.00973191082048061	0.0352254692349632	0.0175943147370178	ACE/CDK1/UGT1A1	3	0.454545454545455
BP	GO:0034329	cell junction assembly	8/124	444/18614	0.00978812665006724	0.0353493052043656	0.017656167966194	DRD2/OXTR/ACE/GHRL/AGT/AGRN/MYOC/SORBS1	8	0.18018018018018
BP	GO:0006690	icosanoid metabolic process	4/124	125/18614	0.00979151211909289	0.0353493052043656	0.017656167966194	CYP1A1/ANXA1/PTGS1/CYP2D6	4	0.32
BP	GO:0010811	positive regulation of cell-substrate adhesion	4/124	125/18614	0.00979151211909289	0.0353493052043656	0.017656167966194	CD36/NPY/APOA1/MYOC	4	0.32
BP	GO:1901990	regulation of mitotic cell cycle phase transition	7/124	357/18614	0.0100096778053927	0.0361057203740288	0.0180339800111702	CDK1/CYP1A1/ANXA1/CDKN2A/TERT/E2F1/CLSPN	7	0.196078431372549
BP	GO:0010927	cellular component assembly involved in morphogenesis	4/124	126/18614	0.0100615729285159	0.0362615963092417	0.0181118364691146	TPM1/MYH11/FLNC/LDB3	4	0.317460317460317
BP	GO:0070302	regulation of stress-activated protein kinase signaling cascade	5/124	196/18614	0.0100996812005406	0.0363165164285599	0.0181392678102909	PRKN/XDH/TREM2/LEP/NOX1	5	0.255102040816327
BP	GO:1902305	regulation of sodium ion transmembrane transport	3/124	67/18614	0.0101393447182906	0.0363165164285599	0.0181392678102909	NOS1/GRP/ATP1A2	3	0.447761194029851
BP	GO:0006883	intracellular sodium ion homeostasis	2/124	23/18614	0.010163755734974	0.0363165164285599	0.0181392678102909	AGT/ATP1A2	2	0.869565217391304
BP	GO:0006925	inflammatory cell apoptotic process	2/124	23/18614	0.010163755734974	0.0363165164285599	0.0181392678102909	ANXA1/CDKN2A	2	0.869565217391304
BP	GO:0010893	positive regulation of steroid biosynthetic process	2/124	23/18614	0.010163755734974	0.0363165164285599	0.0181392678102909	IFNG/BMP6	2	0.869565217391304
BP	GO:0060396	growth hormone receptor signaling pathway	2/124	23/18614	0.010163755734974	0.0363165164285599	0.0181392678102909	GHRL/GDF15	2	0.869565217391304
BP	GO:0071378	cellular response to growth hormone stimulus	2/124	23/18614	0.010163755734974	0.0363165164285599	0.0181392678102909	GHRL/GDF15	2	0.869565217391304
BP	GO:0090042	tubulin deacetylation	2/124	23/18614	0.010163755734974	0.0363165164285599	0.0181392678102909	MAPT/PRKAA2	2	0.869565217391304
BP	GO:0140112	extracellular vesicle biogenesis	2/124	23/18614	0.010163755734974	0.0363165164285599	0.0181392678102909	PRKN/IFNG	2	0.869565217391304
BP	GO:1904754	positive regulation of vascular associated smooth muscle cell migration	2/124	23/18614	0.010163755734974	0.0363165164285599	0.0181392678102909	AGT/TERT	2	0.869565217391304
BP	GO:0032388	positive regulation of intracellular transport	5/124	197/18614	0.0103088117045679	0.036803338880325	0.0183824244700438	PRKN/IFNG/SPAG5/LEP/CDK1	5	0.253807106598985
BP	GO:0003014	renal system process	4/124	127/18614	0.0103364249509144	0.0368704073612038	0.0184159236394556	DRD2/ACE/AGTR1/AGT	4	0.31496062992126
BP	GO:0017148	negative regulation of translation	6/124	276/18614	0.0104882512104499	0.0373800557218849	0.018670481317686	IGF2BP1/ZFP36/GRB7/IGF2BP3/CPEB1/IGF2BP2	6	0.217391304347826
BP	GO:0045670	regulation of osteoclast differentiation	3/124	68/18614	0.0105565751715424	0.0374955905540245	0.0187281883190092	LTF/IFNG/TREM2	3	0.441176470588235
BP	GO:0051057	positive regulation of small GTPase mediated signal transduction	3/124	68/18614	0.0105565751715424	0.0374955905540245	0.0187281883190092	EPO/ADCYAP1R1/APOA1	3	0.441176470588235
BP	GO:1902808	positive regulation of cell cycle G1/S phase transition	3/124	68/18614	0.0105565751715424	0.0374955905540245	0.0187281883190092	CYP1A1/ANXA1/TERT	3	0.441176470588235
BP	GO:1904377	positive regulation of protein localization to cell periphery	3/124	68/18614	0.0105565751715424	0.0374955905540245	0.0187281883190092	IFNG/TREM2/SORBS1	3	0.441176470588235
BP	GO:0019079	viral genome replication	4/124	129/18614	0.0109006269420802	0.0386518834779872	0.019305730139579	CXCL8/LTF/PRKN/TOP2A	4	0.310077519379845
BP	GO:0046683	response to organophosphorus	4/124	129/18614	0.0109006269420802	0.0386518834779872	0.019305730139579	SLC6A4/PENK/COL1A1/SLC6A3	4	0.310077519379845
BP	GO:0030858	positive regulation of epithelial cell differentiation	3/124	69/18614	0.0109836443385271	0.0387832307020615	0.0193713350683533	SERPINE1/BMP6/FGF2	3	0.434782608695652
BP	GO:0045576	mast cell activation	3/124	69/18614	0.0109836443385271	0.0387832307020615	0.0193713350683533	CHGA/KIT/GRP	3	0.434782608695652
BP	GO:1901016	regulation of potassium ion transmembrane transporter activity	3/124	69/18614	0.0109836443385271	0.0387832307020615	0.0193713350683533	KCNE2/TREM2/GRP	3	0.434782608695652
BP	GO:0002922	positive regulation of humoral immune response	2/124	24/18614	0.0110398039992222	0.0387832307020615	0.0193713350683533	TREM2/KLK3	2	0.833333333333333
BP	GO:0023058	adaptation of signaling pathway	2/124	24/18614	0.0110398039992222	0.0387832307020615	0.0193713350683533	DRD2/ADRB2	2	0.833333333333333
BP	GO:0043576	regulation of respiratory gaseous exchange	2/124	24/18614	0.0110398039992222	0.0387832307020615	0.0193713350683533	GRP/ATP1A2	2	0.833333333333333
BP	GO:0045932	negative regulation of muscle contraction	2/124	24/18614	0.0110398039992222	0.0387832307020615	0.0193713350683533	ADRB2/ATP1A2	2	0.833333333333333
BP	GO:0060143	positive regulation of syncytium formation by plasma membrane fusion	2/124	24/18614	0.0110398039992222	0.0387832307020615	0.0193713350683533	TREM2/GDF15	2	0.833333333333333
BP	GO:0060352	cell adhesion molecule production	2/124	24/18614	0.0110398039992222	0.0387832307020615	0.0193713350683533	CXCL8/APOA1	2	0.833333333333333
BP	GO:0120255	olefinic compound biosynthetic process	2/124	24/18614	0.0110398039992222	0.0387832307020615	0.0193713350683533	BMP6/EGR1	2	0.833333333333333
BP	GO:1900273	positive regulation of long-term synaptic potentiation	2/124	24/18614	0.0110398039992222	0.0387832307020615	0.0193713350683533	DRD2/SLC18A3	2	0.833333333333333
BP	GO:0007266	Rho protein signal transduction	4/124	130/18614	0.0111900379117523	0.0392120707696219	0.0195855308557869	APOE/AGTR1/APOA1/MYOC	4	0.307692307692308
BP	GO:0030218	erythrocyte differentiation	4/124	130/18614	0.0111900379117523	0.0392120707696219	0.0195855308557869	ZFP36/EPO/KIT/MYB	4	0.307692307692308
BP	GO:0051028	mRNA transport	4/124	130/18614	0.0111900379117523	0.0392120707696219	0.0195855308557869	IGF2BP1/ZFP36/IGF2BP3/IGF2BP2	4	0.307692307692308
BP	GO:0051881	regulation of mitochondrial membrane potential	3/124	70/18614	0.011420592174927	0.0399864321162363	0.0199723066049369	MAPT/PRKN/MYOC	3	0.428571428571429
BP	GO:0010595	positive regulation of endothelial cell migration	4/124	131/18614	0.0114843620925793	0.04010884653905	0.0200334498041649	SPARC/AGT/FGF2/ANXA1	4	0.305343511450382
BP	GO:0030048	actin filament-based movement	4/124	131/18614	0.0114843620925793	0.04010884653905	0.0200334498041649	RYR2/KCNE2/TPM1/ATP1A2	4	0.305343511450382
BP	GO:0071621	granulocyte chemotaxis	4/124	131/18614	0.0114843620925793	0.04010884653905	0.0200334498041649	CXCL8/PPBP/ANXA1/CXCL1	4	0.305343511450382
BP	GO:1901987	regulation of cell cycle phase transition	8/124	457/18614	0.0115067785389539	0.0401535622031834	0.0200557842537982	BRCA2/CDK1/CYP1A1/ANXA1/CDKN2A/TERT/E2F1/CLSPN	8	0.175054704595186
BP	GO:0007548	sex differentiation	6/124	283/18614	0.0117594972058879	0.0409669890150073	0.0204620723076861	BRCA2/ACE/ADCYAP1R1/LEP/KIT/BMP6	6	0.212014134275618
BP	GO:0043542	endothelial cell migration	6/124	283/18614	0.0117594972058879	0.0409669890150073	0.0204620723076861	APOE/SPARC/AGT/FGF2/ANXA1/APOA1	6	0.212014134275618
BP	GO:0031570	DNA integrity checkpoint signaling	4/124	132/18614	0.0117836288242386	0.041016847999037	0.0204869757277551	BRCA2/CDK1/E2F1/CLSPN	4	0.303030303030303
BP	GO:1902075	cellular response to salt	5/124	204/18614	0.0118565302186411	0.0412056239974938	0.0205812650134276	PRKAA2/LEP/AGRN/EGR1/COL1A1	5	0.245098039215686
BP	GO:0002294	CD4-positive	alpha-beta T cell differentiation involved in immune response	3/124	71/18614	0.0118674564685145	0.0412056239974938	0.0205812650134276	IFNG/MYB/ANXA1	3	0.422535211267606
BP	GO:0033344	cholesterol efflux	3/124	71/18614	0.0118674564685145	0.0412056239974938	0.0205812650134276	APOE/TREM2/APOA1	3	0.422535211267606
BP	GO:0003071	renal system process involved in regulation of systemic arterial blood pressure	2/124	25/18614	0.0119479421386128	0.0412110275086587	0.02058396394344	AGTR1/AGT	2	0.8
BP	GO:0006706	steroid catabolic process	2/124	25/18614	0.0119479421386128	0.0412110275086587	0.02058396394344	APOE/SPP1	2	0.8
BP	GO:0010623	programmed cell death involved in cell development	2/124	25/18614	0.0119479421386128	0.0412110275086587	0.02058396394344	KIT/FGF2	2	0.8
BP	GO:0046697	decidualization	2/124	25/18614	0.0119479421386128	0.0412110275086587	0.02058396394344	GHRL/SPP1	2	0.8
BP	GO:0046885	regulation of hormone biosynthetic process	2/124	25/18614	0.0119479421386128	0.0412110275086587	0.02058396394344	BMP6/EGR1	2	0.8
BP	GO:0060333	type II interferon-mediated signaling pathway	2/124	25/18614	0.0119479421386128	0.0412110275086587	0.02058396394344	IFNG/ARG1	2	0.8
BP	GO:0070841	inclusion body assembly	2/124	25/18614	0.0119479421386128	0.0412110275086587	0.02058396394344	MAPT/PRKN	2	0.8
BP	GO:0086064	cell communication by electrical coupling involved in cardiac conduction	2/124	25/18614	0.0119479421386128	0.0412110275086587	0.02058396394344	RYR2/ATP1A2	2	0.8
BP	GO:0030168	platelet activation	4/124	133/18614	0.0120878669792454	0.0413628373279077	0.0206597894696302	APOE/CTSG/MMRN1/F2	4	0.300751879699248
BP	GO:0002287	alpha-beta T cell activation involved in immune response	3/124	72/18614	0.0123242728734467	0.0413628373279077	0.0206597894696302	IFNG/MYB/ANXA1	3	0.416666666666667
BP	GO:0002293	alpha-beta T cell differentiation involved in immune response	3/124	72/18614	0.0123242728734467	0.0413628373279077	0.0206597894696302	IFNG/MYB/ANXA1	3	0.416666666666667
BP	GO:0046626	regulation of insulin receptor signaling pathway	3/124	72/18614	0.0123242728734467	0.0413628373279077	0.0206597894696302	LEP/AGT/SORBS1	3	0.416666666666667
BP	GO:0045088	regulation of innate immune response	7/124	373/18614	0.0125116722896265	0.0413628373279077	0.0206597894696302	APOE/LTF/CD36/DRD2/TREM2/LEP/ARG1	7	0.187667560321716
BP	GO:0042594	response to starvation	5/124	207/18614	0.0125657625501065	0.0413628373279077	0.0206597894696302	ZFP36/PRKAA2/ALB/ATF3/UGT1A1	5	0.241545893719807
BP	GO:0010565	regulation of cellular ketone metabolic process	4/124	135/18614	0.0127113707052375	0.0413628373279077	0.0206597894696302	BMP6/ANXA1/EGR1/TRIB3	4	0.296296296296296
BP	GO:0043467	regulation of generation of precursor metabolites and energy	4/124	135/18614	0.0127113707052375	0.0413628373279077	0.0206597894696302	PRKAA2/IFNG/CDK1/SORBS1	4	0.296296296296296
BP	GO:0043462	regulation of ATP-dependent activity	3/124	73/18614	0.0127910749441575	0.0413628373279077	0.0206597894696302	RYR2/LTF/TPM1	3	0.410958904109589
BP	GO:0060415	muscle tissue morphogenesis	3/124	73/18614	0.0127910749441575	0.0413628373279077	0.0206597894696302	RYR2/MYLK/TPM1	3	0.410958904109589
BP	GO:1900076	regulation of cellular response to insulin stimulus	3/124	73/18614	0.0127910749441575	0.0413628373279077	0.0206597894696302	LEP/AGT/SORBS1	3	0.410958904109589
BP	GO:0050808	synapse organization	8/124	466/18614	0.0128210649302146	0.0413628373279077	0.0206597894696302	APOE/MAPT/DRD2/OXTR/TREM2/GHRL/AGRN/SLC18A3	8	0.171673819742489
BP	GO:0030336	negative regulation of cell migration	7/124	375/18614	0.0128534820006273	0.0413628373279077	0.0206597894696302	APOE/DRD2/SERPINE1/KRT16/TPM1/FGF2/TIMP1	7	0.186666666666667
BP	GO:0002438	acute inflammatory response to antigenic stimulus	2/124	26/18614	0.0128877108985944	0.0413628373279077	0.0206597894696302	ELANE/NPY	2	0.769230769230769
BP	GO:0010460	positive regulation of heart rate	2/124	26/18614	0.0128877108985944	0.0413628373279077	0.0206597894696302	RYR2/TPM1	2	0.769230769230769
BP	GO:0010882	regulation of cardiac muscle contraction by calcium ion signaling	2/124	26/18614	0.0128877108985944	0.0413628373279077	0.0206597894696302	RYR2/ATP1A2	2	0.769230769230769
BP	GO:0031639	plasminogen activation	2/124	26/18614	0.0128877108985944	0.0413628373279077	0.0206597894696302	PLAU/SERPINE1	2	0.769230769230769
BP	GO:0034377	plasma lipoprotein particle assembly	2/124	26/18614	0.0128877108985944	0.0413628373279077	0.0206597894696302	APOE/APOA1	2	0.769230769230769
BP	GO:0043931	ossification involved in bone maturation	2/124	26/18614	0.0128877108985944	0.0413628373279077	0.0206597894696302	LTF/LEP	2	0.769230769230769
BP	GO:0045672	positive regulation of osteoclast differentiation	2/124	26/18614	0.0128877108985944	0.0413628373279077	0.0206597894696302	IFNG/TREM2	2	0.769230769230769
BP	GO:1900151	regulation of nuclear-transcribed mRNA catabolic process	deadenylation-dependent decay	2/124	26/18614	0.0128877108985944	0.0413628373279077	0.0206597894696302	IGF2BP1/ZFP36	2	0.769230769230769
BP	GO:0001101	response to acid chemical	4/124	136/18614	0.0130306916733601	0.0413628373279077	0.0206597894696302	SST/CPEB1/ARG1/COL1A1	4	0.294117647058824
BP	GO:0032732	positive regulation of interleukin-1 production	3/124	74/18614	0.0132678941688541	0.0413628373279077	0.0206597894696302	CD36/IFNG/EGR1	3	0.405405405405405
BP	GO:1903578	regulation of ATP metabolic process	3/124	74/18614	0.0132678941688541	0.0413628373279077	0.0206597894696302	PRKAA2/IFNG/TREM2	3	0.405405405405405
BP	GO:0002032	desensitization of G protein-coupled receptor signaling pathway by arrestin	1/124	2/18614	0.0132792829439129	0.0413628373279077	0.0206597894696302	ADRB2	1	5
BP	GO:0002298	CD4-positive	CD25-positive	alpha-beta regulatory T cell differentiation involved in immune response	1/124	2/18614	0.0132792829439129	0.0413628373279077	0.0206597894696302	IFNG	1	5
BP	GO:0002582	positive regulation of antigen processing and presentation of peptide or polysaccharide antigen via MHC class II	1/124	2/18614	0.0132792829439129	0.0413628373279077	0.0206597894696302	TREM2	1	5
BP	GO:0002585	positive regulation of antigen processing and presentation of peptide antigen	1/124	2/18614	0.0132792829439129	0.0413628373279077	0.0206597894696302	TREM2	1	5
BP	GO:0002588	positive regulation of antigen processing and presentation of peptide antigen via MHC class II	1/124	2/18614	0.0132792829439129	0.0413628373279077	0.0206597894696302	TREM2	1	5
BP	GO:0006147	guanine catabolic process	1/124	2/18614	0.0132792829439129	0.0413628373279077	0.0206597894696302	XDH	1	5
BP	GO:0006148	inosine catabolic process	1/124	2/18614	0.0132792829439129	0.0413628373279077	0.0206597894696302	XDH	1	5
BP	GO:0006149	deoxyinosine catabolic process	1/124	2/18614	0.0132792829439129	0.0413628373279077	0.0206597894696302	XDH	1	5
BP	GO:0006161	deoxyguanosine catabolic process	1/124	2/18614	0.0132792829439129	0.0413628373279077	0.0206597894696302	XDH	1	5
BP	GO:0006789	bilirubin conjugation	1/124	2/18614	0.0132792829439129	0.0413628373279077	0.0206597894696302	UGT1A1	1	5
BP	GO:0007199	G protein-coupled receptor signaling pathway coupled to cGMP nucleotide second messenger	1/124	2/18614	0.0132792829439129	0.0413628373279077	0.0206597894696302	AGT	1	5
BP	GO:0010877	lipid transport involved in lipid storage	1/124	2/18614	0.0132792829439129	0.0413628373279077	0.0206597894696302	APOE	1	5
BP	GO:0019547	arginine catabolic process to ornithine	1/124	2/18614	0.0132792829439129	0.0413628373279077	0.0206597894696302	ARG1	1	5
BP	GO:0021769	orbitofrontal cortex development	1/124	2/18614	0.0132792829439129	0.0413628373279077	0.0206597894696302	DRD2	1	5
BP	GO:0021941	negative regulation of cerebellar granule cell precursor proliferation	1/124	2/18614	0.0132792829439129	0.0413628373279077	0.0206597894696302	SLC6A4	1	5
BP	GO:0032227	negative regulation of synaptic transmission	dopaminergic	1/124	2/18614	0.0132792829439129	0.0413628373279077	0.0206597894696302	SLC6A4	1	5
BP	GO:0032499	detection of peptidoglycan	1/124	2/18614	0.0132792829439129	0.0413628373279077	0.0206597894696302	TREM2	1	5
BP	GO:0032812	positive regulation of epinephrine secretion	1/124	2/18614	0.0132792829439129	0.0413628373279077	0.0206597894696302	VIP	1	5
BP	GO:0032832	regulation of CD4-positive	CD25-positive	alpha-beta regulatory T cell differentiation involved in immune response	1/124	2/18614	0.0132792829439129	0.0413628373279077	0.0206597894696302	IFNG	1	5
BP	GO:0032834	positive regulation of CD4-positive	CD25-positive	alpha-beta regulatory T cell differentiation involved in immune response	1/124	2/18614	0.0132792829439129	0.0413628373279077	0.0206597894696302	IFNG	1	5
BP	GO:0034230	enkephalin processing	1/124	2/18614	0.0132792829439129	0.0413628373279077	0.0206597894696302	PCSK2	1	5
BP	GO:0034442	regulation of lipoprotein oxidation	1/124	2/18614	0.0132792829439129	0.0413628373279077	0.0206597894696302	LEP	1	5
BP	GO:0034758	positive regulation of iron ion transport	1/124	2/18614	0.0132792829439129	0.0413628373279077	0.0206597894696302	IFNG	1	5
BP	GO:0034761	positive regulation of iron ion transmembrane transport	1/124	2/18614	0.0132792829439129	0.0413628373279077	0.0206597894696302	IFNG	1	5
BP	GO:0040010	positive regulation of growth rate	1/124	2/18614	0.0132792829439129	0.0413628373279077	0.0206597894696302	GHRL	1	5
BP	GO:0042322	negative regulation of circadian sleep/wake cycle	REM sleep	1/124	2/18614	0.0132792829439129	0.0413628373279077	0.0206597894696302	GHRL	1	5
BP	GO:0042453	deoxyguanosine metabolic process	1/124	2/18614	0.0132792829439129	0.0413628373279077	0.0206597894696302	XDH	1	5
BP	GO:0042635	positive regulation of hair cycle	1/124	2/18614	0.0132792829439129	0.0413628373279077	0.0206597894696302	TERT	1	5
BP	GO:0042660	positive regulation of cell fate specification	1/124	2/18614	0.0132792829439129	0.0413628373279077	0.0206597894696302	FGF2	1	5
BP	GO:0042710	biofilm formation	1/124	2/18614	0.0132792829439129	0.0413628373279077	0.0206597894696302	LTF	1	5
BP	GO:0043449	cellular alkene metabolic process	1/124	2/18614	0.0132792829439129	0.0413628373279077	0.0206597894696302	CYP1A1	1	5
BP	GO:0044010	single-species biofilm formation	1/124	2/18614	0.0132792829439129	0.0413628373279077	0.0206597894696302	LTF	1	5
BP	GO:0044269	glycerol ether catabolic process	1/124	2/18614	0.0132792829439129	0.0413628373279077	0.0206597894696302	PLA2G7	1	5
BP	GO:0044364	disruption of cells of another organism	1/124	2/18614	0.0132792829439129	0.0413628373279077	0.0206597894696302	DEFA5	1	5
BP	GO:0044407	single-species biofilm formation in or on host organism	1/124	2/18614	0.0132792829439129	0.0413628373279077	0.0206597894696302	LTF	1	5
BP	GO:0045609	positive regulation of inner ear auditory receptor cell differentiation	1/124	2/18614	0.0132792829439129	0.0413628373279077	0.0206597894696302	FGF2	1	5
BP	GO:0045633	positive regulation of mechanoreceptor differentiation	1/124	2/18614	0.0132792829439129	0.0413628373279077	0.0206597894696302	FGF2	1	5
BP	GO:0045870	positive regulation of single stranded viral RNA replication via double stranded DNA intermediate	1/124	2/18614	0.0132792829439129	0.0413628373279077	0.0206597894696302	TOP2A	1	5
BP	GO:0046094	deoxyinosine metabolic process	1/124	2/18614	0.0132792829439129	0.0413628373279077	0.0206597894696302	XDH	1	5
BP	GO:0046110	xanthine metabolic process	1/124	2/18614	0.0132792829439129	0.0413628373279077	0.0206597894696302	XDH	1	5
BP	GO:0051630	acetylcholine uptake	1/124	2/18614	0.0132792829439129	0.0413628373279077	0.0206597894696302	SLC18A3	1	5
BP	GO:0051659	maintenance of mitochondrion location	1/124	2/18614	0.0132792829439129	0.0413628373279077	0.0206597894696302	ALB	1	5
BP	GO:0060177	regulation of angiotensin metabolic process	1/124	2/18614	0.0132792829439129	0.0413628373279077	0.0206597894696302	ACE	1	5
BP	GO:0060557	positive regulation of vitamin D biosynthetic process	1/124	2/18614	0.0132792829439129	0.0413628373279077	0.0206597894696302	IFNG	1	5
BP	GO:0060587	regulation of lipoprotein lipid oxidation	1/124	2/18614	0.0132792829439129	0.0413628373279077	0.0206597894696302	LEP	1	5
BP	GO:0061394	regulation of transcription from RNA polymerase II promoter in response to arsenic-containing substance	1/124	2/18614	0.0132792829439129	0.0413628373279077	0.0206597894696302	ATF3	1	5
BP	GO:0061885	positive regulation of mini excitatory postsynaptic potential	1/124	2/18614	0.0132792829439129	0.0413628373279077	0.0206597894696302	ADRB2	1	5
BP	GO:0062234	platelet activating factor catabolic process	1/124	2/18614	0.0132792829439129	0.0413628373279077	0.0206597894696302	PLA2G7	1	5
BP	GO:0070946	neutrophil-mediated killing of gram-positive bacterium	1/124	2/18614	0.0132792829439129	0.0413628373279077	0.0206597894696302	CTSG	1	5
BP	GO:0070960	positive regulation of neutrophil mediated cytotoxicity	1/124	2/18614	0.0132792829439129	0.0413628373279077	0.0206597894696302	ARG1	1	5
BP	GO:0070961	positive regulation of neutrophil mediated killing of symbiont cell	1/124	2/18614	0.0132792829439129	0.0413628373279077	0.0206597894696302	ARG1	1	5
BP	GO:0071505	response to mycophenolic acid	1/124	2/18614	0.0132792829439129	0.0413628373279077	0.0206597894696302	EGR1	1	5
BP	GO:0071506	cellular response to mycophenolic acid	1/124	2/18614	0.0132792829439129	0.0413628373279077	0.0206597894696302	EGR1	1	5
BP	GO:0072301	regulation of metanephric glomerular mesangial cell proliferation	1/124	2/18614	0.0132792829439129	0.0413628373279077	0.0206597894696302	EGR1	1	5
BP	GO:0072564	blood microparticle formation	1/124	2/18614	0.0132792829439129	0.0413628373279077	0.0206597894696302	CD36	1	5
BP	GO:0086097	phospholipase C-activating angiotensin-activated signaling pathway	1/124	2/18614	0.0132792829439129	0.0413628373279077	0.0206597894696302	AGTR1	1	5
BP	GO:0090345	cellular organohalogen metabolic process	1/124	2/18614	0.0132792829439129	0.0413628373279077	0.0206597894696302	CYP2D6	1	5
BP	GO:0090346	cellular organofluorine metabolic process	1/124	2/18614	0.0132792829439129	0.0413628373279077	0.0206597894696302	CYP2D6	1	5
BP	GO:0097639	L-lysine import across plasma membrane	1/124	2/18614	0.0132792829439129	0.0413628373279077	0.0206597894696302	AGT	1	5
BP	GO:0098630	aggregation of unicellular organisms	1/124	2/18614	0.0132792829439129	0.0413628373279077	0.0206597894696302	LTF	1	5
BP	GO:0098923	retrograde trans-synaptic signaling by soluble gas	1/124	2/18614	0.0132792829439129	0.0413628373279077	0.0206597894696302	NOS1	1	5
BP	GO:0098924	retrograde trans-synaptic signaling by nitric oxide	1/124	2/18614	0.0132792829439129	0.0413628373279077	0.0206597894696302	NOS1	1	5
BP	GO:0120054	intestinal motility	1/124	2/18614	0.0132792829439129	0.0413628373279077	0.0206597894696302	GHRL	1	5
BP	GO:0120055	small intestinal transit	1/124	2/18614	0.0132792829439129	0.0413628373279077	0.0206597894696302	GHRL	1	5
BP	GO:0120057	regulation of small intestinal transit	1/124	2/18614	0.0132792829439129	0.0413628373279077	0.0206597894696302	GHRL	1	5
BP	GO:0120058	positive regulation of small intestinal transit	1/124	2/18614	0.0132792829439129	0.0413628373279077	0.0206597894696302	GHRL	1	5
BP	GO:0140251	regulation protein catabolic process at presynapse	1/124	2/18614	0.0132792829439129	0.0413628373279077	0.0206597894696302	PRKN	1	5
BP	GO:0140745	siRNA transcription	1/124	2/18614	0.0132792829439129	0.0413628373279077	0.0206597894696302	TERT	1	5
BP	GO:1900190	regulation of single-species biofilm formation	1/124	2/18614	0.0132792829439129	0.0413628373279077	0.0206597894696302	LTF	1	5
BP	GO:1900191	negative regulation of single-species biofilm formation	1/124	2/18614	0.0132792829439129	0.0413628373279077	0.0206597894696302	LTF	1	5
BP	GO:1900228	regulation of single-species biofilm formation in or on host organism	1/124	2/18614	0.0132792829439129	0.0413628373279077	0.0206597894696302	LTF	1	5
BP	GO:1900229	negative regulation of single-species biofilm formation in or on host organism	1/124	2/18614	0.0132792829439129	0.0413628373279077	0.0206597894696302	LTF	1	5
BP	GO:1900673	olefin metabolic process	1/124	2/18614	0.0132792829439129	0.0413628373279077	0.0206597894696302	CYP1A1	1	5
BP	GO:1901076	positive regulation of engulfment of apoptotic cell	1/124	2/18614	0.0132792829439129	0.0413628373279077	0.0206597894696302	TREM2	1	5
BP	GO:1901502	ether catabolic process	1/124	2/18614	0.0132792829439129	0.0413628373279077	0.0206597894696302	PLA2G7	1	5
BP	GO:1901899	positive regulation of relaxation of cardiac muscle	1/124	2/18614	0.0132792829439129	0.0413628373279077	0.0206597894696302	CHGA	1	5
BP	GO:1901980	positive regulation of inward rectifier potassium channel activity	1/124	2/18614	0.0132792829439129	0.0413628373279077	0.0206597894696302	TREM2	1	5
BP	GO:1902159	regulation of cyclic nucleotide-gated ion channel activity	1/124	2/18614	0.0132792829439129	0.0413628373279077	0.0206597894696302	KCNE2	1	5
BP	GO:1902217	erythrocyte apoptotic process	1/124	2/18614	0.0132792829439129	0.0413628373279077	0.0206597894696302	EPO	1	5
BP	GO:1902298	cell cycle DNA replication maintenance of fidelity	1/124	2/18614	0.0132792829439129	0.0413628373279077	0.0206597894696302	BRCA2	1	5
BP	GO:1902528	regulation of protein linear polyubiquitination	1/124	2/18614	0.0132792829439129	0.0413628373279077	0.0206597894696302	PRKN	1	5
BP	GO:1902530	positive regulation of protein linear polyubiquitination	1/124	2/18614	0.0132792829439129	0.0413628373279077	0.0206597894696302	PRKN	1	5
BP	GO:1902618	cellular response to fluoride	1/124	2/18614	0.0132792829439129	0.0413628373279077	0.0206597894696302	COL1A1	1	5
BP	GO:1903381	regulation of endoplasmic reticulum stress-induced neuron intrinsic apoptotic signaling pathway	1/124	2/18614	0.0132792829439129	0.0413628373279077	0.0206597894696302	PRKN	1	5
BP	GO:1903382	negative regulation of endoplasmic reticulum stress-induced neuron intrinsic apoptotic signaling pathway	1/124	2/18614	0.0132792829439129	0.0413628373279077	0.0206597894696302	PRKN	1	5
BP	GO:1903597	negative regulation of gap junction assembly	1/124	2/18614	0.0132792829439129	0.0413628373279077	0.0206597894696302	ACE	1	5
BP	GO:1904048	regulation of spontaneous neurotransmitter secretion	1/124	2/18614	0.0132792829439129	0.0413628373279077	0.0206597894696302	PRKN	1	5
BP	GO:1904093	negative regulation of autophagic cell death	1/124	2/18614	0.0132792829439129	0.0413628373279077	0.0206597894696302	TREM2	1	5
BP	GO:1904245	regulation of polynucleotide adenylyltransferase activity	1/124	2/18614	0.0132792829439129	0.0413628373279077	0.0206597894696302	ZFP36	1	5
BP	GO:1904440	positive regulation of iron ion import across plasma membrane	1/124	2/18614	0.0132792829439129	0.0413628373279077	0.0206597894696302	IFNG	1	5
BP	GO:1904606	fat cell apoptotic process	1/124	2/18614	0.0132792829439129	0.0413628373279077	0.0206597894696302	LEP	1	5
BP	GO:1904649	regulation of fat cell apoptotic process	1/124	2/18614	0.0132792829439129	0.0413628373279077	0.0206597894696302	LEP	1	5
BP	GO:1904979	negative regulation of endosome organization	1/124	2/18614	0.0132792829439129	0.0413628373279077	0.0206597894696302	PRKN	1	5
BP	GO:1905281	positive regulation of retrograde transport	endosome to Golgi	1/124	2/18614	0.0132792829439129	0.0413628373279077	0.0206597894696302	PRKN	1	5
BP	GO:1905365	regulation of intralumenal vesicle formation	1/124	2/18614	0.0132792829439129	0.0413628373279077	0.0206597894696302	PRKN	1	5
BP	GO:1905366	negative regulation of intralumenal vesicle formation	1/124	2/18614	0.0132792829439129	0.0413628373279077	0.0206597894696302	PRKN	1	5
BP	GO:1990426	mitotic recombination-dependent replication fork processing	1/124	2/18614	0.0132792829439129	0.0413628373279077	0.0206597894696302	BRCA2	1	5
BP	GO:1990505	mitotic DNA replication maintenance of fidelity	1/124	2/18614	0.0132792829439129	0.0413628373279077	0.0206597894696302	BRCA2	1	5
BP	GO:2000098	negative regulation of smooth muscle cell-matrix adhesion	1/124	2/18614	0.0132792829439129	0.0413628373279077	0.0206597894696302	SERPINE1	1	5
BP	GO:2000296	negative regulation of hydrogen peroxide catabolic process	1/124	2/18614	0.0132792829439129	0.0413628373279077	0.0206597894696302	HP	1	5
BP	GO:2000309	positive regulation of tumor necrosis factor (ligand) superfamily member 11 production	1/124	2/18614	0.0132792829439129	0.0413628373279077	0.0206597894696302	IFNG	1	5
BP	GO:2000332	regulation of blood microparticle formation	1/124	2/18614	0.0132792829439129	0.0413628373279077	0.0206597894696302	CD36	1	5
BP	GO:2000334	positive regulation of blood microparticle formation	1/124	2/18614	0.0132792829439129	0.0413628373279077	0.0206597894696302	CD36	1	5
BP	GO:2000707	positive regulation of dense core granule biogenesis	1/124	2/18614	0.0132792829439129	0.0413628373279077	0.0206597894696302	CHGA	1	5
BP	GO:2000866	positive regulation of estradiol secretion	1/124	2/18614	0.0132792829439129	0.0413628373279077	0.0206597894696302	SPP1	1	5
BP	GO:2000982	positive regulation of inner ear receptor cell differentiation	1/124	2/18614	0.0132792829439129	0.0413628373279077	0.0206597894696302	FGF2	1	5
BP	GO:1903052	positive regulation of proteolysis involved in protein catabolic process	4/124	137/18614	0.0133550948568492	0.041567981532831	0.0207622542993766	KCNE2/PRKN/TREM2/TRIB3	4	0.291970802919708
BP	GO:1903037	regulation of leukocyte cell-cell adhesion	7/124	378/18614	0.0133787648795797	0.041610648475059	0.0207835654593619	ELANE/CTSG/EPO/IFNG/LEP/ARG1/ANXA1	7	0.185185185185185
BP	GO:0032869	cellular response to insulin stimulus	5/124	211/18614	0.0135554570444884	0.0421288274366281	0.0210423839772682	LEP/CPEB1/AGT/TRIB3/SORBS1	5	0.23696682464455
BP	GO:0008360	regulation of cell shape	4/124	138/18614	0.0136846067735547	0.0424985892142289	0.0212270715125693	F2/TPM1/KIT/ANXA1	4	0.289855072463768
BP	GO:0016239	positive regulation of macroautophagy	3/124	75/18614	0.0137547600026195	0.0425897943150049	0.0212726263705605	PRKAA2/ADRB2/HSPB8	3	0.4
BP	GO:0042698	ovulation cycle	3/124	75/18614	0.0137547600026195	0.0425897943150049	0.0212726263705605	OXTR/LEP/EGR1	3	0.4
BP	GO:0045669	positive regulation of osteoblast differentiation	3/124	75/18614	0.0137547600026195	0.0425897943150049	0.0212726263705605	LTF/BMP6/FGF2	3	0.4
BP	GO:0071479	cellular response to ionizing radiation	3/124	75/18614	0.0137547600026195	0.0425897943150049	0.0212726263705605	CRYAB/BRCA2/EGR1	3	0.4
BP	GO:0006972	hyperosmotic response	2/124	27/18614	0.0138586556327613	0.0426899738776135	0.021322663766599	EPO/SST	2	0.740740740740741
BP	GO:0009065	glutamine family amino acid catabolic process	2/124	27/18614	0.0138586556327613	0.0426899738776135	0.021322663766599	NOS1/ARG1	2	0.740740740740741
BP	GO:0034143	regulation of toll-like receptor 4 signaling pathway	2/124	27/18614	0.0138586556327613	0.0426899738776135	0.021322663766599	LTF/TREM2	2	0.740740740740741
BP	GO:0060259	regulation of feeding behavior	2/124	27/18614	0.0138586556327613	0.0426899738776135	0.021322663766599	NPY/GHRL	2	0.740740740740741
BP	GO:1902932	positive regulation of alcohol biosynthetic process	2/124	27/18614	0.0138586556327613	0.0426899738776135	0.021322663766599	ADCYAP1R1/BMP6	2	0.740740740740741
BP	GO:1905564	positive regulation of vascular endothelial cell proliferation	2/124	27/18614	0.0138586556327613	0.0426899738776135	0.021322663766599	GHRL/FGF2	2	0.740740740740741
BP	GO:2000108	positive regulation of leukocyte apoptotic process	2/124	27/18614	0.0138586556327613	0.0426899738776135	0.021322663766599	ANXA1/CDKN2A	2	0.740740740740741
BP	GO:0034101	erythrocyte homeostasis	4/124	139/18614	0.0140192534673798	0.0431210763867786	0.0215379895917733	ZFP36/EPO/KIT/MYB	4	0.287769784172662
BP	GO:0042157	lipoprotein metabolic process	4/124	139/18614	0.0140192534673798	0.0431210763867786	0.0215379895917733	APOE/LEP/OLR1/APOA1	4	0.287769784172662
BP	GO:1903131	mononuclear cell differentiation	8/124	474/18614	0.0140792732935948	0.0432738223306441	0.0216142826907593	IFNG/TREM2/LEP/KIT/MYB/ANXA1/EGR1/CSF2	8	0.168776371308017
BP	GO:0010632	regulation of epithelial cell migration	6/124	295/18614	0.0141860345374535	0.0435699016639287	0.0217621675334619	APOE/SPARC/IFNG/AGT/FGF2/ANXA1	6	0.203389830508475
BP	GO:0046470	phosphatidylcholine metabolic process	3/124	76/18614	0.0142516999001268	0.043707305787687	0.0218307977448422	CHAT/APOA1/PLA2G7	3	0.394736842105263
BP	GO:0086003	cardiac muscle cell contraction	3/124	76/18614	0.0142516999001268	0.043707305787687	0.0218307977448422	RYR2/KCNE2/ATP1A2	3	0.394736842105263
BP	GO:0045637	regulation of myeloid cell differentiation	5/124	214/18614	0.0143313819939847	0.0438872306370044	0.0219206660843322	LTF/ZFP36/IFNG/TREM2/MYB	5	0.233644859813084
BP	GO:1902806	regulation of cell cycle G1/S phase transition	5/124	214/18614	0.0143313819939847	0.0438872306370044	0.0219206660843322	CYP1A1/ANXA1/CDKN2A/TERT/E2F1	5	0.233644859813084
BP	GO:0070555	response to interleukin-1	4/124	141/18614	0.0147040529878038	0.0449954793626788	0.0224742109287273	CXCL8/EPO/ANXA1/EGR1	4	0.283687943262411
BP	GO:0021536	diencephalon development	3/124	77/18614	0.0147587393479679	0.0450774021779957	0.0225151294978233	DRD2/FGF2/SLC6A3	3	0.38961038961039
BP	GO:0045685	regulation of glial cell differentiation	3/124	77/18614	0.0147587393479679	0.0450774021779957	0.0225151294978233	TREM2/F2/CDK1	3	0.38961038961039
BP	GO:0002227	innate immune response in mucosa	2/124	28/18614	0.0148603262626526	0.0450774021779957	0.0225151294978233	LTF/DEFA5	2	0.714285714285714
BP	GO:0014072	response to isoquinoline alkaloid	2/124	28/18614	0.0148603262626526	0.0450774021779957	0.0225151294978233	DRD2/PENK	2	0.714285714285714
BP	GO:0032958	inositol phosphate biosynthetic process	2/124	28/18614	0.0148603262626526	0.0450774021779957	0.0225151294978233	ADCYAP1R1/FGF2	2	0.714285714285714
BP	GO:0042759	long-chain fatty acid biosynthetic process	2/124	28/18614	0.0148603262626526	0.0450774021779957	0.0225151294978233	CYP1A1/CYP2D6	2	0.714285714285714
BP	GO:0043278	response to morphine	2/124	28/18614	0.0148603262626526	0.0450774021779957	0.0225151294978233	DRD2/PENK	2	0.714285714285714
BP	GO:0045686	negative regulation of glial cell differentiation	2/124	28/18614	0.0148603262626526	0.0450774021779957	0.0225151294978233	TREM2/F2	2	0.714285714285714
BP	GO:0070199	establishment of protein localization to chromosome	2/124	28/18614	0.0148603262626526	0.0450774021779957	0.0225151294978233	BRCA2/TERT	2	0.714285714285714
BP	GO:0070269	pyroptosis	2/124	28/18614	0.0148603262626526	0.0450774021779957	0.0225151294978233	ELANE/TREM2	2	0.714285714285714
BP	GO:1903672	positive regulation of sprouting angiogenesis	2/124	28/18614	0.0148603262626526	0.0450774021779957	0.0225151294978233	GHRL/FGF2	2	0.714285714285714
BP	GO:1903779	regulation of cardiac conduction	2/124	28/18614	0.0148603262626526	0.0450774021779957	0.0225151294978233	RYR2/AGT	2	0.714285714285714
BP	GO:0032970	regulation of actin filament-based process	7/124	387/18614	0.0150472719484356	0.0455663951685734	0.022759370291978	RYR2/PRKN/TPM1/SYNPO2/APOA1/ATP1A2/MYOC	7	0.180878552971576
BP	GO:0001508	action potential	4/124	142/18614	0.0150542555261267	0.0455663951685734	0.022759370291978	RYR2/KCNE2/CD36/ATP1A2	4	0.28169014084507
BP	GO:0001889	liver development	4/124	142/18614	0.0150542555261267	0.0455663951685734	0.022759370291978	ARG1/CYP1A1/ANXA1/UGT1A1	4	0.28169014084507
BP	GO:0006469	negative regulation of protein kinase activity	5/124	217/18614	0.0151366664158601	0.0457826615633944	0.0228673904007277	APOE/IFNG/AGT/CDKN2A/TRIB3	5	0.230414746543779
BP	GO:0002437	inflammatory response to antigenic stimulus	3/124	78/18614	0.0152759018966011	0.0461036432240627	0.0230277133853539	ELANE/NPY/TREM2	3	0.384615384615385
BP	GO:0002534	cytokine production involved in inflammatory response	3/124	78/18614	0.0152759018966011	0.0461036432240627	0.0230277133853539	TREM2/LEP/F2	3	0.384615384615385
BP	GO:1900015	regulation of cytokine production involved in inflammatory response	3/124	78/18614	0.0152759018966011	0.0461036432240627	0.0230277133853539	TREM2/LEP/F2	3	0.384615384615385
BP	GO:0030217	T cell differentiation	6/124	300/18614	0.0152933712264384	0.0461230408756917	0.0230374020678707	IFNG/LEP/KIT/MYB/ANXA1/EGR1	6	0.2
BP	GO:0010212	response to ionizing radiation	4/124	143/18614	0.0154096922639889	0.0464403207696116	0.0231958761048272	CRYAB/BRCA2/ANXA1/EGR1	4	0.27972027972028
BP	GO:0048608	reproductive structure development	6/124	301/18614	0.015521845546378	0.0467109141550582	0.0233310313005621	BRCA2/ACE/LEP/KIT/BMP6/ANXA1	6	0.199335548172757
BP	GO:2000113	negative regulation of cellular macromolecule biosynthetic process	6/124	301/18614	0.015521845546378	0.0467109141550582	0.0233310313005621	IGF2BP1/ZFP36/GRB7/IGF2BP3/CPEB1/IGF2BP2	6	0.199335548172757
BP	GO:0007264	small GTPase mediated signal transduction	8/124	483/18614	0.0156002596043899	0.0469130916972907	0.0234320143502716	APOE/EPO/ADCYAP1R1/AGTR1/FGF2/APOA1/CDKN2A/MYOC	8	0.165631469979296
BP	GO:2000146	negative regulation of cell motility	7/124	390/18614	0.0156350914296219	0.0469840121593747	0.0234674374960323	APOE/DRD2/SERPINE1/KRT16/TPM1/FGF2/TIMP1	7	0.179487179487179
BP	GO:0086001	cardiac muscle cell action potential	3/124	79/18614	0.0158032091919214	0.047247004998299	0.0235987963929359	RYR2/KCNE2/ATP1A2	3	0.379746835443038
BP	GO:1902475	L-alpha-amino acid transmembrane transport	3/124	79/18614	0.0158032091919214	0.047247004998299	0.0235987963929359	ARG1/AGT/ATP1A2	3	0.379746835443038
BP	GO:0002052	positive regulation of neuroblast proliferation	2/124	29/18614	0.0158922772378765	0.047247004998299	0.0235987963929359	DRD2/FGF2	2	0.689655172413793
BP	GO:0006656	phosphatidylcholine biosynthetic process	2/124	29/18614	0.0158922772378765	0.047247004998299	0.0235987963929359	CHAT/APOA1	2	0.689655172413793
BP	GO:0007271	synaptic transmission	cholinergic	2/124	29/18614	0.0158922772378765	0.047247004998299	0.0235987963929359	APOE/SLC18A3	2	0.689655172413793
BP	GO:0010955	negative regulation of protein processing	2/124	29/18614	0.0158922772378765	0.047247004998299	0.0235987963929359	PLAU/SERPINE1	2	0.689655172413793
BP	GO:0010996	response to auditory stimulus	2/124	29/18614	0.0158922772378765	0.047247004998299	0.0235987963929359	DRD2/ATP1A2	2	0.689655172413793
BP	GO:0065005	protein-lipid complex assembly	2/124	29/18614	0.0158922772378765	0.047247004998299	0.0235987963929359	APOE/APOA1	2	0.689655172413793
BP	GO:0070977	bone maturation	2/124	29/18614	0.0158922772378765	0.047247004998299	0.0235987963929359	LTF/LEP	2	0.689655172413793
BP	GO:0090025	regulation of monocyte chemotaxis	2/124	29/18614	0.0158922772378765	0.047247004998299	0.0235987963929359	SERPINE1/PLA2G7	2	0.689655172413793
BP	GO:0099170	postsynaptic modulation of chemical synaptic transmission	2/124	29/18614	0.0158922772378765	0.047247004998299	0.0235987963929359	DRD2/GHRL	2	0.689655172413793
BP	GO:1901017	negative regulation of potassium ion transmembrane transporter activity	2/124	29/18614	0.0158922772378765	0.047247004998299	0.0235987963929359	KCNE2/GRP	2	0.689655172413793
BP	GO:1903318	negative regulation of protein maturation	2/124	29/18614	0.0158922772378765	0.047247004998299	0.0235987963929359	PLAU/SERPINE1	2	0.689655172413793
BP	GO:1904385	cellular response to angiotensin	2/124	29/18614	0.0158922772378765	0.047247004998299	0.0235987963929359	AGTR1/AGT	2	0.689655172413793
BP	GO:2000765	regulation of cytoplasmic translation	2/124	29/18614	0.0158922772378765	0.047247004998299	0.0235987963929359	IGF2BP1/CPEB1	2	0.689655172413793
BP	GO:0061008	hepaticobiliary system development	4/124	145/18614	0.0161363625202124	0.0479385392936892	0.0239442019278737	ARG1/CYP1A1/ANXA1/UGT1A1	4	0.275862068965517
BP	GO:0002683	negative regulation of immune system process	8/124	487/18614	0.0163132762367358	0.048305042154261	0.0241272617087926	LTF/CTSG/DRD2/NPY/TREM2/ARG1/ANXA1/APOA1	8	0.164271047227926
BP	GO:0001895	retina homeostasis	3/124	80/18614	0.016340681006457	0.048305042154261	0.0241272617087926	LTF/KRT1/ALB	3	0.375
BP	GO:0002292	T cell differentiation involved in immune response	3/124	80/18614	0.016340681006457	0.048305042154261	0.0241272617087926	IFNG/MYB/ANXA1	3	0.375
BP	GO:0030500	regulation of bone mineralization	3/124	80/18614	0.016340681006457	0.048305042154261	0.0241272617087926	LTF/ADRB2/BMP6	3	0.375
BP	GO:0048644	muscle organ morphogenesis	3/124	80/18614	0.016340681006457	0.048305042154261	0.0241272617087926	RYR2/MYLK/TPM1	3	0.375
BP	GO:0051966	regulation of synaptic transmission	glutamatergic	3/124	80/18614	0.016340681006457	0.048305042154261	0.0241272617087926	DRD2/OXTR/ATP1A2	3	0.375
BP	GO:1903556	negative regulation of tumor necrosis factor superfamily cytokine production	3/124	80/18614	0.016340681006457	0.048305042154261	0.0241272617087926	LTF/TREM2/GHRL	3	0.375
BP	GO:0061458	reproductive system development	6/124	305/18614	0.0164594786771918	0.0486218121885644	0.0242854810825535	BRCA2/ACE/LEP/KIT/BMP6/ANXA1	6	0.19672131147541
BP	GO:0045598	regulation of fat cell differentiation	4/124	146/18614	0.016507641936711	0.0486952121254531	0.0243221426691653	ZFP36/LEP/TRIB3/E2F1	4	0.273972602739726
BP	GO:0050714	positive regulation of protein secretion	4/124	146/18614	0.016507641936711	0.0486952121254531	0.0243221426691653	TREM2/GHRL/F2/BMP6	4	0.273972602739726
BP	GO:0002687	positive regulation of leukocyte migration	4/124	147/18614	0.0168842473487379	0.0495224754776998	0.0247353417579479	CXCL8/SERPINE1/TREM2/PLA2G7	4	0.272108843537415
BP	GO:0006865	amino acid transport	4/124	147/18614	0.0168842473487379	0.0495224754776998	0.0247353417579479	LEP/ARG1/AGT/ATP1A2	4	0.272108843537415
BP	GO:0043299	leukocyte degranulation	3/124	81/18614	0.0168883352701965	0.0495224754776998	0.0247353417579479	CHGA/KIT/GRP	3	0.37037037037037
BP	GO:0007202	activation of phospholipase C activity	2/124	30/18614	0.0169540674965551	0.0495224754776998	0.0247353417579479	ADCYAP1R1/AGT	2	0.666666666666667
BP	GO:0010447	response to acidic pH	2/124	30/18614	0.0169540674965551	0.0495224754776998	0.0247353417579479	SST/NOX1	2	0.666666666666667
BP	GO:0039694	viral RNA genome replication	2/124	30/18614	0.0169540674965551	0.0495224754776998	0.0247353417579479	CXCL8/TOP2A	2	0.666666666666667
BP	GO:0045907	positive regulation of vasoconstriction	2/124	30/18614	0.0169540674965551	0.0495224754776998	0.0247353417579479	OXTR/ACE	2	0.666666666666667
BP	GO:0060045	positive regulation of cardiac muscle cell proliferation	2/124	30/18614	0.0169540674965551	0.0495224754776998	0.0247353417579479	CDK1/FGF2	2	0.666666666666667
BP	GO:0060142	regulation of syncytium formation by plasma membrane fusion	2/124	30/18614	0.0169540674965551	0.0495224754776998	0.0247353417579479	TREM2/GDF15	2	0.666666666666667
BP	GO:0070198	protein localization to chromosome	telomeric region	2/124	30/18614	0.0169540674965551	0.0495224754776998	0.0247353417579479	BRCA2/TERT	2	0.666666666666667
BP	GO:0071480	cellular response to gamma radiation	2/124	30/18614	0.0169540674965551	0.0495224754776998	0.0247353417579479	CRYAB/EGR1	2	0.666666666666667
BP	GO:0090140	regulation of mitochondrial fission	2/124	30/18614	0.0169540674965551	0.0495224754776998	0.0247353417579479	MAPT/PRKN	2	0.666666666666667
BP	GO:0090330	regulation of platelet aggregation	2/124	30/18614	0.0169540674965551	0.0495224754776998	0.0247353417579479	CTSG/MMRN1	2	0.666666666666667
BP	GO:0097066	response to thyroid hormone	2/124	30/18614	0.0169540674965551	0.0495224754776998	0.0247353417579479	ACE/KIT	2	0.666666666666667
BP	GO:0033157	regulation of intracellular protein transport	5/124	224/18614	0.0171323339594395	0.0500082172946043	0.0249779586653493	PRKN/CD36/IFNG/LEP/CDK1	5	0.223214285714286
BP	GO:0046928	regulation of neurotransmitter secretion	3/124	82/18614	0.0174461881010495	0.0508887763254774	0.0254177777244046	PRKN/NPY/SLC18A3	3	0.365853658536585
BP	GO:0001822	kidney development	6/124	310/18614	0.0176857608207883	0.0515515861468477	0.0257488360427535	ACE/AGTR1/AGT/BMP6/FGF2/EGR1	6	0.193548387096774
BP	GO:0035023	regulation of Rho protein signal transduction	3/124	83/18614	0.0180142538349452	0.0521294069608974	0.0260374442993583	APOE/APOA1/MYOC	3	0.36144578313253
BP	GO:0051851	modulation by host of symbiont process	3/124	83/18614	0.0180142538349452	0.0521294069608974	0.0260374442993583	APOE/LTF/PRKN	3	0.36144578313253
BP	GO:0072332	intrinsic apoptotic signaling pathway by p53 class mediator	3/124	83/18614	0.0180142538349452	0.0521294069608974	0.0260374442993583	PRKN/BRCA2/E2F1	3	0.36144578313253
BP	GO:0002573	myeloid leukocyte differentiation	5/124	227/18614	0.0180386495867253	0.0521294069608974	0.0260374442993583	LTF/IFNG/TREM2/KIT/CSF2	5	0.220264317180617
BP	GO:0001958	endochondral ossification	2/124	31/18614	0.0180452604260899	0.0521294069608974	0.0260374442993583	BMP6/COL1A1	2	0.645161290322581
BP	GO:0010880	regulation of release of sequestered calcium ion into cytosol by sarcoplasmic reticulum	2/124	31/18614	0.0180452604260899	0.0521294069608974	0.0260374442993583	RYR2/ATP1A2	2	0.645161290322581
BP	GO:0036075	replacement ossification	2/124	31/18614	0.0180452604260899	0.0521294069608974	0.0260374442993583	BMP6/COL1A1	2	0.645161290322581
BP	GO:0045939	negative regulation of steroid metabolic process	2/124	31/18614	0.0180452604260899	0.0521294069608974	0.0260374442993583	APOE/UGT1A1	2	0.645161290322581
BP	GO:1900225	regulation of NLRP3 inflammasome complex assembly	2/124	31/18614	0.0180452604260899	0.0521294069608974	0.0260374442993583	CD36/TREM2	2	0.645161290322581
BP	GO:1900745	positive regulation of p38MAPK cascade	2/124	31/18614	0.0180452604260899	0.0521294069608974	0.0260374442993583	XDH/LEP	2	0.645161290322581
BP	GO:1903203	regulation of oxidative stress-induced neuron death	2/124	31/18614	0.0180452604260899	0.0521294069608974	0.0260374442993583	PRKN/TREM2	2	0.645161290322581
BP	GO:0031644	regulation of nervous system process	4/124	150/18614	0.0180462347295805	0.0521294069608974	0.0260374442993583	ADRB2/GHRL/AGT/VIP	4	0.266666666666667
BP	GO:0061351	neural precursor cell proliferation	4/124	150/18614	0.0180462347295805	0.0521294069608974	0.0260374442993583	SLC6A4/IGF2BP1/DRD2/FGF2	4	0.266666666666667
BP	GO:0019318	hexose metabolic process	5/124	228/18614	0.01834767051606	0.0523527349531982	0.0261489915142419	PRKN/ATF3/LEP/GHRL/SORBS1	5	0.219298245614035
BP	GO:0032943	mononuclear cell proliferation	6/124	313/18614	0.0184509823996223	0.0523527349531982	0.0261489915142419	CRP/EPO/ACE/LEP/ARG1/ANXA1	6	0.191693290734824
BP	GO:0001890	placenta development	4/124	152/18614	0.0188479090935409	0.0523527349531982	0.0261489915142419	LEP/GHRL/SPP1/CSF2	4	0.263157894736842
BP	GO:0010675	regulation of cellular carbohydrate metabolic process	4/124	152/18614	0.0188479090935409	0.0523527349531982	0.0261489915142419	PRKN/ADCYAP1R1/LEP/SORBS1	4	0.263157894736842
BP	GO:1903050	regulation of proteolysis involved in protein catabolic process	5/124	230/18614	0.0189761741680763	0.0523527349531982	0.0261489915142419	APOE/KCNE2/PRKN/TREM2/TRIB3	5	0.217391304347826
BP	GO:0001516	prostaglandin biosynthetic process	2/124	32/18614	0.019165423824243	0.0523527349531982	0.0261489915142419	ANXA1/PTGS1	2	0.625
BP	GO:0001975	response to amphetamine	2/124	32/18614	0.019165423824243	0.0523527349531982	0.0261489915142419	DRD2/OXTR	2	0.625
BP	GO:0002862	negative regulation of inflammatory response to antigenic stimulus	2/124	32/18614	0.019165423824243	0.0523527349531982	0.0261489915142419	NPY/TREM2	2	0.625
BP	GO:0010165	response to X-ray	2/124	32/18614	0.019165423824243	0.0523527349531982	0.0261489915142419	BRCA2/ANXA1	2	0.625
BP	GO:0010644	cell communication by electrical coupling	2/124	32/18614	0.019165423824243	0.0523527349531982	0.0261489915142419	RYR2/ATP1A2	2	0.625
BP	GO:0034390	smooth muscle cell apoptotic process	2/124	32/18614	0.019165423824243	0.0523527349531982	0.0261489915142419	IFNG/CDKN2A	2	0.625
BP	GO:0034391	regulation of smooth muscle cell apoptotic process	2/124	32/18614	0.019165423824243	0.0523527349531982	0.0261489915142419	IFNG/CDKN2A	2	0.625
BP	GO:0035590	purinergic nucleotide receptor signaling pathway	2/124	32/18614	0.019165423824243	0.0523527349531982	0.0261489915142419	CTSG/ADCY5	2	0.625
BP	GO:0043552	positive regulation of phosphatidylinositol 3-kinase activity	2/124	32/18614	0.019165423824243	0.0523527349531982	0.0261489915142419	KIT/FGF2	2	0.625
BP	GO:0046457	prostanoid biosynthetic process	2/124	32/18614	0.019165423824243	0.0523527349531982	0.0261489915142419	ANXA1/PTGS1	2	0.625
BP	GO:0046685	response to arsenic-containing substance	2/124	32/18614	0.019165423824243	0.0523527349531982	0.0261489915142419	ATF3/CYP1A1	2	0.625
BP	GO:0051482	positive regulation of cytosolic calcium ion concentration involved in phospholipase C-activating G protein-coupled signaling pathway	2/124	32/18614	0.019165423824243	0.0523527349531982	0.0261489915142419	DRD2/AGTR1	2	0.625
BP	GO:0001523	retinoid metabolic process	3/124	85/18614	0.0191810726237637	0.0523527349531982	0.0261489915142419	CYP1A1/UGT1A1/CYP2D6	3	0.352941176470588
BP	GO:0010660	regulation of muscle cell apoptotic process	3/124	85/18614	0.0191810726237637	0.0523527349531982	0.0261489915142419	IFNG/AGT/CDKN2A	3	0.352941176470588
BP	GO:0019935	cyclic-nucleotide-mediated signaling	3/124	85/18614	0.0191810726237637	0.0523527349531982	0.0261489915142419	APOE/CD36/ADCYAP1R1	3	0.352941176470588
BP	GO:0055013	cardiac muscle cell development	3/124	85/18614	0.0191810726237637	0.0523527349531982	0.0261489915142419	CDK1/MYH11/AGT	3	0.352941176470588
BP	GO:0048588	developmental cell growth	5/124	231/18614	0.0192956857028324	0.0523527349531982	0.0261489915142419	APOE/MAPT/PRKN/SPP1/AGT	5	0.216450216450216
BP	GO:0071241	cellular response to inorganic substance	5/124	231/18614	0.0192956857028324	0.0523527349531982	0.0261489915142419	PRKN/PRKAA2/BMP6/CYP1A1/MMP3	5	0.216450216450216
BP	GO:0010594	regulation of endothelial cell migration	5/124	232/18614	0.0196187226336089	0.0523527349531982	0.0261489915142419	APOE/SPARC/AGT/FGF2/ANXA1	5	0.21551724137931
BP	GO:0006970	response to osmotic stress	3/124	86/18614	0.0197798457065298	0.0523527349531982	0.0261489915142419	EPO/SST/MYLK	3	0.348837209302326
BP	GO:0015807	L-amino acid transport	3/124	86/18614	0.0197798457065298	0.0523527349531982	0.0261489915142419	ARG1/AGT/ATP1A2	3	0.348837209302326
BP	GO:0032418	lysosome localization	3/124	86/18614	0.0197798457065298	0.0523527349531982	0.0261489915142419	CHGA/KIT/GRP	3	0.348837209302326
BP	GO:0034103	regulation of tissue remodeling	3/124	86/18614	0.0197798457065298	0.0523527349531982	0.0261489915142419	LEP/SPP1/AGT	3	0.348837209302326
BP	GO:0045069	regulation of viral genome replication	3/124	86/18614	0.0197798457065298	0.0523527349531982	0.0261489915142419	CXCL8/LTF/TOP2A	3	0.348837209302326
BP	GO:1990849	vacuolar localization	3/124	86/18614	0.0197798457065298	0.0523527349531982	0.0261489915142419	CHGA/KIT/GRP	3	0.348837209302326
BP	GO:0001172	RNA-templated transcription	1/124	3/18614	0.01985317983382	0.0523527349531982	0.0261489915142419	TERT	1	3.33333333333333
BP	GO:0002025	norepinephrine-epinephrine-mediated vasodilation involved in regulation of systemic arterial blood pressure	1/124	3/18614	0.01985317983382	0.0523527349531982	0.0261489915142419	ADRB2	1	3.33333333333333
BP	GO:0002538	arachidonic acid metabolite production involved in inflammatory response	1/124	3/18614	0.01985317983382	0.0523527349531982	0.0261489915142419	SERPINE1	1	3.33333333333333
BP	GO:0002540	leukotriene production involved in inflammatory response	1/124	3/18614	0.01985317983382	0.0523527349531982	0.0261489915142419	SERPINE1	1	3.33333333333333
BP	GO:0002777	antimicrobial peptide biosynthetic process	1/124	3/18614	0.01985317983382	0.0523527349531982	0.0261489915142419	ELANE	1	3.33333333333333
BP	GO:0002780	antibacterial peptide biosynthetic process	1/124	3/18614	0.01985317983382	0.0523527349531982	0.0261489915142419	ELANE	1	3.33333333333333
BP	GO:0003051	angiotensin-mediated drinking behavior	1/124	3/18614	0.01985317983382	0.0523527349531982	0.0261489915142419	AGT	1	3.33333333333333
BP	GO:0003220	left ventricular cardiac muscle tissue morphogenesis	1/124	3/18614	0.01985317983382	0.0523527349531982	0.0261489915142419	RYR2	1	3.33333333333333
BP	GO:0006145	purine nucleobase catabolic process	1/124	3/18614	0.01985317983382	0.0523527349531982	0.0261489915142419	XDH	1	3.33333333333333
BP	GO:0006157	deoxyadenosine catabolic process	1/124	3/18614	0.01985317983382	0.0523527349531982	0.0261489915142419	XDH	1	3.33333333333333
BP	GO:0006581	acetylcholine catabolic process	1/124	3/18614	0.01985317983382	0.0523527349531982	0.0261489915142419	BCHE	1	3.33333333333333
BP	GO:0008292	acetylcholine biosynthetic process	1/124	3/18614	0.01985317983382	0.0523527349531982	0.0261489915142419	CHAT	1	3.33333333333333
BP	GO:0009822	alkaloid catabolic process	1/124	3/18614	0.01985317983382	0.0523527349531982	0.0261489915142419	CYP2D6	1	3.33333333333333
BP	GO:0010636	positive regulation of mitochondrial fusion	1/124	3/18614	0.01985317983382	0.0523527349531982	0.0261489915142419	PRKN	1	3.33333333333333
BP	GO:0010814	substance P catabolic process	1/124	3/18614	0.01985317983382	0.0523527349531982	0.0261489915142419	ACE	1	3.33333333333333
BP	GO:0014038	regulation of Schwann cell differentiation	1/124	3/18614	0.01985317983382	0.0523527349531982	0.0261489915142419	CDK1	1	3.33333333333333
BP	GO:0014057	positive regulation of acetylcholine secretion	neurotransmission	1/124	3/18614	0.01985317983382	0.0523527349531982	0.0261489915142419	SLC18A3	1	3.33333333333333
BP	GO:0014734	skeletal muscle hypertrophy	1/124	3/18614	0.01985317983382	0.0523527349531982	0.0261489915142419	MYOC	1	3.33333333333333
BP	GO:0015912	short-chain fatty acid transport	1/124	3/18614	0.01985317983382	0.0523527349531982	0.0261489915142419	CD36	1	3.33333333333333
BP	GO:0018879	biphenyl metabolic process	1/124	3/18614	0.01985317983382	0.0523527349531982	0.0261489915142419	UGT1A1	1	3.33333333333333
BP	GO:0018894	dibenzo-p-dioxin metabolic process	1/124	3/18614	0.01985317983382	0.0523527349531982	0.0261489915142419	CYP1A1	1	3.33333333333333
BP	GO:0030241	skeletal muscle myosin thick filament assembly	1/124	3/18614	0.01985317983382	0.0523527349531982	0.0261489915142419	MYH11	1	3.33333333333333
BP	GO:0032346	positive regulation of aldosterone metabolic process	1/124	3/18614	0.01985317983382	0.0523527349531982	0.0261489915142419	BMP6	1	3.33333333333333
BP	GO:0032349	positive regulation of aldosterone biosynthetic process	1/124	3/18614	0.01985317983382	0.0523527349531982	0.0261489915142419	BMP6	1	3.33333333333333
BP	GO:0032805	positive regulation of low-density lipoprotein particle receptor catabolic process	1/124	3/18614	0.01985317983382	0.0523527349531982	0.0261489915142419	APOE	1	3.33333333333333
BP	GO:0032899	regulation of neurotrophin production	1/124	3/18614	0.01985317983382	0.0523527349531982	0.0261489915142419	NPY	1	3.33333333333333
BP	GO:0032902	nerve growth factor production	1/124	3/18614	0.01985317983382	0.0523527349531982	0.0261489915142419	NPY	1	3.33333333333333
BP	GO:0033076	isoquinoline alkaloid metabolic process	1/124	3/18614	0.01985317983382	0.0523527349531982	0.0261489915142419	CYP2D6	1	3.33333333333333
BP	GO:0034021	response to silicon dioxide	1/124	3/18614	0.01985317983382	0.0523527349531982	0.0261489915142419	CSF2	1	3.33333333333333
BP	GO:0034059	response to anoxia	1/124	3/18614	0.01985317983382	0.0523527349531982	0.0261489915142419	OXTR	1	3.33333333333333
BP	GO:0034439	lipoprotein lipid oxidation	1/124	3/18614	0.01985317983382	0.0523527349531982	0.0261489915142419	LEP	1	3.33333333333333
BP	GO:0034441	plasma lipoprotein particle oxidation	1/124	3/18614	0.01985317983382	0.0523527349531982	0.0261489915142419	PLA2G7	1	3.33333333333333
BP	GO:0034769	basement membrane disassembly	1/124	3/18614	0.01985317983382	0.0523527349531982	0.0261489915142419	CMA1	1	3.33333333333333
BP	GO:0035938	estradiol secretion	1/124	3/18614	0.01985317983382	0.0523527349531982	0.0261489915142419	SPP1	1	3.33333333333333
BP	GO:0036483	neuron intrinsic apoptotic signaling pathway in response to endoplasmic reticulum stress	1/124	3/18614	0.01985317983382	0.0523527349531982	0.0261489915142419	PRKN	1	3.33333333333333
BP	GO:0038195	urokinase plasminogen activator signaling pathway	1/124	3/18614	0.01985317983382	0.0523527349531982	0.0261489915142419	PLAU	1	3.33333333333333
BP	GO:0042160	lipoprotein modification	1/124	3/18614	0.01985317983382	0.0523527349531982	0.0261489915142419	LEP	1	3.33333333333333
BP	GO:0042161	lipoprotein oxidation	1/124	3/18614	0.01985317983382	0.0523527349531982	0.0261489915142419	LEP	1	3.33333333333333
BP	GO:0044467	glial cell-derived neurotrophic factor production	1/124	3/18614	0.01985317983382	0.0523527349531982	0.0261489915142419	DRD2	1	3.33333333333333
BP	GO:0045105	intermediate filament polymerization or depolymerization	1/124	3/18614	0.01985317983382	0.0523527349531982	0.0261489915142419	KRT5	1	3.33333333333333
BP	GO:0045726	positive regulation of integrin biosynthetic process	1/124	3/18614	0.01985317983382	0.0523527349531982	0.0261489915142419	NOX1	1	3.33333333333333
BP	GO:0046010	positive regulation of circadian sleep/wake cycle	non-REM sleep	1/124	3/18614	0.01985317983382	0.0523527349531982	0.0261489915142419	GHRL	1	3.33333333333333
BP	GO:0046038	GMP catabolic process	1/124	3/18614	0.01985317983382	0.0523527349531982	0.0261489915142419	XDH	1	3.33333333333333
BP	GO:0046090	deoxyadenosine metabolic process	1/124	3/18614	0.01985317983382	0.0523527349531982	0.0261489915142419	XDH	1	3.33333333333333
BP	GO:0051581	negative regulation of neurotransmitter uptake	1/124	3/18614	0.01985317983382	0.0523527349531982	0.0261489915142419	NOS1	1	3.33333333333333
BP	GO:0051586	positive regulation of dopamine uptake involved in synaptic transmission	1/124	3/18614	0.01985317983382	0.0523527349531982	0.0261489915142419	DRD2	1	3.33333333333333
BP	GO:0051612	negative regulation of serotonin uptake	1/124	3/18614	0.01985317983382	0.0523527349531982	0.0261489915142419	NOS1	1	3.33333333333333
BP	GO:0051944	positive regulation of catecholamine uptake involved in synaptic transmission	1/124	3/18614	0.01985317983382	0.0523527349531982	0.0261489915142419	DRD2	1	3.33333333333333
BP	GO:0052183	disruption by host of symbiont structure	1/124	3/18614	0.01985317983382	0.0523527349531982	0.0261489915142419	LTF	1	3.33333333333333
BP	GO:0052337	disruption by host of symbiont membrane	1/124	3/18614	0.01985317983382	0.0523527349531982	0.0261489915142419	LTF	1	3.33333333333333
BP	GO:0055095	lipoprotein particle mediated signaling	1/124	3/18614	0.01985317983382	0.0523527349531982	0.0261489915142419	CD36	1	3.33333333333333
BP	GO:0055096	low-density lipoprotein particle mediated signaling	1/124	3/18614	0.01985317983382	0.0523527349531982	0.0261489915142419	CD36	1	3.33333333333333
BP	GO:0060086	circadian temperature homeostasis	1/124	3/18614	0.01985317983382	0.0523527349531982	0.0261489915142419	EGR1	1	3.33333333333333
BP	GO:0060128	corticotropin hormone secreting cell differentiation	1/124	3/18614	0.01985317983382	0.0523527349531982	0.0261489915142419	FGF2	1	3.33333333333333
BP	GO:0060160	negative regulation of dopamine receptor signaling pathway	1/124	3/18614	0.01985317983382	0.0523527349531982	0.0261489915142419	DRD2	1	3.33333333333333
BP	GO:0060399	positive regulation of growth hormone receptor signaling pathway	1/124	3/18614	0.01985317983382	0.0523527349531982	0.0261489915142419	GHRL	1	3.33333333333333
BP	GO:0060400	negative regulation of growth hormone receptor signaling pathway	1/124	3/18614	0.01985317983382	0.0523527349531982	0.0261489915142419	GDF15	1	3.33333333333333
BP	GO:0060559	positive regulation of calcidiol 1-monooxygenase activity	1/124	3/18614	0.01985317983382	0.0523527349531982	0.0261489915142419	IFNG	1	3.33333333333333
BP	GO:0061110	dense core granule biogenesis	1/124	3/18614	0.01985317983382	0.0523527349531982	0.0261489915142419	CHGA	1	3.33333333333333
BP	GO:0061771	response to caloric restriction	1/124	3/18614	0.01985317983382	0.0523527349531982	0.0261489915142419	APOE	1	3.33333333333333
BP	GO:0061884	regulation of mini excitatory postsynaptic potential	1/124	3/18614	0.01985317983382	0.0523527349531982	0.0261489915142419	ADRB2	1	3.33333333333333
BP	GO:0070093	negative regulation of glucagon secretion	1/124	3/18614	0.01985317983382	0.0523527349531982	0.0261489915142419	LEP	1	3.33333333333333
BP	GO:0070101	positive regulation of chemokine-mediated signaling pathway	1/124	3/18614	0.01985317983382	0.0523527349531982	0.0261489915142419	TREM2	1	3.33333333333333
BP	GO:0070543	response to linoleic acid	1/124	3/18614	0.01985317983382	0.0523527349531982	0.0261489915142419	CD36	1	3.33333333333333
BP	GO:0070949	regulation of neutrophil mediated killing of symbiont cell	1/124	3/18614	0.01985317983382	0.0523527349531982	0.0261489915142419	ARG1	1	3.33333333333333
BP	GO:0071688	striated muscle myosin thick filament assembly	1/124	3/18614	0.01985317983382	0.0523527349531982	0.0261489915142419	MYH11	1	3.33333333333333
BP	GO:0071930	negative regulation of transcription involved in G1/S transition of mitotic cell cycle	1/124	3/18614	0.01985317983382	0.0523527349531982	0.0261489915142419	E2F1	1	3.33333333333333
BP	GO:0072262	metanephric glomerular mesangial cell proliferation involved in metanephros development	1/124	3/18614	0.01985317983382	0.0523527349531982	0.0261489915142419	EGR1	1	3.33333333333333
BP	GO:0097324	melanocyte migration	1/124	3/18614	0.01985317983382	0.0523527349531982	0.0261489915142419	KIT	1	3.33333333333333
BP	GO:0098758	response to interleukin-8	1/124	3/18614	0.01985317983382	0.0523527349531982	0.0261489915142419	EGR1	1	3.33333333333333
BP	GO:0098759	cellular response to interleukin-8	1/124	3/18614	0.01985317983382	0.0523527349531982	0.0261489915142419	EGR1	1	3.33333333333333
BP	GO:0098816	mini excitatory postsynaptic potential	1/124	3/18614	0.01985317983382	0.0523527349531982	0.0261489915142419	ADRB2	1	3.33333333333333
BP	GO:0099074	mitochondrion to lysosome transport	1/124	3/18614	0.01985317983382	0.0523527349531982	0.0261489915142419	PRKN	1	3.33333333333333
BP	GO:0099075	mitochondrion-derived vesicle mediated transport	1/124	3/18614	0.01985317983382	0.0523527349531982	0.0261489915142419	PRKN	1	3.33333333333333
BP	GO:0099543	trans-synaptic signaling by soluble gas	1/124	3/18614	0.01985317983382	0.0523527349531982	0.0261489915142419	NOS1	1	3.33333333333333
BP	GO:0099548	trans-synaptic signaling by nitric oxide	1/124	3/18614	0.01985317983382	0.0523527349531982	0.0261489915142419	NOS1	1	3.33333333333333
BP	GO:0140447	cytokine precursor processing	1/124	3/18614	0.01985317983382	0.0523527349531982	0.0261489915142419	CMA1	1	3.33333333333333
BP	GO:1900086	positive regulation of peptidyl-tyrosine autophosphorylation	1/124	3/18614	0.01985317983382	0.0523527349531982	0.0261489915142419	ACE	1	3.33333333333333
BP	GO:1900159	positive regulation of bone mineralization involved in bone maturation	1/124	3/18614	0.01985317983382	0.0523527349531982	0.0261489915142419	LTF	1	3.33333333333333
BP	GO:1900166	regulation of glial cell-derived neurotrophic factor production	1/124	3/18614	0.01985317983382	0.0523527349531982	0.0261489915142419	DRD2	1	3.33333333333333
BP	GO:1900168	positive regulation of glial cell-derived neurotrophic factor production	1/124	3/18614	0.01985317983382	0.0523527349531982	0.0261489915142419	DRD2	1	3.33333333333333
BP	GO:1900620	acetate ester biosynthetic process	1/124	3/18614	0.01985317983382	0.0523527349531982	0.0261489915142419	CHAT	1	3.33333333333333
BP	GO:1901074	regulation of engulfment of apoptotic cell	1/124	3/18614	0.01985317983382	0.0523527349531982	0.0261489915142419	TREM2	1	3.33333333333333
BP	GO:1901079	positive regulation of relaxation of muscle	1/124	3/18614	0.01985317983382	0.0523527349531982	0.0261489915142419	CHGA	1	3.33333333333333
BP	GO:1902227	negative regulation of macrophage colony-stimulating factor signaling pathway	1/124	3/18614	0.01985317983382	0.0523527349531982	0.0261489915142419	TREM2	1	3.33333333333333
BP	GO:1902283	negative regulation of primary amine oxidase activity	1/124	3/18614	0.01985317983382	0.0523527349531982	0.0261489915142419	PRKN	1	3.33333333333333
BP	GO:1902988	neurofibrillary tangle assembly	1/124	3/18614	0.01985317983382	0.0523527349531982	0.0261489915142419	MAPT	1	3.33333333333333
BP	GO:1903012	positive regulation of bone development	1/124	3/18614	0.01985317983382	0.0523527349531982	0.0261489915142419	GHRL	1	3.33333333333333
BP	GO:1903279	regulation of calcium:sodium antiporter activity	1/124	3/18614	0.01985317983382	0.0523527349531982	0.0261489915142419	ATP1A2	1	3.33333333333333
BP	GO:1903392	negative regulation of adherens junction organization	1/124	3/18614	0.01985317983382	0.0523527349531982	0.0261489915142419	BMP6	1	3.33333333333333
BP	GO:1903984	positive regulation of TRAIL-activated apoptotic signaling pathway	1/124	3/18614	0.01985317983382	0.0523527349531982	0.0261489915142419	ATF3	1	3.33333333333333
BP	GO:1904092	regulation of autophagic cell death	1/124	3/18614	0.01985317983382	0.0523527349531982	0.0261489915142419	TREM2	1	3.33333333333333
BP	GO:1904438	regulation of iron ion import across plasma membrane	1/124	3/18614	0.01985317983382	0.0523527349531982	0.0261489915142419	IFNG	1	3.33333333333333
BP	GO:1904582	positive regulation of intracellular mRNA localization	1/124	3/18614	0.01985317983382	0.0523527349531982	0.0261489915142419	ZFP36	1	3.33333333333333
BP	GO:1904977	lymphatic endothelial cell migration	1/124	3/18614	0.01985317983382	0.0523527349531982	0.0261489915142419	FGF2	1	3.33333333333333
BP	GO:1905289	regulation of CAMKK-AMPK signaling cascade	1/124	3/18614	0.01985317983382	0.0523527349531982	0.0261489915142419	TREM2	1	3.33333333333333
BP	GO:1905333	regulation of gastric motility	1/124	3/18614	0.01985317983382	0.0523527349531982	0.0261489915142419	GHRL	1	3.33333333333333
BP	GO:1905335	regulation of aggrephagy	1/124	3/18614	0.01985317983382	0.0523527349531982	0.0261489915142419	HSPB8	1	3.33333333333333
BP	GO:1905337	positive regulation of aggrephagy	1/124	3/18614	0.01985317983382	0.0523527349531982	0.0261489915142419	HSPB8	1	3.33333333333333
BP	GO:1905581	positive regulation of low-density lipoprotein particle clearance	1/124	3/18614	0.01985317983382	0.0523527349531982	0.0261489915142419	TREM2	1	3.33333333333333
BP	GO:2000170	positive regulation of peptidyl-cysteine S-nitrosylation	1/124	3/18614	0.01985317983382	0.0523527349531982	0.0261489915142419	ACE	1	3.33333333333333
BP	GO:2000182	regulation of progesterone biosynthetic process	1/124	3/18614	0.01985317983382	0.0523527349531982	0.0261489915142419	EGR1	1	3.33333333333333
BP	GO:2000295	regulation of hydrogen peroxide catabolic process	1/124	3/18614	0.01985317983382	0.0523527349531982	0.0261489915142419	HP	1	3.33333333333333
BP	GO:2000485	regulation of glutamine transport	1/124	3/18614	0.01985317983382	0.0523527349531982	0.0261489915142419	LEP	1	3.33333333333333
BP	GO:2000705	regulation of dense core granule biogenesis	1/124	3/18614	0.01985317983382	0.0523527349531982	0.0261489915142419	CHGA	1	3.33333333333333
BP	GO:2000857	positive regulation of mineralocorticoid secretion	1/124	3/18614	0.01985317983382	0.0523527349531982	0.0261489915142419	BMP6	1	3.33333333333333
BP	GO:2000860	positive regulation of aldosterone secretion	1/124	3/18614	0.01985317983382	0.0523527349531982	0.0261489915142419	BMP6	1	3.33333333333333
BP	GO:2000864	regulation of estradiol secretion	1/124	3/18614	0.01985317983382	0.0523527349531982	0.0261489915142419	SPP1	1	3.33333333333333
BP	GO:0045137	development of primary sexual characteristics	5/124	233/18614	0.0199452989383012	0.0525293276578084	0.0262371955238023	BRCA2/ACE/ADCYAP1R1/LEP/KIT	5	0.214592274678112
BP	GO:2001234	negative regulation of apoptotic signaling pathway	5/124	233/18614	0.0199452989383012	0.0525293276578084	0.0262371955238023	PRKN/SERPINE1/EPO/TERT/CSF2	5	0.214592274678112
BP	GO:0006401	RNA catabolic process	6/124	319/18614	0.0200490285982638	0.0527360153998412	0.0263404313149667	IGF2BP1/ZFP36/IGF2BP3/IGF2BP2/E2F1/VIP	6	0.188087774294671
BP	GO:0021700	developmental maturation	6/124	319/18614	0.0200490285982638	0.0527360153998412	0.0263404313149667	LTF/BRCA2/EPO/LEP/AGRN/MYOC	6	0.188087774294671
BP	GO:0002828	regulation of type 2 immune response	2/124	33/18614	0.0203141298605338	0.0531586766640471	0.026551540931704	ARG1/ANXA1	2	0.606060606060606
BP	GO:0042573	retinoic acid metabolic process	2/124	33/18614	0.0203141298605338	0.0531586766640471	0.026551540931704	CYP1A1/UGT1A1	2	0.606060606060606
BP	GO:0048710	regulation of astrocyte differentiation	2/124	33/18614	0.0203141298605338	0.0531586766640471	0.026551540931704	TREM2/F2	2	0.606060606060606
BP	GO:0048799	animal organ maturation	2/124	33/18614	0.0203141298605338	0.0531586766640471	0.026551540931704	LTF/LEP	2	0.606060606060606
BP	GO:0050901	leukocyte tethering or rolling	2/124	33/18614	0.0203141298605338	0.0531586766640471	0.026551540931704	ELANE/LEP	2	0.606060606060606
BP	GO:0071404	cellular response to low-density lipoprotein particle stimulus	2/124	33/18614	0.0203141298605338	0.0531586766640471	0.026551540931704	CD36/TREM2	2	0.606060606060606
BP	GO:1901380	negative regulation of potassium ion transmembrane transport	2/124	33/18614	0.0203141298605338	0.0531586766640471	0.026551540931704	KCNE2/GRP	2	0.606060606060606
BP	GO:1990776	response to angiotensin	2/124	33/18614	0.0203141298605338	0.0531586766640471	0.026551540931704	AGTR1/AGT	2	0.606060606060606
BP	GO:0072001	renal system development	6/124	320/18614	0.0203242534432567	0.0531586766640471	0.026551540931704	ACE/AGTR1/AGT/BMP6/FGF2/EGR1	6	0.1875
BP	GO:0001960	negative regulation of cytokine-mediated signaling pathway	3/124	87/18614	0.0203888718057445	0.0531944519254183	0.0265694098550153	TREM2/ARG1/APOA1	3	0.344827586206897
BP	GO:0010232	vascular transport	3/124	87/18614	0.0203888718057445	0.0531944519254183	0.0265694098550153	APOE/CD36/ATP1A2	3	0.344827586206897
BP	GO:0033627	cell adhesion mediated by integrin	3/124	87/18614	0.0203888718057445	0.0531944519254183	0.0265694098550153	PLAU/SERPINE1/MMRN1	3	0.344827586206897
BP	GO:0150104	transport across blood-brain barrier	3/124	87/18614	0.0203888718057445	0.0531944519254183	0.0265694098550153	APOE/CD36/ATP1A2	3	0.344827586206897
BP	GO:0097530	granulocyte migration	4/124	156/18614	0.0205167981715671	0.0534947977294855	0.0267194257021131	CXCL8/PPBP/ANXA1/CXCL1	4	0.256410256410256
BP	GO:0071356	cellular response to tumor necrosis factor	5/124	235/18614	0.020609124715967	0.0537020049523358	0.0268229209620426	CXCL8/PRKN/ZFP36/APOA1/COL1A1	5	0.212765957446809
BP	GO:0016101	diterpenoid metabolic process	3/124	88/18614	0.0210081567864859	0.0546735644219012	0.027308192655068	CYP1A1/UGT1A1/CYP2D6	3	0.340909090909091
BP	GO:0046849	bone remodeling	3/124	88/18614	0.0210081567864859	0.0546735644219012	0.027308192655068	ADRB2/LEP/SPP1	3	0.340909090909091
BP	GO:0034383	low-density lipoprotein particle clearance	2/124	34/18614	0.0214909550379469	0.0556526467411681	0.0277972218391429	CD36/TREM2	2	0.588235294117647
BP	GO:0034405	response to fluid shear stress	2/124	34/18614	0.0214909550379469	0.0556526467411681	0.0277972218391429	ACE/CSF2	2	0.588235294117647
BP	GO:0036475	neuron death in response to oxidative stress	2/124	34/18614	0.0214909550379469	0.0556526467411681	0.0277972218391429	PRKN/TREM2	2	0.588235294117647
BP	GO:0043372	positive regulation of CD4-positive	alpha-beta T cell differentiation	2/124	34/18614	0.0214909550379469	0.0556526467411681	0.0277972218391429	IFNG/ANXA1	2	0.588235294117647
BP	GO:0044546	NLRP3 inflammasome complex assembly	2/124	34/18614	0.0214909550379469	0.0556526467411681	0.0277972218391429	CD36/TREM2	2	0.588235294117647
BP	GO:0060964	regulation of miRNA-mediated gene silencing	2/124	34/18614	0.0214909550379469	0.0556526467411681	0.0277972218391429	ZFP36/TERT	2	0.588235294117647
BP	GO:0086004	regulation of cardiac muscle cell contraction	2/124	34/18614	0.0214909550379469	0.0556526467411681	0.0277972218391429	RYR2/ATP1A2	2	0.588235294117647
BP	GO:0090075	relaxation of muscle	2/124	34/18614	0.0214909550379469	0.0556526467411681	0.0277972218391429	CHGA/ATP1A2	2	0.588235294117647
BP	GO:0043367	CD4-positive	alpha-beta T cell differentiation	3/124	89/18614	0.0216377049050371	0.0559286468987251	0.0279350775936578	IFNG/MYB/ANXA1	3	0.337078651685393
BP	GO:0051591	response to cAMP	3/124	89/18614	0.0216377049050371	0.0559286468987251	0.0279350775936578	PENK/COL1A1/SLC6A3	3	0.337078651685393
BP	GO:2000177	regulation of neural precursor cell proliferation	3/124	89/18614	0.0216377049050371	0.0559286468987251	0.0279350775936578	SLC6A4/DRD2/FGF2	3	0.337078651685393
BP	GO:0050657	nucleic acid transport	4/124	160/18614	0.0222740315850887	0.0574048094881341	0.0286723869827204	IGF2BP1/ZFP36/IGF2BP3/IGF2BP2	4	0.25
BP	GO:0050658	RNA transport	4/124	160/18614	0.0222740315850887	0.0574048094881341	0.0286723869827204	IGF2BP1/ZFP36/IGF2BP3/IGF2BP2	4	0.25
BP	GO:1905039	carboxylic acid transmembrane transport	4/124	160/18614	0.0222740315850887	0.0574048094881341	0.0286723869827204	CD36/ARG1/AGT/ATP1A2	4	0.25
BP	GO:0010657	muscle cell apoptotic process	3/124	90/18614	0.0222775188365491	0.0574048094881341	0.0286723869827204	IFNG/AGT/CDKN2A	3	0.333333333333333
BP	GO:1903351	cellular response to dopamine	3/124	90/18614	0.0222775188365491	0.0574048094881341	0.0286723869827204	PRKN/DRD2/ADCY5	3	0.333333333333333
BP	GO:0002833	positive regulation of response to biotic stimulus	6/124	327/18614	0.0223232048154306	0.0574870693674807	0.0287134739075758	LTF/CD36/TREM2/ARG1/BMP6/KLK3	6	0.18348623853211
BP	GO:0002440	production of molecular mediator of immune response	6/124	328/18614	0.0226192254451013	0.0579102141766814	0.0289248250439582	ELANE/CD36/ARG1/KIT/KLK3/APOA1	6	0.182926829268293
BP	GO:0046394	carboxylic acid biosynthetic process	6/124	328/18614	0.0226192254451013	0.0579102141766814	0.0289248250439582	PRKAA2/CYP1A1/ANXA1/PTGS1/TRIB3/CYP2D6	6	0.182926829268293
BP	GO:0001893	maternal placenta development	2/124	35/18614	0.0226954801549503	0.0579102141766814	0.0289248250439582	GHRL/SPP1	2	0.571428571428571
BP	GO:0002719	negative regulation of cytokine production involved in immune response	2/124	35/18614	0.0226954801549503	0.0579102141766814	0.0289248250439582	ARG1/APOA1	2	0.571428571428571
BP	GO:0007095	mitotic G2 DNA damage checkpoint signaling	2/124	35/18614	0.0226954801549503	0.0579102141766814	0.0289248250439582	CDK1/CLSPN	2	0.571428571428571
BP	GO:0014808	release of sequestered calcium ion into cytosol by sarcoplasmic reticulum	2/124	35/18614	0.0226954801549503	0.0579102141766814	0.0289248250439582	RYR2/ATP1A2	2	0.571428571428571
BP	GO:0032228	regulation of synaptic transmission	GABAergic	2/124	35/18614	0.0226954801549503	0.0579102141766814	0.0289248250439582	DRD2/OXTR	2	0.571428571428571
BP	GO:0051354	negative regulation of oxidoreductase activity	2/124	35/18614	0.0226954801549503	0.0579102141766814	0.0289248250439582	PRKN/HP	2	0.571428571428571
BP	GO:0060416	response to growth hormone	2/124	35/18614	0.0226954801549503	0.0579102141766814	0.0289248250439582	GHRL/GDF15	2	0.571428571428571
BP	GO:0061081	positive regulation of myeloid leukocyte cytokine production involved in immune response	2/124	35/18614	0.0226954801549503	0.0579102141766814	0.0289248250439582	CD36/KIT	2	0.571428571428571
BP	GO:0071425	hematopoietic stem cell proliferation	2/124	35/18614	0.0226954801549503	0.0579102141766814	0.0289248250439582	BRCA2/ACE	2	0.571428571428571
BP	GO:0090050	positive regulation of cell migration involved in sprouting angiogenesis	2/124	35/18614	0.0226954801549503	0.0579102141766814	0.0289248250439582	FGF2/ANXA1	2	0.571428571428571
BP	GO:1901099	negative regulation of signal transduction in absence of ligand	2/124	35/18614	0.0226954801549503	0.0579102141766814	0.0289248250439582	TERT/CSF2	2	0.571428571428571
BP	GO:2000352	negative regulation of endothelial cell apoptotic process	2/124	35/18614	0.0226954801549503	0.0579102141766814	0.0289248250439582	SERPINE1/TERT	2	0.571428571428571
BP	GO:2001240	negative regulation of extrinsic apoptotic signaling pathway in absence of ligand	2/124	35/18614	0.0226954801549503	0.0579102141766814	0.0289248250439582	TERT/CSF2	2	0.571428571428571
BP	GO:1903825	organic acid transmembrane transport	4/124	161/18614	0.0227272685902537	0.0579559224062818	0.0289476552572989	CD36/ARG1/AGT/ATP1A2	4	0.248447204968944
BP	GO:0030901	midbrain development	3/124	91/18614	0.0229275997023702	0.0583598927219989	0.0291494291735448	MAOB/FGF2/CMA1	3	0.32967032967033
BP	GO:0072091	regulation of stem cell proliferation	3/124	91/18614	0.0229275997023702	0.0583598927219989	0.0291494291735448	ACE/FGF2/TERT	3	0.32967032967033
BP	GO:1903350	response to dopamine	3/124	91/18614	0.0229275997023702	0.0583598927219989	0.0291494291735448	PRKN/DRD2/ADCY5	3	0.32967032967033
BP	GO:0032944	regulation of mononuclear cell proliferation	5/124	243/18614	0.0234086780657014	0.059548141461897	0.0297429321919484	CRP/EPO/LEP/ARG1/ANXA1	5	0.205761316872428
BP	GO:0016053	organic acid biosynthetic process	6/124	331/18614	0.0235231798604866	0.0597857130002158	0.0298615937316955	PRKAA2/CYP1A1/ANXA1/PTGS1/TRIB3/CYP2D6	6	0.181268882175227
BP	GO:0045666	positive regulation of neuron differentiation	3/124	92/18614	0.0235879470970447	0.0597857130002158	0.0298615937316955	EPO/BMP6/FGF2	3	0.326086956521739
BP	GO:0055006	cardiac cell development	3/124	92/18614	0.0235879470970447	0.0597857130002158	0.0298615937316955	CDK1/MYH11/AGT	3	0.326086956521739
BP	GO:0055017	cardiac muscle tissue growth	3/124	92/18614	0.0235879470970447	0.0597857130002158	0.0298615937316955	CDK1/AGT/FGF2	3	0.326086956521739
BP	GO:0060761	negative regulation of response to cytokine stimulus	3/124	92/18614	0.0235879470970447	0.0597857130002158	0.0298615937316955	TREM2/ARG1/APOA1	3	0.326086956521739
BP	GO:1901216	positive regulation of neuron death	3/124	92/18614	0.0235879470970447	0.0597857130002158	0.0298615937316955	MAPT/IFNG/EGR1	3	0.326086956521739
BP	GO:0051100	negative regulation of binding	4/124	163/18614	0.0236505644458274	0.0598717622364976	0.0299045733535119	ACE/ADRB2/E2F1/CYP2D6	4	0.245398773006135
BP	GO:0051236	establishment of RNA localization	4/124	163/18614	0.0236505644458274	0.0598717622364976	0.0299045733535119	IGF2BP1/ZFP36/IGF2BP3/IGF2BP2	4	0.245398773006135
BP	GO:0019934	cGMP-mediated signaling	2/124	36/18614	0.0239272902678207	0.0602436958702152	0.030090345681178	APOE/CD36	2	0.555555555555556
BP	GO:0032232	negative regulation of actin filament bundle assembly	2/124	36/18614	0.0239272902678207	0.0602436958702152	0.030090345681178	PRKN/MYOC	2	0.555555555555556
BP	GO:0060218	hematopoietic stem cell differentiation	2/124	36/18614	0.0239272902678207	0.0602436958702152	0.030090345681178	ZFP36/ACE	2	0.555555555555556
BP	GO:0086005	ventricular cardiac muscle cell action potential	2/124	36/18614	0.0239272902678207	0.0602436958702152	0.030090345681178	RYR2/KCNE2	2	0.555555555555556
BP	GO:0140632	inflammasome complex assembly	2/124	36/18614	0.0239272902678207	0.0602436958702152	0.030090345681178	CD36/TREM2	2	0.555555555555556
BP	GO:1900368	regulation of post-transcriptional gene silencing by RNA	2/124	36/18614	0.0239272902678207	0.0602436958702152	0.030090345681178	ZFP36/TERT	2	0.555555555555556
BP	GO:1903514	release of sequestered calcium ion into cytosol by endoplasmic reticulum	2/124	36/18614	0.0239272902678207	0.0602436958702152	0.030090345681178	RYR2/ATP1A2	2	0.555555555555556
BP	GO:1905332	positive regulation of morphogenesis of an epithelium	2/124	36/18614	0.0239272902678207	0.0602436958702152	0.030090345681178	AGT/FGF2	2	0.555555555555556
BP	GO:2000758	positive regulation of peptidyl-lysine acetylation	2/124	36/18614	0.0239272902678207	0.0602436958702152	0.030090345681178	PRKAA2/NOS1	2	0.555555555555556
BP	GO:0034644	cellular response to UV	3/124	93/18614	0.0242585591149845	0.0609308487211606	0.0304335627850107	MMP1/TIMP1/MMP3	3	0.32258064516129
BP	GO:0051781	positive regulation of cell division	3/124	93/18614	0.0242585591149845	0.0609308487211606	0.0304335627850107	DRD2/PPBP/FGF2	3	0.32258064516129
BP	GO:0061912	selective autophagy	3/124	93/18614	0.0242585591149845	0.0609308487211606	0.0304335627850107	PRKN/ADRB2/HSPB8	3	0.32258064516129
BP	GO:0070301	cellular response to hydrogen peroxide	3/124	93/18614	0.0242585591149845	0.0609308487211606	0.0304335627850107	ARG1/CDK1/ANXA1	3	0.32258064516129
BP	GO:0045444	fat cell differentiation	5/124	246/18614	0.0245189158195636	0.0615477832802388	0.0307417074610166	ZFP36/ADRB2/LEP/TRIB3/E2F1	5	0.203252032520325
BP	GO:0001959	regulation of cytokine-mediated signaling pathway	4/124	165/18614	0.0245963847526964	0.061668126717895	0.0308018162506125	PRKN/TREM2/ARG1/APOA1	4	0.242424242424242
BP	GO:0050792	regulation of viral process	4/124	165/18614	0.0245963847526964	0.061668126717895	0.0308018162506125	CXCL8/LTF/ZFP36/TOP2A	4	0.242424242424242
BP	GO:0051492	regulation of stress fiber assembly	3/124	94/18614	0.0249394323768171	0.0624532428285162	0.0311939637579525	TPM1/APOA1/MYOC	3	0.319148936170213
BP	GO:1901379	regulation of potassium ion transmembrane transport	3/124	94/18614	0.0249394323768171	0.0624532428285162	0.0311939637579525	KCNE2/TREM2/GRP	3	0.319148936170213
BP	GO:0007616	long-term memory	2/124	37/18614	0.0251859746532734	0.0626813472358945	0.0313078966827219	APOE/DRD2	2	0.540540540540541
BP	GO:0008207	C21-steroid hormone metabolic process	2/124	37/18614	0.0251859746532734	0.0626813472358945	0.0313078966827219	BMP6/EGR1	2	0.540540540540541
BP	GO:0014037	Schwann cell differentiation	2/124	37/18614	0.0251859746532734	0.0626813472358945	0.0313078966827219	CDK1/MYOC	2	0.540540540540541
BP	GO:0014059	regulation of dopamine secretion	2/124	37/18614	0.0251859746532734	0.0626813472358945	0.0313078966827219	PRKN/DRD2	2	0.540540540540541
BP	GO:0033280	response to vitamin D	2/124	37/18614	0.0251859746532734	0.0626813472358945	0.0313078966827219	PENK/SPP1	2	0.540540540540541
BP	GO:0034110	regulation of homotypic cell-cell adhesion	2/124	37/18614	0.0251859746532734	0.0626813472358945	0.0313078966827219	CTSG/MMRN1	2	0.540540540540541
BP	GO:0045920	negative regulation of exocytosis	2/124	37/18614	0.0251859746532734	0.0626813472358945	0.0313078966827219	PRKN/ANXA1	2	0.540540540540541
BP	GO:0046326	positive regulation of glucose import	2/124	37/18614	0.0251859746532734	0.0626813472358945	0.0313078966827219	TERT/SORBS1	2	0.540540540540541
BP	GO:0055023	positive regulation of cardiac muscle tissue growth	2/124	37/18614	0.0251859746532734	0.0626813472358945	0.0313078966827219	CDK1/FGF2	2	0.540540540540541
BP	GO:0060147	regulation of post-transcriptional gene silencing	2/124	37/18614	0.0251859746532734	0.0626813472358945	0.0313078966827219	ZFP36/TERT	2	0.540540540540541
BP	GO:0045638	negative regulation of myeloid cell differentiation	3/124	95/18614	0.0256305620554132	0.0626813472358945	0.0313078966827219	LTF/ZFP36/MYB	3	0.315789473684211
BP	GO:0030111	regulation of Wnt signaling pathway	6/124	338/18614	0.0257262807328965	0.0626813472358945	0.0313078966827219	APOE/PRKN/FGF2/EGR1/TERT/COL1A1	6	0.177514792899408
BP	GO:0002690	positive regulation of leukocyte chemotaxis	3/124	96/18614	0.0263319419015967	0.0626813472358945	0.0313078966827219	CXCL8/SERPINE1/PLA2G7	3	0.3125
BP	GO:0002586	regulation of antigen processing and presentation of peptide antigen via MHC class II	1/124	4/18614	0.0263836298741513	0.0626813472358945	0.0313078966827219	TREM2	1	2.5
BP	GO:0006154	adenosine catabolic process	1/124	4/18614	0.0263836298741513	0.0626813472358945	0.0313078966827219	XDH	1	2.5
BP	GO:0008628	hormone-mediated apoptotic signaling pathway	1/124	4/18614	0.0263836298741513	0.0626813472358945	0.0313078966827219	SST	1	2.5
BP	GO:0010041	response to iron(III) ion	1/124	4/18614	0.0263836298741513	0.0626813472358945	0.0313078966827219	CYP1A1	1	2.5
BP	GO:0010701	positive regulation of norepinephrine secretion	1/124	4/18614	0.0263836298741513	0.0626813472358945	0.0313078966827219	OXTR	1	2.5
BP	GO:0010813	neuropeptide catabolic process	1/124	4/18614	0.0263836298741513	0.0626813472358945	0.0313078966827219	ACE	1	2.5
BP	GO:0010903	negative regulation of very-low-density lipoprotein particle remodeling	1/124	4/18614	0.0263836298741513	0.0626813472358945	0.0313078966827219	APOA1	1	2.5
BP	GO:0014055	acetylcholine secretion	neurotransmission	1/124	4/18614	0.0263836298741513	0.0626813472358945	0.0313078966827219	SLC18A3	1	2.5
BP	GO:0014056	regulation of acetylcholine secretion	neurotransmission	1/124	4/18614	0.0263836298741513	0.0626813472358945	0.0313078966827219	SLC18A3	1	2.5
BP	GO:0014839	myoblast migration involved in skeletal muscle regeneration	1/124	4/18614	0.0263836298741513	0.0626813472358945	0.0313078966827219	ANXA1	1	2.5
BP	GO:0014873	response to muscle activity involved in regulation of muscle adaptation	1/124	4/18614	0.0263836298741513	0.0626813472358945	0.0313078966827219	AGT	1	2.5
BP	GO:0031034	myosin filament assembly	1/124	4/18614	0.0263836298741513	0.0626813472358945	0.0313078966827219	MYH11	1	2.5
BP	GO:0032497	detection of lipopolysaccharide	1/124	4/18614	0.0263836298741513	0.0626813472358945	0.0313078966827219	TREM2	1	2.5
BP	GO:0032765	positive regulation of mast cell cytokine production	1/124	4/18614	0.0263836298741513	0.0626813472358945	0.0313078966827219	KIT	1	2.5
BP	GO:0033031	positive regulation of neutrophil apoptotic process	1/124	4/18614	0.0263836298741513	0.0626813472358945	0.0313078966827219	ANXA1	1	2.5
BP	GO:0033366	protein localization to secretory granule	1/124	4/18614	0.0263836298741513	0.0626813472358945	0.0313078966827219	CHGA	1	2.5
BP	GO:0033600	negative regulation of mammary gland epithelial cell proliferation	1/124	4/18614	0.0263836298741513	0.0626813472358945	0.0313078966827219	BRCA2	1	2.5
BP	GO:0033686	positive regulation of luteinizing hormone secretion	1/124	4/18614	0.0263836298741513	0.0626813472358945	0.0313078966827219	LEP	1	2.5
BP	GO:0034759	regulation of iron ion transmembrane transport	1/124	4/18614	0.0263836298741513	0.0626813472358945	0.0313078966827219	IFNG	1	2.5
BP	GO:0035814	negative regulation of renal sodium excretion	1/124	4/18614	0.0263836298741513	0.0626813472358945	0.0313078966827219	ACE	1	2.5
BP	GO:0036215	response to stem cell factor	1/124	4/18614	0.0263836298741513	0.0626813472358945	0.0313078966827219	KIT	1	2.5
BP	GO:0036216	cellular response to stem cell factor stimulus	1/124	4/18614	0.0263836298741513	0.0626813472358945	0.0313078966827219	KIT	1	2.5
BP	GO:0036343	psychomotor behavior	1/124	4/18614	0.0263836298741513	0.0626813472358945	0.0313078966827219	GRP	1	2.5
BP	GO:0038108	negative regulation of appetite by leptin-mediated signaling pathway	1/124	4/18614	0.0263836298741513	0.0626813472358945	0.0313078966827219	LEP	1	2.5
BP	GO:0038109	Kit signaling pathway	1/124	4/18614	0.0263836298741513	0.0626813472358945	0.0313078966827219	KIT	1	2.5
BP	GO:0038133	ERBB2-ERBB3 signaling pathway	1/124	4/18614	0.0263836298741513	0.0626813472358945	0.0313078966827219	MYOC	1	2.5
BP	GO:0038157	granulocyte-macrophage colony-stimulating factor signaling pathway	1/124	4/18614	0.0263836298741513	0.0626813472358945	0.0313078966827219	CSF2	1	2.5
BP	GO:0038160	CXCL12-activated CXCR4 signaling pathway	1/124	4/18614	0.0263836298741513	0.0626813472358945	0.0313078966827219	TREM2	1	2.5
BP	GO:0042320	regulation of circadian sleep/wake cycle	REM sleep	1/124	4/18614	0.0263836298741513	0.0626813472358945	0.0313078966827219	GHRL	1	2.5
BP	GO:0042904	9-cis-retinoic acid biosynthetic process	1/124	4/18614	0.0263836298741513	0.0626813472358945	0.0313078966827219	CYP1A1	1	2.5
BP	GO:0042905	9-cis-retinoic acid metabolic process	1/124	4/18614	0.0263836298741513	0.0626813472358945	0.0313078966827219	CYP1A1	1	2.5
BP	GO:0045629	negative regulation of T-helper 2 cell differentiation	1/124	4/18614	0.0263836298741513	0.0626813472358945	0.0313078966827219	ANXA1	1	2.5
BP	GO:0045728	respiratory burst after phagocytosis	1/124	4/18614	0.0263836298741513	0.0626813472358945	0.0313078966827219	TREM2	1	2.5
BP	GO:0046055	dGMP catabolic process	1/124	4/18614	0.0263836298741513	0.0626813472358945	0.0313078966827219	XDH	1	2.5
BP	GO:0046059	dAMP catabolic process	1/124	4/18614	0.0263836298741513	0.0626813472358945	0.0313078966827219	XDH	1	2.5
BP	GO:0046098	guanine metabolic process	1/124	4/18614	0.0263836298741513	0.0626813472358945	0.0313078966827219	XDH	1	2.5
BP	GO:0046100	hypoxanthine metabolic process	1/124	4/18614	0.0263836298741513	0.0626813472358945	0.0313078966827219	XDH	1	2.5
BP	GO:0046124	purine deoxyribonucleoside catabolic process	1/124	4/18614	0.0263836298741513	0.0626813472358945	0.0313078966827219	XDH	1	2.5
BP	GO:0046136	positive regulation of vitamin metabolic process	1/124	4/18614	0.0263836298741513	0.0626813472358945	0.0313078966827219	IFNG	1	2.5
BP	GO:0046668	regulation of retinal cell programmed cell death	1/124	4/18614	0.0263836298741513	0.0626813472358945	0.0313078966827219	FGF2	1	2.5
BP	GO:0051387	negative regulation of neurotrophin TRK receptor signaling pathway	1/124	4/18614	0.0263836298741513	0.0626813472358945	0.0313078966827219	AGT	1	2.5
BP	GO:0051461	positive regulation of corticotropin secretion	1/124	4/18614	0.0263836298741513	0.0626813472358945	0.0313078966827219	GHRL	1	2.5
BP	GO:0051464	positive regulation of cortisol secretion	1/124	4/18614	0.0263836298741513	0.0626813472358945	0.0313078966827219	GHRL	1	2.5
BP	GO:0051611	regulation of serotonin uptake	1/124	4/18614	0.0263836298741513	0.0626813472358945	0.0313078966827219	NOS1	1	2.5
BP	GO:0051919	positive regulation of fibrinolysis	1/124	4/18614	0.0263836298741513	0.0626813472358945	0.0313078966827219	PLG	1	2.5
BP	GO:0051941	regulation of amino acid uptake involved in synaptic transmission	1/124	4/18614	0.0263836298741513	0.0626813472358945	0.0313078966827219	ATP1A2	1	2.5
BP	GO:0051946	regulation of glutamate uptake involved in transmission of nerve impulse	1/124	4/18614	0.0263836298741513	0.0626813472358945	0.0313078966827219	ATP1A2	1	2.5
BP	GO:0070668	positive regulation of mast cell proliferation	1/124	4/18614	0.0263836298741513	0.0626813472358945	0.0313078966827219	KIT	1	2.5
BP	GO:0070676	intralumenal vesicle formation	1/124	4/18614	0.0263836298741513	0.0626813472358945	0.0313078966827219	PRKN	1	2.5
BP	GO:0090258	negative regulation of mitochondrial fission	1/124	4/18614	0.0263836298741513	0.0626813472358945	0.0313078966827219	MAPT	1	2.5
BP	GO:0097114	NMDA glutamate receptor clustering	1/124	4/18614	0.0263836298741513	0.0626813472358945	0.0313078966827219	APOE	1	2.5
BP	GO:0098904	regulation of AV node cell action potential	1/124	4/18614	0.0263836298741513	0.0626813472358945	0.0313078966827219	RYR2	1	2.5
BP	GO:0098910	regulation of atrial cardiac muscle cell action potential	1/124	4/18614	0.0263836298741513	0.0626813472358945	0.0313078966827219	RYR2	1	2.5
BP	GO:0099163	synaptic signaling by nitric oxide	1/124	4/18614	0.0263836298741513	0.0626813472358945	0.0313078966827219	NOS1	1	2.5
BP	GO:0150062	complement-mediated synapse pruning	1/124	4/18614	0.0263836298741513	0.0626813472358945	0.0313078966827219	TREM2	1	2.5
BP	GO:1900084	regulation of peptidyl-tyrosine autophosphorylation	1/124	4/18614	0.0263836298741513	0.0626813472358945	0.0313078966827219	ACE	1	2.5
BP	GO:1900138	negative regulation of phospholipase A2 activity	1/124	4/18614	0.0263836298741513	0.0626813472358945	0.0313078966827219	ANXA1	1	2.5
BP	GO:1900365	positive regulation of mRNA polyadenylation	1/124	4/18614	0.0263836298741513	0.0626813472358945	0.0313078966827219	CPEB1	1	2.5
BP	GO:1902226	regulation of macrophage colony-stimulating factor signaling pathway	1/124	4/18614	0.0263836298741513	0.0626813472358945	0.0313078966827219	TREM2	1	2.5
BP	GO:1902948	negative regulation of tau-protein kinase activity	1/124	4/18614	0.0263836298741513	0.0626813472358945	0.0313078966827219	IFNG	1	2.5
BP	GO:1902952	positive regulation of dendritic spine maintenance	1/124	4/18614	0.0263836298741513	0.0626813472358945	0.0313078966827219	APOE	1	2.5
BP	GO:1903542	negative regulation of exosomal secretion	1/124	4/18614	0.0263836298741513	0.0626813472358945	0.0313078966827219	PRKN	1	2.5
BP	GO:1903942	positive regulation of respiratory gaseous exchange	1/124	4/18614	0.0263836298741513	0.0626813472358945	0.0313078966827219	GRP	1	2.5
BP	GO:1904580	regulation of intracellular mRNA localization	1/124	4/18614	0.0263836298741513	0.0626813472358945	0.0313078966827219	ZFP36	1	2.5
BP	GO:1904849	positive regulation of cell chemotaxis to fibroblast growth factor	1/124	4/18614	0.0263836298741513	0.0626813472358945	0.0313078966827219	FGF2	1	2.5
BP	GO:1905151	negative regulation of voltage-gated sodium channel activity	1/124	4/18614	0.0263836298741513	0.0626813472358945	0.0313078966827219	GRP	1	2.5
BP	GO:1905448	positive regulation of mitochondrial ATP synthesis coupled electron transport	1/124	4/18614	0.0263836298741513	0.0626813472358945	0.0313078966827219	CDK1	1	2.5
BP	GO:1905463	negative regulation of DNA duplex unwinding	1/124	4/18614	0.0263836298741513	0.0626813472358945	0.0313078966827219	TOP2A	1	2.5
BP	GO:1990044	protein localization to lipid droplet	1/124	4/18614	0.0263836298741513	0.0626813472358945	0.0313078966827219	PRKAA2	1	2.5
BP	GO:1990086	lens fiber cell apoptotic process	1/124	4/18614	0.0263836298741513	0.0626813472358945	0.0313078966827219	E2F1	1	2.5
BP	GO:1990911	response to psychosocial stress	1/124	4/18614	0.0263836298741513	0.0626813472358945	0.0313078966827219	ADRB2	1	2.5
BP	GO:2000111	positive regulation of macrophage apoptotic process	1/124	4/18614	0.0263836298741513	0.0626813472358945	0.0313078966827219	CDKN2A	1	2.5
BP	GO:2000546	positive regulation of endothelial cell chemotaxis to fibroblast growth factor	1/124	4/18614	0.0263836298741513	0.0626813472358945	0.0313078966827219	FGF2	1	2.5
BP	GO:2000552	negative regulation of T-helper 2 cell cytokine production	1/124	4/18614	0.0263836298741513	0.0626813472358945	0.0313078966827219	ARG1	1	2.5
BP	GO:2000851	positive regulation of glucocorticoid secretion	1/124	4/18614	0.0263836298741513	0.0626813472358945	0.0313078966827219	GHRL	1	2.5
BP	GO:0000082	G1/S transition of mitotic cell cycle	5/124	251/18614	0.0264437899211882	0.0626813472358945	0.0313078966827219	CYP1A1/ANXA1/CDKN2A/TERT/E2F1	5	0.199203187250996
BP	GO:0014046	dopamine secretion	2/124	38/18614	0.0264711267713952	0.0626813472358945	0.0313078966827219	PRKN/DRD2	2	0.526315789473684
BP	GO:0030808	regulation of nucleotide biosynthetic process	2/124	38/18614	0.0264711267713952	0.0626813472358945	0.0313078966827219	NOS1/TREM2	2	0.526315789473684
BP	GO:0032717	negative regulation of interleukin-8 production	2/124	38/18614	0.0264711267713952	0.0626813472358945	0.0313078966827219	ELANE/ANXA1	2	0.526315789473684
BP	GO:0043618	regulation of transcription from RNA polymerase II promoter in response to stress	2/124	38/18614	0.0264711267713952	0.0626813472358945	0.0313078966827219	ATF3/EGR1	2	0.526315789473684
BP	GO:0051385	response to mineralocorticoid	2/124	38/18614	0.0264711267713952	0.0626813472358945	0.0313078966827219	MAOB/ACE	2	0.526315789473684
BP	GO:0060966	regulation of gene silencing by RNA	2/124	38/18614	0.0264711267713952	0.0626813472358945	0.0313078966827219	ZFP36/TERT	2	0.526315789473684
BP	GO:1900371	regulation of purine nucleotide biosynthetic process	2/124	38/18614	0.0264711267713952	0.0626813472358945	0.0313078966827219	NOS1/TREM2	2	0.526315789473684
BP	GO:0000041	transition metal ion transport	3/124	97/18614	0.0270435642695417	0.0640005484157936	0.031966807444301	LTF/CP/IFNG	3	0.309278350515464
BP	GO:0050806	positive regulation of synaptic transmission	4/124	170/18614	0.0270601696857706	0.064003583679198	0.0319683234888224	APOE/DRD2/OXTR/SLC18A3	4	0.235294117647059
BP	GO:0034620	cellular response to unfolded protein	3/124	98/18614	0.0277654201418578	0.0655261726956646	0.032728821814399	PRKN/ATF3/HSPB8	3	0.306122448979592
BP	GO:0002385	mucosal immune response	2/124	39/18614	0.0277823442288777	0.0655261726956646	0.032728821814399	LTF/DEFA5	2	0.512820512820513
BP	GO:0031281	positive regulation of cyclase activity	2/124	39/18614	0.0277823442288777	0.0655261726956646	0.032728821814399	NOS1/ADRB2	2	0.512820512820513
BP	GO:0032350	regulation of hormone metabolic process	2/124	39/18614	0.0277823442288777	0.0655261726956646	0.032728821814399	BMP6/EGR1	2	0.512820512820513
BP	GO:0045730	respiratory burst	2/124	39/18614	0.0277823442288777	0.0655261726956646	0.032728821814399	TREM2/NOX1	2	0.512820512820513
BP	GO:0055088	lipid homeostasis	4/124	172/18614	0.0280856265591	0.0662040982716481	0.0330674301058192	APOE/PRKAA2/TREM2/APOA1	4	0.232558139534884
BP	GO:0005996	monosaccharide metabolic process	5/124	256/18614	0.0284629366189991	0.0669859617151375	0.0334579529804575	PRKN/ATF3/LEP/GHRL/SORBS1	5	0.1953125
BP	GO:0003300	cardiac muscle hypertrophy	3/124	99/18614	0.028497499154369	0.0669859617151375	0.0334579529804575	RYR2/LEP/AGT	3	0.303030303030303
BP	GO:0006721	terpenoid metabolic process	3/124	99/18614	0.028497499154369	0.0669859617151375	0.0334579529804575	CYP1A1/UGT1A1/CYP2D6	3	0.303030303030303
BP	GO:0060349	bone morphogenesis	3/124	99/18614	0.028497499154369	0.0669859617151375	0.0334579529804575	LTF/BMP6/COL1A1	3	0.303030303030303
BP	GO:2001237	negative regulation of extrinsic apoptotic signaling pathway	3/124	99/18614	0.028497499154369	0.0669859617151375	0.0334579529804575	SERPINE1/TERT/CSF2	3	0.303030303030303
BP	GO:0007015	actin filament organization	7/124	442/18614	0.0285815453453095	0.0671457339186489	0.0335377555351391	PRKN/GHRL/TPM1/SYNPO2/APOA1/MYOC/SORBS1	7	0.158371040723982
BP	GO:2001242	regulation of intrinsic apoptotic signaling pathway	4/124	173/18614	0.0286069570843032	0.0671676558409976	0.0335487050330399	PRKN/EPO/TREM2/NOX1	4	0.23121387283237
BP	GO:0034612	response to tumor necrosis factor	5/124	257/18614	0.0288781909038673	0.0677664064075583	0.0338477672214459	CXCL8/PRKN/ZFP36/APOA1/COL1A1	5	0.194552529182879
BP	GO:0000266	mitochondrial fission	2/124	40/18614	0.0291192287425477	0.0680643639941924	0.0339965902086588	MAPT/PRKN	2	0.5
BP	GO:0007212	dopamine receptor signaling pathway	2/124	40/18614	0.0291192287425477	0.0680643639941924	0.0339965902086588	DRD2/ADCY5	2	0.5
BP	GO:0051349	positive regulation of lyase activity	2/124	40/18614	0.0291192287425477	0.0680643639941924	0.0339965902086588	NOS1/ADRB2	2	0.5
BP	GO:0090181	regulation of cholesterol metabolic process	2/124	40/18614	0.0291192287425477	0.0680643639941924	0.0339965902086588	APOE/APOA1	2	0.5
BP	GO:1900016	negative regulation of cytokine production involved in inflammatory response	2/124	40/18614	0.0291192287425477	0.0680643639941924	0.0339965902086588	TREM2/F2	2	0.5
BP	GO:1901532	regulation of hematopoietic progenitor cell differentiation	2/124	40/18614	0.0291192287425477	0.0680643639941924	0.0339965902086588	ZFP36/MYB	2	0.5
BP	GO:1903115	regulation of actin filament-based movement	2/124	40/18614	0.0291192287425477	0.0680643639941924	0.0339965902086588	RYR2/ATP1A2	2	0.5
BP	GO:0032755	positive regulation of interleukin-6 production	3/124	100/18614	0.0292397896205872	0.0682697603382855	0.034099180976143	CD36/IFNG/LEP	3	0.3
BP	GO:0060419	heart growth	3/124	100/18614	0.0292397896205872	0.0682697603382855	0.034099180976143	CDK1/AGT/FGF2	3	0.3
BP	GO:0043122	regulation of I-kappaB kinase/NF-kappaB signaling	5/124	258/18614	0.0292972760113327	0.0683657664242104	0.0341471338162078	LTF/PRKN/CD36/TREM2/S100B	5	0.193798449612403
BP	GO:0051656	establishment of organelle localization	7/124	445/18614	0.0294992627512302	0.0687986714192565	0.034363359941778	CHGA/MAPT/PRKN/IFNG/SPAG5/KIT/GRP	7	0.157303370786517
BP	GO:1905475	regulation of protein localization to membrane	4/124	175/18614	0.0296668702583032	0.0691509581857883	0.0345393191094672	PRKN/IFNG/TREM2/SORBS1	4	0.228571428571429
BP	GO:0043255	regulation of carbohydrate biosynthetic process	3/124	101/18614	0.0299922785558856	0.0698315203611673	0.0348792443218713	ADCYAP1R1/LEP/SORBS1	3	0.297029702970297
BP	GO:0070167	regulation of biomineral tissue development	3/124	101/18614	0.0299922785558856	0.0698315203611673	0.0348792443218713	LTF/ADRB2/BMP6	3	0.297029702970297
BP	GO:0034655	nucleobase-containing compound catabolic process	7/124	447/18614	0.0301220630418247	0.0700946280366027	0.0350106605769808	IGF2BP1/ZFP36/XDH/IGF2BP3/IGF2BP2/E2F1/VIP	7	0.156599552572707
BP	GO:0060828	regulation of canonical Wnt signaling pathway	5/124	260/18614	0.0301469755990987	0.0701135395754093	0.0350201064572814	APOE/PRKN/FGF2/EGR1/COL1A1	5	0.192307692307692
BP	GO:0060421	positive regulation of heart growth	2/124	41/18614	0.0304813861031947	0.0707730682340434	0.0353495259100271	CDK1/FGF2	2	0.48780487804878
BP	GO:0098751	bone cell development	2/124	41/18614	0.0304813861031947	0.0707730682340434	0.0353495259100271	LTF/KIT	2	0.48780487804878
BP	GO:0150077	regulation of neuroinflammatory response	2/124	41/18614	0.0304813861031947	0.0707730682340434	0.0353495259100271	TREM2/MMP3	2	0.48780487804878
BP	GO:0010469	regulation of signaling receptor activity	4/124	177/18614	0.0307498449463195	0.0711708771504907	0.0355482223485182	PLAU/SERPINE1/IFNG/ADRB2	4	0.225988700564972
BP	GO:0021953	central nervous system neuron differentiation	4/124	177/18614	0.0307498449463195	0.0711708771504907	0.0355482223485182	MAPT/DRD2/NPY/LEP	4	0.225988700564972
BP	GO:0060759	regulation of response to cytokine stimulus	4/124	177/18614	0.0307498449463195	0.0711708771504907	0.0355482223485182	PRKN/TREM2/ARG1/APOA1	4	0.225988700564972
BP	GO:0008585	female gonad development	3/124	102/18614	0.0307549517013732	0.0711708771504907	0.0355482223485182	BRCA2/LEP/KIT	3	0.294117647058824
BP	GO:0030316	osteoclast differentiation	3/124	102/18614	0.0307549517013732	0.0711708771504907	0.0355482223485182	LTF/IFNG/TREM2	3	0.294117647058824
BP	GO:0046620	regulation of organ growth	3/124	102/18614	0.0307549517013732	0.0711708771504907	0.0355482223485182	SLC6A4/CDK1/FGF2	3	0.294117647058824
BP	GO:0031346	positive regulation of cell projection organization	6/124	353/18614	0.0309015011358536	0.0714704154177522	0.0356978348494853	APOE/MAPT/EPO/AGT/KIT/AGRN	6	0.169971671388102
BP	GO:0001894	tissue homeostasis	5/124	263/18614	0.0314504818921789	0.0724547883951043	0.0361895065960452	LTF/KRT1/ALB/ADRB2/SPP1	5	0.190114068441065
BP	GO:0060249	anatomical structure homeostasis	5/124	263/18614	0.0314504818921789	0.0724547883951043	0.0361895065960452	LTF/KRT1/ALB/ADRB2/SPP1	5	0.190114068441065
BP	GO:0003333	amino acid transmembrane transport	3/124	103/18614	0.0315277935474749	0.0724547883951043	0.0361895065960452	ARG1/AGT/ATP1A2	3	0.29126213592233
BP	GO:0010906	regulation of glucose metabolic process	3/124	103/18614	0.0315277935474749	0.0724547883951043	0.0361895065960452	PRKN/LEP/SORBS1	3	0.29126213592233
BP	GO:0019233	sensory perception of pain	3/124	103/18614	0.0315277935474749	0.0724547883951043	0.0361895065960452	ACE/PENK/VIP	3	0.29126213592233
BP	GO:0048144	fibroblast proliferation	3/124	103/18614	0.0315277935474749	0.0724547883951043	0.0361895065960452	CDK1/AGT/E2F1	3	0.29126213592233
BP	GO:1903076	regulation of protein localization to plasma membrane	3/124	103/18614	0.0315277935474749	0.0724547883951043	0.0361895065960452	IFNG/TREM2/SORBS1	3	0.29126213592233
BP	GO:0043534	blood vessel endothelial cell migration	4/124	179/18614	0.0318559453186765	0.0724547883951043	0.0361895065960452	APOE/FGF2/ANXA1/APOA1	4	0.223463687150838
BP	GO:0014912	negative regulation of smooth muscle cell migration	2/124	42/18614	0.0318684261396901	0.0724547883951043	0.0361895065960452	SERPINE1/TPM1	2	0.476190476190476
BP	GO:0043551	regulation of phosphatidylinositol 3-kinase activity	2/124	42/18614	0.0318684261396901	0.0724547883951043	0.0361895065960452	KIT/FGF2	2	0.476190476190476
BP	GO:0046688	response to copper ion	2/124	42/18614	0.0318684261396901	0.0724547883951043	0.0361895065960452	CDK1/CYP1A1	2	0.476190476190476
BP	GO:0055090	acylglycerol homeostasis	2/124	42/18614	0.0318684261396901	0.0724547883951043	0.0361895065960452	APOE/APOA1	2	0.476190476190476
BP	GO:0070296	sarcoplasmic reticulum calcium ion transport	2/124	42/18614	0.0318684261396901	0.0724547883951043	0.0361895065960452	RYR2/ATP1A2	2	0.476190476190476
BP	GO:0070328	triglyceride homeostasis	2/124	42/18614	0.0318684261396901	0.0724547883951043	0.0361895065960452	APOE/APOA1	2	0.476190476190476
BP	GO:0085029	extracellular matrix assembly	2/124	42/18614	0.0318684261396901	0.0724547883951043	0.0361895065960452	MYH11/AGT	2	0.476190476190476
BP	GO:0060291	long-term synaptic potentiation	3/124	104/18614	0.0323107873572196	0.0724547883951043	0.0361895065960452	APOE/DRD2/SLC18A3	3	0.288461538461538
BP	GO:0110020	regulation of actomyosin structure organization	3/124	104/18614	0.0323107873572196	0.0724547883951043	0.0361895065960452	TPM1/APOA1/MYOC	3	0.288461538461538
BP	GO:0001992	regulation of systemic arterial blood pressure by vasopressin	1/124	5/18614	0.0328709178857368	0.0724547883951043	0.0361895065960452	OXTR	1	2
BP	GO:0001996	positive regulation of heart rate by epinephrine-norepinephrine	1/124	5/18614	0.0328709178857368	0.0724547883951043	0.0361895065960452	TPM1	1	2
BP	GO:0002035	brain renin-angiotensin system	1/124	5/18614	0.0328709178857368	0.0724547883951043	0.0361895065960452	AGT	1	2
BP	GO:0002282	microglial cell activation involved in immune response	1/124	5/18614	0.0328709178857368	0.0724547883951043	0.0361895065960452	TREM2	1	2
BP	GO:0002580	regulation of antigen processing and presentation of peptide or polysaccharide antigen via MHC class II	1/124	5/18614	0.0328709178857368	0.0724547883951043	0.0361895065960452	TREM2	1	2
BP	GO:0002803	positive regulation of antibacterial peptide production	1/124	5/18614	0.0328709178857368	0.0724547883951043	0.0361895065960452	KLK3	1	2
BP	GO:0002865	negative regulation of acute inflammatory response to antigenic stimulus	1/124	5/18614	0.0328709178857368	0.0724547883951043	0.0361895065960452	NPY	1	2
BP	GO:0003331	positive regulation of extracellular matrix constituent secretion	1/124	5/18614	0.0328709178857368	0.0724547883951043	0.0361895065960452	AGT	1	2
BP	GO:0006114	glycerol biosynthetic process	1/124	5/18614	0.0328709178857368	0.0724547883951043	0.0361895065960452	LEP	1	2
BP	GO:0006196	AMP catabolic process	1/124	5/18614	0.0328709178857368	0.0724547883951043	0.0361895065960452	XDH	1	2
BP	GO:0006204	IMP catabolic process	1/124	5/18614	0.0328709178857368	0.0724547883951043	0.0361895065960452	XDH	1	2
BP	GO:0006710	androgen catabolic process	1/124	5/18614	0.0328709178857368	0.0724547883951043	0.0361895065960452	SPP1	1	2
BP	GO:0010044	response to aluminum ion	1/124	5/18614	0.0328709178857368	0.0724547883951043	0.0361895065960452	MAOB	1	2
BP	GO:0014063	negative regulation of serotonin secretion	1/124	5/18614	0.0328709178857368	0.0724547883951043	0.0361895065960452	MAOB	1	2
BP	GO:0019401	alditol biosynthetic process	1/124	5/18614	0.0328709178857368	0.0724547883951043	0.0361895065960452	LEP	1	2
BP	GO:0019732	antifungal humoral response	1/124	5/18614	0.0328709178857368	0.0724547883951043	0.0361895065960452	LTF	1	2
BP	GO:0021764	amygdala development	1/124	5/18614	0.0328709178857368	0.0724547883951043	0.0361895065960452	ATP1A2	1	2
BP	GO:0030263	apoptotic chromosome condensation	1/124	5/18614	0.0328709178857368	0.0724547883951043	0.0361895065960452	TOP2A	1	2
BP	GO:0032430	positive regulation of phospholipase A2 activity	1/124	5/18614	0.0328709178857368	0.0724547883951043	0.0361895065960452	AGTR1	1	2
BP	GO:0032898	neurotrophin production	1/124	5/18614	0.0328709178857368	0.0724547883951043	0.0361895065960452	NPY	1	2
BP	GO:0033132	negative regulation of glucokinase activity	1/124	5/18614	0.0328709178857368	0.0724547883951043	0.0361895065960452	PRKN	1	2
BP	GO:0033602	negative regulation of dopamine secretion	1/124	5/18614	0.0328709178857368	0.0724547883951043	0.0361895065960452	DRD2	1	2
BP	GO:0034239	regulation of macrophage fusion	1/124	5/18614	0.0328709178857368	0.0724547883951043	0.0361895065960452	TREM2	1	2
BP	GO:0034241	positive regulation of macrophage fusion	1/124	5/18614	0.0328709178857368	0.0724547883951043	0.0361895065960452	TREM2	1	2
BP	GO:0035106	operant conditioning	1/124	5/18614	0.0328709178857368	0.0724547883951043	0.0361895065960452	AGT	1	2
BP	GO:0035483	gastric emptying	1/124	5/18614	0.0328709178857368	0.0724547883951043	0.0361895065960452	GHRL	1	2
BP	GO:0038129	ERBB3 signaling pathway	1/124	5/18614	0.0328709178857368	0.0724547883951043	0.0361895065960452	MYOC	1	2
BP	GO:0038159	C-X-C chemokine receptor CXCR4 signaling pathway	1/124	5/18614	0.0328709178857368	0.0724547883951043	0.0361895065960452	TREM2	1	2
BP	GO:0040009	regulation of growth rate	1/124	5/18614	0.0328709178857368	0.0724547883951043	0.0361895065960452	GHRL	1	2
BP	GO:0042747	circadian sleep/wake cycle	REM sleep	1/124	5/18614	0.0328709178857368	0.0724547883951043	0.0361895065960452	GHRL	1	2
BP	GO:0043400	cortisol secretion	1/124	5/18614	0.0328709178857368	0.0724547883951043	0.0361895065960452	GHRL	1	2
BP	GO:0045113	regulation of integrin biosynthetic process	1/124	5/18614	0.0328709178857368	0.0724547883951043	0.0361895065960452	NOX1	1	2
BP	GO:0045938	positive regulation of circadian sleep/wake cycle	sleep	1/124	5/18614	0.0328709178857368	0.0724547883951043	0.0361895065960452	GHRL	1	2
BP	GO:0046054	dGMP metabolic process	1/124	5/18614	0.0328709178857368	0.0724547883951043	0.0361895065960452	XDH	1	2
BP	GO:0046102	inosine metabolic process	1/124	5/18614	0.0328709178857368	0.0724547883951043	0.0361895065960452	XDH	1	2
BP	GO:0046113	nucleobase catabolic process	1/124	5/18614	0.0328709178857368	0.0724547883951043	0.0361895065960452	XDH	1	2
BP	GO:0046122	purine deoxyribonucleoside metabolic process	1/124	5/18614	0.0328709178857368	0.0724547883951043	0.0361895065960452	XDH	1	2
BP	GO:0051459	regulation of corticotropin secretion	1/124	5/18614	0.0328709178857368	0.0724547883951043	0.0361895065960452	GHRL	1	2
BP	GO:0051462	regulation of cortisol secretion	1/124	5/18614	0.0328709178857368	0.0724547883951043	0.0361895065960452	GHRL	1	2
BP	GO:0051597	response to methylmercury	1/124	5/18614	0.0328709178857368	0.0724547883951043	0.0361895065960452	ARG1	1	2
BP	GO:0051867	general adaptation syndrome	behavioral process	1/124	5/18614	0.0328709178857368	0.0724547883951043	0.0361895065960452	PENK	1	2
BP	GO:0052696	flavonoid glucuronidation	1/124	5/18614	0.0328709178857368	0.0724547883951043	0.0361895065960452	UGT1A1	1	2
BP	GO:0060591	chondroblast differentiation	1/124	5/18614	0.0328709178857368	0.0724547883951043	0.0361895065960452	FGF2	1	2
BP	GO:0061526	acetylcholine secretion	1/124	5/18614	0.0328709178857368	0.0724547883951043	0.0361895065960452	SLC18A3	1	2
BP	GO:0061889	negative regulation of astrocyte activation	1/124	5/18614	0.0328709178857368	0.0724547883951043	0.0361895065960452	TREM2	1	2
BP	GO:0062028	regulation of stress granule assembly	1/124	5/18614	0.0328709178857368	0.0724547883951043	0.0361895065960452	PRKAA2	1	2
BP	GO:0070948	regulation of neutrophil mediated cytotoxicity	1/124	5/18614	0.0328709178857368	0.0724547883951043	0.0361895065960452	ARG1	1	2
BP	GO:0071455	cellular response to hyperoxia	1/124	5/18614	0.0328709178857368	0.0724547883951043	0.0361895065960452	NOX1	1	2
BP	GO:0071504	cellular response to heparin	1/124	5/18614	0.0328709178857368	0.0724547883951043	0.0361895065960452	EGR1	1	2
BP	GO:0071724	response to diacyl bacterial lipopeptide	1/124	5/18614	0.0328709178857368	0.0724547883951043	0.0361895065960452	CD36	1	2
BP	GO:0071726	cellular response to diacyl bacterial lipopeptide	1/124	5/18614	0.0328709178857368	0.0724547883951043	0.0361895065960452	CD36	1	2
BP	GO:0072223	metanephric glomerular mesangium development	1/124	5/18614	0.0328709178857368	0.0724547883951043	0.0361895065960452	EGR1	1	2
BP	GO:0090031	positive regulation of steroid hormone biosynthetic process	1/124	5/18614	0.0328709178857368	0.0724547883951043	0.0361895065960452	BMP6	1	2
BP	GO:0090325	regulation of locomotion involved in locomotory behavior	1/124	5/18614	0.0328709178857368	0.0724547883951043	0.0361895065960452	DRD2	1	2
BP	GO:0097039	protein linear polyubiquitination	1/124	5/18614	0.0328709178857368	0.0724547883951043	0.0361895065960452	PRKN	1	2
BP	GO:0097350	neutrophil clearance	1/124	5/18614	0.0328709178857368	0.0724547883951043	0.0361895065960452	ANXA1	1	2
BP	GO:0098711	iron ion import across plasma membrane	1/124	5/18614	0.0328709178857368	0.0724547883951043	0.0361895065960452	IFNG	1	2
BP	GO:0140250	regulation protein catabolic process at synapse	1/124	5/18614	0.0328709178857368	0.0724547883951043	0.0361895065960452	PRKN	1	2
BP	GO:1902037	negative regulation of hematopoietic stem cell differentiation	1/124	5/18614	0.0328709178857368	0.0724547883951043	0.0361895065960452	ZFP36	1	2
BP	GO:1902219	negative regulation of intrinsic apoptotic signaling pathway in response to osmotic stress	1/124	5/18614	0.0328709178857368	0.0724547883951043	0.0361895065960452	EPO	1	2
BP	GO:1902617	response to fluoride	1/124	5/18614	0.0328709178857368	0.0724547883951043	0.0361895065960452	COL1A1	1	2
BP	GO:1903300	negative regulation of hexokinase activity	1/124	5/18614	0.0328709178857368	0.0724547883951043	0.0361895065960452	PRKN	1	2
BP	GO:1903377	negative regulation of oxidative stress-induced neuron intrinsic apoptotic signaling pathway	1/124	5/18614	0.0328709178857368	0.0724547883951043	0.0361895065960452	PRKN	1	2
BP	GO:1903391	regulation of adherens junction organization	1/124	5/18614	0.0328709178857368	0.0724547883951043	0.0361895065960452	BMP6	1	2
BP	GO:1904502	regulation of lipophagy	1/124	5/18614	0.0328709178857368	0.0724547883951043	0.0361895065960452	ADRB2	1	2
BP	GO:1904504	positive regulation of lipophagy	1/124	5/18614	0.0328709178857368	0.0724547883951043	0.0361895065960452	ADRB2	1	2
BP	GO:1904751	positive regulation of protein localization to nucleolus	1/124	5/18614	0.0328709178857368	0.0724547883951043	0.0361895065960452	TERT	1	2
BP	GO:1904978	regulation of endosome organization	1/124	5/18614	0.0328709178857368	0.0724547883951043	0.0361895065960452	PRKN	1	2
BP	GO:1905908	positive regulation of amyloid fibril formation	1/124	5/18614	0.0328709178857368	0.0724547883951043	0.0361895065960452	APOE	1	2
BP	GO:1990051	activation of protein kinase C activity	1/124	5/18614	0.0328709178857368	0.0724547883951043	0.0361895065960452	LEP	1	2
BP	GO:2000491	positive regulation of hepatic stellate cell activation	1/124	5/18614	0.0328709178857368	0.0724547883951043	0.0361895065960452	LEP	1	2
BP	GO:2001205	negative regulation of osteoclast development	1/124	5/18614	0.0328709178857368	0.0724547883951043	0.0361895065960452	LTF	1	2
BP	GO:0032760	positive regulation of tumor necrosis factor production	3/124	105/18614	0.0331039151892389	0.0728530314781089	0.0363884198907833	CD36/IFNG/LEP	3	0.285714285714286
BP	GO:0042102	positive regulation of T cell proliferation	3/124	105/18614	0.0331039151892389	0.0728530314781089	0.0363884198907833	EPO/LEP/ANXA1	3	0.285714285714286
BP	GO:0061387	regulation of extent of cell growth	3/124	105/18614	0.0331039151892389	0.0728530314781089	0.0363884198907833	APOE/MAPT/SPP1	3	0.285714285714286
BP	GO:0002251	organ or tissue specific immune response	2/124	43/18614	0.0332799626833991	0.0730480315967199	0.0364858179818552	LTF/DEFA5	2	0.465116279069767
BP	GO:0006775	fat-soluble vitamin metabolic process	2/124	43/18614	0.0332799626833991	0.0730480315967199	0.0364858179818552	IFNG/CYP1A1	2	0.465116279069767
BP	GO:0033574	response to testosterone	2/124	43/18614	0.0332799626833991	0.0730480315967199	0.0364858179818552	EPO/SPP1	2	0.465116279069767
BP	GO:0034142	toll-like receptor 4 signaling pathway	2/124	43/18614	0.0332799626833991	0.0730480315967199	0.0364858179818552	LTF/TREM2	2	0.465116279069767
BP	GO:0071364	cellular response to epidermal growth factor stimulus	2/124	43/18614	0.0332799626833991	0.0730480315967199	0.0364858179818552	ZFP36/COL1A1	2	0.465116279069767
BP	GO:0110053	regulation of actin filament organization	5/124	268/18614	0.0337007696369618	0.0739328333894903	0.0369277562032609	PRKN/TPM1/SYNPO2/APOA1/MYOC	5	0.186567164179104
BP	GO:0009266	response to temperature stimulus	4/124	183/18614	0.0341377444328634	0.074812884835294	0.0373673217352047	MAPT/NOS1/SST/ADRB2	4	0.218579234972678
BP	GO:0042129	regulation of T cell proliferation	4/124	183/18614	0.0341377444328634	0.074812884835294	0.0373673217352047	EPO/LEP/ARG1/ANXA1	4	0.218579234972678
BP	GO:0021537	telencephalon development	5/124	270/18614	0.0346282891936988	0.0754614135427254	0.0376912469643743	IGF2BP1/DRD2/NPY/OXTR/ATP1A2	5	0.185185185185185
BP	GO:0010828	positive regulation of glucose transmembrane transport	2/124	44/18614	0.0347156135328804	0.0754614135427254	0.0376912469643743	TERT/SORBS1	2	0.454545454545455
BP	GO:0021762	substantia nigra development	2/124	44/18614	0.0347156135328804	0.0754614135427254	0.0376912469643743	MAOB/FGF2	2	0.454545454545455
BP	GO:0030261	chromosome condensation	2/124	44/18614	0.0347156135328804	0.0754614135427254	0.0376912469643743	CDK1/TOP2A	2	0.454545454545455
BP	GO:0042181	ketone biosynthetic process	2/124	44/18614	0.0347156135328804	0.0754614135427254	0.0376912469643743	BMP6/EGR1	2	0.454545454545455
BP	GO:0043620	regulation of DNA-templated transcription in response to stress	2/124	44/18614	0.0347156135328804	0.0754614135427254	0.0376912469643743	ATF3/EGR1	2	0.454545454545455
BP	GO:0051602	response to electrical stimulus	2/124	44/18614	0.0347156135328804	0.0754614135427254	0.0376912469643743	EPO/GHRL	2	0.454545454545455
BP	GO:0120178	steroid hormone biosynthetic process	2/124	44/18614	0.0347156135328804	0.0754614135427254	0.0376912469643743	BMP6/EGR1	2	0.454545454545455
BP	GO:1900026	positive regulation of substrate adhesion-dependent cell spreading	2/124	44/18614	0.0347156135328804	0.0754614135427254	0.0376912469643743	APOA1/MYOC	2	0.454545454545455
BP	GO:2000516	positive regulation of CD4-positive	alpha-beta T cell activation	2/124	44/18614	0.0347156135328804	0.0754614135427254	0.0376912469643743	IFNG/ANXA1	2	0.454545454545455
BP	GO:0030593	neutrophil chemotaxis	3/124	107/18614	0.0347204952686388	0.0754614135427254	0.0376912469643743	CXCL8/PPBP/CXCL1	3	0.280373831775701
BP	GO:0034308	primary alcohol metabolic process	3/124	107/18614	0.0347204952686388	0.0754614135427254	0.0376912469643743	BMP6/CYP1A1/CYP2D6	3	0.280373831775701
BP	GO:0062207	regulation of pattern recognition receptor signaling pathway	3/124	107/18614	0.0347204952686388	0.0754614135427254	0.0376912469643743	LTF/CD36/TREM2	3	0.280373831775701
BP	GO:0042770	signal transduction in response to DNA damage	4/124	184/18614	0.0347227284723769	0.0754614135427254	0.0376912469643743	BRCA2/CDK1/E2F1/CLSPN	4	0.217391304347826
BP	GO:0046578	regulation of Ras protein signal transduction	4/124	184/18614	0.0347227284723769	0.0754614135427254	0.0376912469643743	APOE/EPO/APOA1/MYOC	4	0.217391304347826
BP	GO:0048469	cell maturation	4/124	184/18614	0.0347227284723769	0.0754614135427254	0.0376912469643743	BRCA2/EPO/AGRN/MYOC	4	0.217391304347826
BP	GO:0014013	regulation of gliogenesis	3/124	108/18614	0.0355439058143044	0.0772058734198385	0.0385625647009614	TREM2/F2/E2F1	3	0.277777777777778
BP	GO:1903039	positive regulation of leukocyte cell-cell adhesion	5/124	273/18614	0.0360491105849232	0.0781297708115998	0.0390240302782382	ELANE/EPO/IFNG/LEP/ANXA1	5	0.183150183150183
BP	GO:0051090	regulation of DNA-binding transcription factor activity	7/124	465/18614	0.0361308582998166	0.0781297708115998	0.0390240302782382	MAPK10/LTF/CD36/AGT/KIT/CDKN2A/E2F1	7	0.150537634408602
BP	GO:0009268	response to pH	2/124	45/18614	0.0361750004188734	0.0781297708115998	0.0390240302782382	SST/NOX1	2	0.444444444444444
BP	GO:0014014	negative regulation of gliogenesis	2/124	45/18614	0.0361750004188734	0.0781297708115998	0.0390240302782382	TREM2/F2	2	0.444444444444444
BP	GO:0030574	collagen catabolic process	2/124	45/18614	0.0361750004188734	0.0781297708115998	0.0390240302782382	MMP1/MMP3	2	0.444444444444444
BP	GO:0032781	positive regulation of ATP-dependent activity	2/124	45/18614	0.0361750004188734	0.0781297708115998	0.0390240302782382	RYR2/TPM1	2	0.444444444444444
BP	GO:0046006	regulation of activated T cell proliferation	2/124	45/18614	0.0361750004188734	0.0781297708115998	0.0390240302782382	EPO/ARG1	2	0.444444444444444
BP	GO:0061098	positive regulation of protein tyrosine kinase activity	2/124	45/18614	0.0361750004188734	0.0781297708115998	0.0390240302782382	ACE/AGT	2	0.444444444444444
BP	GO:0097028	dendritic cell differentiation	2/124	45/18614	0.0361750004188734	0.0781297708115998	0.0390240302782382	TREM2/CSF2	2	0.444444444444444
BP	GO:1901021	positive regulation of calcium ion transmembrane transporter activity	2/124	45/18614	0.0361750004188734	0.0781297708115998	0.0390240302782382	RYR2/KCNE2	2	0.444444444444444
BP	GO:1902692	regulation of neuroblast proliferation	2/124	45/18614	0.0361750004188734	0.0781297708115998	0.0390240302782382	DRD2/FGF2	2	0.444444444444444
BP	GO:0007218	neuropeptide signaling pathway	3/124	109/18614	0.0363773670228378	0.0783642403581193	0.0391411424441597	NPY/PENK/GRP	3	0.275229357798165
BP	GO:0045833	negative regulation of lipid metabolic process	3/124	109/18614	0.0363773670228378	0.0783642403581193	0.0391411424441597	APOE/TRIB3/UGT1A1	3	0.275229357798165
BP	GO:0060840	artery development	3/124	109/18614	0.0363773670228378	0.0783642403581193	0.0391411424441597	APOE/LEP/MYLK	3	0.275229357798165
BP	GO:1903557	positive regulation of tumor necrosis factor superfamily cytokine production	3/124	109/18614	0.0363773670228378	0.0783642403581193	0.0391411424441597	CD36/IFNG/LEP	3	0.275229357798165
BP	GO:1904035	regulation of epithelial cell apoptotic process	3/124	109/18614	0.0363773670228378	0.0783642403581193	0.0391411424441597	ZFP36/SERPINE1/TERT	3	0.275229357798165
BP	GO:0051302	regulation of cell division	4/124	187/18614	0.0365126404214643	0.0786151025981735	0.0392664423848846	DRD2/BRCA2/PPBP/FGF2	4	0.213903743315508
BP	GO:0044772	mitotic cell cycle phase transition	7/124	467/18614	0.036844147461811	0.0792879979124083	0.0396025381758233	CDK1/CYP1A1/ANXA1/CDKN2A/TERT/E2F1/CLSPN	7	0.149892933618844
BP	GO:0000075	cell cycle checkpoint signaling	4/124	188/18614	0.0371209439746958	0.0798014323120454	0.0398589868937601	BRCA2/CDK1/E2F1/CLSPN	4	0.212765957446809
BP	GO:0002040	sprouting angiogenesis	4/124	188/18614	0.0371209439746958	0.0798014323120454	0.0398589868937601	GHRL/AGTR1/FGF2/ANXA1	4	0.212765957446809
BP	GO:0001676	long-chain fatty acid metabolic process	3/124	110/18614	0.0372208552659682	0.0798928635385146	0.0399046546963537	CYP1A1/PTGS1/CYP2D6	3	0.272727272727273
BP	GO:0009408	response to heat	3/124	110/18614	0.0372208552659682	0.0798928635385146	0.0399046546963537	MAPT/NOS1/SST	3	0.272727272727273
BP	GO:0031341	regulation of cell killing	3/124	110/18614	0.0372208552659682	0.0798928635385146	0.0399046546963537	IFNG/LEP/ARG1	3	0.272727272727273
BP	GO:0014911	positive regulation of smooth muscle cell migration	2/124	46/18614	0.0376577489695687	0.0805821810685905	0.0402489530078113	AGT/TERT	2	0.434782608695652
BP	GO:0042551	neuron maturation	2/124	46/18614	0.0376577489695687	0.0805821810685905	0.0402489530078113	AGRN/MYOC	2	0.434782608695652
BP	GO:0055010	ventricular cardiac muscle tissue morphogenesis	2/124	46/18614	0.0376577489695687	0.0805821810685905	0.0402489530078113	RYR2/TPM1	2	0.434782608695652
BP	GO:1990090	cellular response to nerve growth factor stimulus	2/124	46/18614	0.0376577489695687	0.0805821810685905	0.0402489530078113	MAPT/E2F1	2	0.434782608695652
BP	GO:2000273	positive regulation of signaling receptor activity	2/124	46/18614	0.0376577489695687	0.0805821810685905	0.0402489530078113	IFNG/ADRB2	2	0.434782608695652
BP	GO:2001239	regulation of extrinsic apoptotic signaling pathway in absence of ligand	2/124	46/18614	0.0376577489695687	0.0805821810685905	0.0402489530078113	TERT/CSF2	2	0.434782608695652
BP	GO:0043473	pigmentation	3/124	112/18614	0.0389378130024785	0.0807772357107573	0.04034637833215	APOE/DRD2/KIT	3	0.267857142857143
BP	GO:0030308	negative regulation of cell growth	4/124	191/18614	0.0389808959556301	0.0807772357107573	0.04034637833215	CRYAB/SPP1/AGT/CDKN2A	4	0.209424083769634
BP	GO:0002701	negative regulation of production of molecular mediator of immune response	2/124	47/18614	0.039163488676163	0.0807772357107573	0.04034637833215	ARG1/APOA1	2	0.425531914893617
BP	GO:0002861	regulation of inflammatory response to antigenic stimulus	2/124	47/18614	0.039163488676163	0.0807772357107573	0.04034637833215	NPY/TREM2	2	0.425531914893617
BP	GO:0002920	regulation of humoral immune response	2/124	47/18614	0.039163488676163	0.0807772357107573	0.04034637833215	TREM2/KLK3	2	0.425531914893617
BP	GO:0031018	endocrine pancreas development	2/124	47/18614	0.039163488676163	0.0807772357107573	0.04034637833215	BMP6/ANXA1	2	0.425531914893617
BP	GO:0045601	regulation of endothelial cell differentiation	2/124	47/18614	0.039163488676163	0.0807772357107573	0.04034637833215	XDH/BMP6	2	0.425531914893617
BP	GO:0070849	response to epidermal growth factor	2/124	47/18614	0.039163488676163	0.0807772357107573	0.04034637833215	ZFP36/COL1A1	2	0.425531914893617
BP	GO:1901985	positive regulation of protein acetylation	2/124	47/18614	0.039163488676163	0.0807772357107573	0.04034637833215	PRKAA2/NOS1	2	0.425531914893617
BP	GO:1990573	potassium ion import across plasma membrane	2/124	47/18614	0.039163488676163	0.0807772357107573	0.04034637833215	KCNE2/ATP1A2	2	0.425531914893617
BP	GO:0002023	reduction of food intake in response to dietary excess	1/124	6/18614	0.0393153268374359	0.0807772357107573	0.04034637833215	GDF15	1	1.66666666666667
BP	GO:0002583	regulation of antigen processing and presentation of peptide antigen	1/124	6/18614	0.0393153268374359	0.0807772357107573	0.04034637833215	TREM2	1	1.66666666666667
BP	GO:0003321	positive regulation of blood pressure by epinephrine-norepinephrine	1/124	6/18614	0.0393153268374359	0.0807772357107573	0.04034637833215	TPM1	1	1.66666666666667
BP	GO:0006701	progesterone biosynthetic process	1/124	6/18614	0.0393153268374359	0.0807772357107573	0.04034637833215	EGR1	1	1.66666666666667
BP	GO:0007270	neuron-neuron synaptic transmission	1/124	6/18614	0.0393153268374359	0.0807772357107573	0.04034637833215	DRD2	1	1.66666666666667
BP	GO:0008582	regulation of synaptic assembly at neuromuscular junction	1/124	6/18614	0.0393153268374359	0.0807772357107573	0.04034637833215	AGRN	1	1.66666666666667
BP	GO:0009172	purine deoxyribonucleoside monophosphate catabolic process	1/124	6/18614	0.0393153268374359	0.0807772357107573	0.04034637833215	XDH	1	1.66666666666667
BP	GO:0010891	negative regulation of sequestering of triglyceride	1/124	6/18614	0.0393153268374359	0.0807772357107573	0.04034637833215	TREM2	1	1.66666666666667
BP	GO:0010901	regulation of very-low-density lipoprotein particle remodeling	1/124	6/18614	0.0393153268374359	0.0807772357107573	0.04034637833215	APOA1	1	1.66666666666667
BP	GO:0015870	acetylcholine transport	1/124	6/18614	0.0393153268374359	0.0807772357107573	0.04034637833215	SLC18A3	1	1.66666666666667
BP	GO:0016098	monoterpenoid metabolic process	1/124	6/18614	0.0393153268374359	0.0807772357107573	0.04034637833215	CYP2D6	1	1.66666666666667
BP	GO:0019695	choline metabolic process	1/124	6/18614	0.0393153268374359	0.0807772357107573	0.04034637833215	BCHE	1	1.66666666666667
BP	GO:0021853	cerebral cortex GABAergic interneuron migration	1/124	6/18614	0.0393153268374359	0.0807772357107573	0.04034637833215	DRD2	1	1.66666666666667
BP	GO:0031033	myosin filament organization	1/124	6/18614	0.0393153268374359	0.0807772357107573	0.04034637833215	MYH11	1	1.66666666666667
BP	GO:0031087	deadenylation-independent decapping of nuclear-transcribed mRNA	1/124	6/18614	0.0393153268374359	0.0807772357107573	0.04034637833215	ZFP36	1	1.66666666666667
BP	GO:0031284	positive regulation of guanylate cyclase activity	1/124	6/18614	0.0393153268374359	0.0807772357107573	0.04034637833215	NOS1	1	1.66666666666667
BP	GO:0032224	positive regulation of synaptic transmission	cholinergic	1/124	6/18614	0.0393153268374359	0.0807772357107573	0.04034637833215	SLC18A3	1	1.66666666666667
BP	GO:0032799	low-density lipoprotein receptor particle metabolic process	1/124	6/18614	0.0393153268374359	0.0807772357107573	0.04034637833215	APOE	1	1.66666666666667
BP	GO:0032802	low-density lipoprotein particle receptor catabolic process	1/124	6/18614	0.0393153268374359	0.0807772357107573	0.04034637833215	APOE	1	1.66666666666667
BP	GO:0032803	regulation of low-density lipoprotein particle receptor catabolic process	1/124	6/18614	0.0393153268374359	0.0807772357107573	0.04034637833215	APOE	1	1.66666666666667
BP	GO:0033591	response to L-ascorbic acid	1/124	6/18614	0.0393153268374359	0.0807772357107573	0.04034637833215	LEP	1	1.66666666666667
BP	GO:0033684	regulation of luteinizing hormone secretion	1/124	6/18614	0.0393153268374359	0.0807772357107573	0.04034637833215	LEP	1	1.66666666666667
BP	GO:0034238	macrophage fusion	1/124	6/18614	0.0393153268374359	0.0807772357107573	0.04034637833215	TREM2	1	1.66666666666667
BP	GO:0034382	chylomicron remnant clearance	1/124	6/18614	0.0393153268374359	0.0807772357107573	0.04034637833215	APOE	1	1.66666666666667
BP	GO:0035634	response to stilbenoid	1/124	6/18614	0.0393153268374359	0.0807772357107573	0.04034637833215	CD36	1	1.66666666666667
BP	GO:0038031	non-canonical Wnt signaling pathway via JNK cascade	1/124	6/18614	0.0393153268374359	0.0807772357107573	0.04034637833215	MYOC	1	1.66666666666667
BP	GO:0045112	integrin biosynthetic process	1/124	6/18614	0.0393153268374359	0.0807772357107573	0.04034637833215	NOX1	1	1.66666666666667
BP	GO:0045188	regulation of circadian sleep/wake cycle	non-REM sleep	1/124	6/18614	0.0393153268374359	0.0807772357107573	0.04034637833215	GHRL	1	1.66666666666667
BP	GO:0045627	positive regulation of T-helper 1 cell differentiation	1/124	6/18614	0.0393153268374359	0.0807772357107573	0.04034637833215	ANXA1	1	1.66666666666667
BP	GO:0046121	deoxyribonucleoside catabolic process	1/124	6/18614	0.0393153268374359	0.0807772357107573	0.04034637833215	XDH	1	1.66666666666667
BP	GO:0046130	purine ribonucleoside catabolic process	1/124	6/18614	0.0393153268374359	0.0807772357107573	0.04034637833215	XDH	1	1.66666666666667
BP	GO:0046666	retinal cell programmed cell death	1/124	6/18614	0.0393153268374359	0.0807772357107573	0.04034637833215	FGF2	1	1.66666666666667
BP	GO:0046880	regulation of follicle-stimulating hormone secretion	1/124	6/18614	0.0393153268374359	0.0807772357107573	0.04034637833215	LEP	1	1.66666666666667
BP	GO:0046881	positive regulation of follicle-stimulating hormone secretion	1/124	6/18614	0.0393153268374359	0.0807772357107573	0.04034637833215	LEP	1	1.66666666666667
BP	GO:0046929	negative regulation of neurotransmitter secretion	1/124	6/18614	0.0393153268374359	0.0807772357107573	0.04034637833215	PRKN	1	1.66666666666667
BP	GO:0048170	positive regulation of long-term neuronal synaptic plasticity	1/124	6/18614	0.0393153268374359	0.0807772357107573	0.04034637833215	KIT	1	1.66666666666667
BP	GO:0051552	flavone metabolic process	1/124	6/18614	0.0393153268374359	0.0807772357107573	0.04034637833215	UGT1A1	1	1.66666666666667
[truncated: 527 more rows]
[truncated: 2 more columns]
