# Supplementary material for: Unveiling prognostic genes and regulatory mechanisms of stress granules in gastric cancers: an integrated analysis of bulk transcriptomics and single-cell RNA sequencing
Source: Front Oncol. 2026 Feb 18;16:1750088. doi: 10.3389/fonc.2026.1750088 (PMC12956643; doi:10.3389/fonc.2026.1750088)
Supplement: Supplementary Table 2 — GO terms for the candidate genes. [file DataSheet2.csv]

	category	subcategory	ID	Description	GeneRatio	BgRatio	pvalue	p.adjust	qvalue	geneID	Count
hsa04081	NA	NA	hsa04081	Hormone signaling	15/98	219/8542	2.3403079724508e-08	5.42951449608585e-06	3.99084096354768e-06	DRD2/EPO/OXTR/NOS1/SST/ADRB2/LEP/GHRL/PENK/AGTR1/ADCY5/AGT/UCN2/VIP/GAST	15
hsa04080	Environmental Information Processing	Signaling molecules and interaction	hsa04080	Neuroactive ligand-receptor interaction	18/98	370/8542	1.631103422098e-07	1.89207996963367e-05	1.39073028620987e-05	CTSG/DRD2/NPY/OXTR/SST/ADCYAP1R1/ADRB2/PLG/LEP/GHRL/PENK/F2/AGTR1/AGT/GRP/KNG1/UCN2/VIP	18
hsa04614	Organismal Systems	Endocrine system	hsa04614	Renin-angiotensin system	5/98	23/8542	5.12404642167146e-06	0.000396259589942593	0.000291261586073957	CTSG/ACE/AGTR1/AGT/CMA1	5
hsa04024	Environmental Information Processing	Signal transduction	hsa04024	cAMP signaling pathway	12/98	226/8542	9.5783444064478e-06	0.000555543975573972	0.000408339945748564	RYR2/MAPK10/DRD2/NPY/OXTR/SST/ADCYAP1R1/ADRB2/GHRL/ADCY5/ATP1A2/VIP	12
hsa04933	Human Diseases	Endocrine and metabolic disease	hsa04933	AGE-RAGE signaling pathway in diabetic complications	8/98	101/8542	1.89183505604608e-05	0.000844585537686655	0.000620793362546452	MAPK10/CXCL8/SERPINE1/AGTR1/AGT/EGR1/COL1A1/NOX1	8
hsa05146	Human Diseases	Infectious disease: parasitic	hsa05146	Amoebiasis	8/98	103/8542	2.18427294229307e-05	0.000844585537686655	0.000620793362546452	CXCL8/CTSG/LAMC2/IFNG/ARG1/CSF2/COL1A1/CXCL1	8
hsa04371	Environmental Information Processing	Signal transduction	hsa04371	Apelin signaling pathway	9/98	140/8542	3.0141969813672e-05	0.000998990999538844	0.000734285580423288	RYR2/PRKAA2/SERPINE1/NOS1/MYLK/SPP1/AGTR1/ADCY5/EGR1	9
hsa04657	Organismal Systems	Immune system	hsa04657	IL-17 signaling pathway	7/98	95/8542	0.000102222212260409	0.00296444415555186	0.00217894715607714	MAPK10/CXCL8/IFNG/CSF2/MMP1/CXCL1/MMP3	7
hsa04924	Organismal Systems	Endocrine system	hsa04924	Renin secretion	6/98	69/8542	0.000130799617754949	0.00307808600984713	0.00226247701268255	ACE/ADCYAP1R1/ADRB2/AGTR1/ADCY5/AGT	6
hsa05410	Human Diseases	Cardiovascular disease	hsa05410	Hypertrophic cardiomyopathy	7/98	99/8542	0.0001326761211141	0.00307808600984713	0.00226247701268255	RYR2/PRKAA2/NOS1/ACE/DES/TPM1/AGT	7
hsa05417	Human Diseases	Cardiovascular disease	hsa05417	Lipid and atherosclerosis	10/98	216/8542	0.000174283259736568	0.00367579238717126	0.00270180747151426	MAPK10/CXCL8/CD36/CYP1A1/OLR1/APOA1/MMP1/CXCL1/NOX1/MMP3	10
hsa04971	Organismal Systems	Digestive system	hsa04971	Gastric acid secretion	6/98	76/8542	0.000223635246342745	0.00409330688801741	0.00300869199572968	KCNE2/SST/MYLK/ADCY5/ATP1A2/GAST	6
hsa05030	Human Diseases	Substance dependence	hsa05030	Cocaine addiction	5/98	49/8542	0.000229366334242355	0.00409330688801741	0.00300869199572968	MAOA/DRD2/MAOB/ADCY5/SLC6A3	5
hsa04610	Organismal Systems	Immune system	hsa04610	Complement and coagulation cascades	6/98	88/8542	0.000496393078730468	0.00815718156897378	0.00599575051802973	PLAU/F5/SERPINE1/PLG/F2/KNG1	6
hsa04512	Environmental Information Processing	Signaling molecules and interaction	hsa04512	ECM-receptor interaction	6/98	89/8542	0.000527403980752615	0.00815718156897378	0.00599575051802973	CD36/LAMC2/SPP1/AGRN/COL1A1/DSPP	6
hsa05323	Human Diseases	Immune disease	hsa05323	Rheumatoid arthritis	6/98	95/8542	0.00074646021591425	0.0108236731307566	0.00795569440645451	CXCL8/IFNG/CSF2/MMP1/CXCL1/MMP3	6
hsa05142	Human Diseases	Infectious disease: parasitic	hsa05142	Chagas disease	6/98	103/8542	0.00114106839700115	0.0146271361827308	0.0107513432922068	MAPK10/CXCL8/SERPINE1/IFNG/ACE/KNG1	6
hsa05219	Human Diseases	Cancer: specific types	hsa05219	Bladder cancer	4/98	41/8542	0.00119154731174939	0.0146271361827308	0.0107513432922068	CXCL8/CDKN2A/MMP1/E2F1	4
hsa04920	Organismal Systems	Endocrine system	hsa04920	Adipocytokine signaling pathway	5/98	70/8542	0.00120428774890388	0.0146271361827308	0.0107513432922068	MAPK10/PRKAA2/CD36/NPY/LEP	5
hsa05414	Human Diseases	Cardiovascular disease	hsa05414	Dilated cardiomyopathy	6/98	105/8542	0.00126096001575265	0.0146271361827308	0.0107513432922068	RYR2/NOS1/DES/TPM1/ADCY5/AGT	6
hsa04820	Cellular Processes	Cell motility	hsa04820	Cytoskeleton in muscle cells	9/98	232/8542	0.0013267907194238	0.0146578784241106	0.0107739396765241	DES/TPM1/SYNPO2/MYH11/AGRN/FLNC/LDB3/ATP1A2/COL1A1	9
hsa03320	Organismal Systems	Endocrine system	hsa03320	PPAR signaling pathway	5/98	76/8542	0.0017415967331823	0.0183659291862861	0.0134994579318437	CD36/OLR1/APOA1/MMP1/SORBS1	5
hsa04261	Organismal Systems	Circulatory system	hsa04261	Adrenergic signaling in cardiomyocytes	7/98	154/8542	0.0018966740424448	0.0191316686020519	0.0140622972483322	RYR2/ADRB2/TPM1/AGTR1/ADCY5/AGT/ATP1A2	7
hsa04726	Organismal Systems	Nervous system	hsa04726	Serotonergic synapse	6/98	115/8542	0.00201145293921947	0.0194440450791216	0.0142919024628752	SLC6A4/MAOA/MAOB/ADCY5/PTGS1/CYP2D6	6
hsa05415	Human Diseases	Cardiovascular disease	hsa05415	Diabetic cardiomyopathy	8/98	205/8542	0.00237874924217933	0.0220747929674242	0.0162255737782338	RYR2/MAPK10/CD36/ACE/AGTR1/AGT/COL1A1/CMA1	8
hsa00330	Metabolism	Amino acid metabolism	hsa00330	Arginine and proline metabolism	4/98	50/8542	0.00250472302430252	0.0223498362168533	0.0164277380541299	MAOA/NOS1/MAOB/ARG1	4
hsa04728	Organismal Systems	Nervous system	hsa04728	Dopaminergic synapse	6/98	132/8542	0.00400607226939553	0.0339397247330103	0.0249466216277117	MAPK10/MAOA/DRD2/MAOB/ADCY5/SLC6A3	6
hsa05166	Human Diseases	Infectious disease: viral	hsa05166	Human T-cell leukemia virus 1 infection	8/98	224/8542	0.00409617367467365	0.0339397247330103	0.0249466216277117	MAPK10/ZFP36/ADCY5/EGR1/CDKN2A/TERT/CSF2/E2F1	8
hsa04923	Organismal Systems	Endocrine system	hsa04923	Regulation of lipolysis in adipocytes	4/98	59/8542	0.0045764705475011	0.0366117643800088	0.0269106435098068	NPY/ADRB2/ADCY5/PTGS1	4
hsa01522	Human Diseases	Drug resistance: antineoplastic	hsa01522	Endocrine resistance	5/98	99/8542	0.00548434516449181	0.04241226927207	0.0311741725139535	MAPK10/ADCY5/CDKN2A/E2F1/CYP2D6	5
hsa05171	Human Diseases	Infectious disease: viral	hsa05171	Coronavirus disease - COVID-19	8/98	238/8542	0.00588236382854249	0.0440228518781245	0.032357994574665	MAPK10/CXCL8/ACE/F2/AGTR1/CSF2/MMP1/MMP3	8
hsa04060	Environmental Information Processing	Signaling molecules and interaction	hsa04060	Cytokine-cytokine receptor interaction	9/98	298/8542	0.00703658916751164	0.0490675353668802	0.0360659742714818	CXCL8/EPO/IFNG/LEP/PPBP/GDF15/BMP6/CSF2/CXCL1	9
hsa05167	Human Diseases	Infectious disease: viral	hsa05167	Kaposi sarcoma-associated herpesvirus infection	7/98	196/8542	0.0071668846752586	0.0490675353668802	0.0360659742714818	MAPK10/CXCL8/ZFP36/FGF2/CSF2/E2F1/CXCL1	7
hsa04072	Environmental Information Processing	Signal transduction	hsa04072	Phospholipase D signaling pathway	6/98	149/8542	0.0071909319072152	0.0490675353668802	0.0360659742714818	CXCL8/F2/AGTR1/ADCY5/AGT/KIT	6
hsa05031	Human Diseases	Substance dependence	hsa05031	Amphetamine addiction	4/98	69/8542	0.0079694930758448	0.0527910695047356	0.0388028732294336	MAOA/MAOB/ADCY5/SLC6A3	4
hsa04931	Human Diseases	Endocrine and metabolic disease	hsa04931	Insulin resistance	5/98	109/8542	0.00819171768176931	0.0527910695047356	0.0388028732294336	MAPK10/PRKAA2/CD36/AGT/TRIB3	5
hsa05143	Human Diseases	Infectious disease: parasitic	hsa05143	African trypanosomiasis	3/98	37/8542	0.00857877195089681	0.0537912187191368	0.0395380101293111	IFNG/APOA1/KNG1	3
hsa00982	Metabolism	Xenobiotics biodegradation and metabolism	hsa00982	Drug metabolism - cytochrome P450	4/98	73/8542	0.00969187417818871	0.0591714423510469	0.043492620965833	MAOA/MAOB/UGT1A1/CYP2D6	4
hsa05212	Human Diseases	Cancer: specific types	hsa05212	Pancreatic cancer	4/98	77/8542	0.0116400832048922	0.0685229507192525	0.0503662341947319	MAPK10/BRCA2/CDKN2A/E2F1	4
hsa04022	Environmental Information Processing	Signal transduction	hsa04022	cGMP-PKG signaling pathway	6/98	166/8542	0.011904182162589	0.0685229507192525	0.0503662341947319	ADRB2/MYLK/AGTR1/ADCY5/ATP1A2/KNG1	6
hsa00380	Metabolism	Amino acid metabolism	hsa00380	Tryptophan metabolism	3/98	42/8542	0.0121639197293842	0.0685229507192525	0.0503662341947319	MAOA/MAOB/CYP1A1	3
hsa05012	Human Diseases	Neurodegenerative disease	hsa05012	Parkinson disease	8/98	271/8542	0.0124050169405543	0.0685229507192525	0.0503662341947319	MAPK10/MAPT/PRKN/MAOA/DRD2/MAOB/ADCY5/SLC6A3	8
hsa00360	Metabolism	Amino acid metabolism	hsa00360	Phenylalanine metabolism	2/98	16/8542	0.0140809356876513	0.0759715599891886	0.0558411647833419	MAOA/MAOB	2
hsa04611	Organismal Systems	Immune system	hsa04611	Platelet activation	5/98	126/8542	0.0147155702863993	0.0775911887828324	0.0570316360381981	F2/MYLK/ADCY5/PTGS1/COL1A1	5
hsa04926	Organismal Systems	Endocrine system	hsa04926	Relaxin signaling pathway	5/98	130/8542	0.0166447130267972	0.0852328108273868	0.0626484362705838	MAPK10/NOS1/ADCY5/COL1A1/MMP1	5
hsa04911	Organismal Systems	Endocrine system	hsa04911	Insulin secretion	4/98	86/8542	0.0168996090433612	0.0852328108273868	0.0626484362705838	RYR2/ADCYAP1R1/ADCY5/ATP1A2	4
hsa04270	Organismal Systems	Circulatory system	hsa04270	Vascular smooth muscle contraction	5/98	134/8542	0.0187356482632475	0.0924823488739028	0.0679770440906182	MYLK/MYH11/AGTR1/ADCY5/AGT	5
hsa05144	Human Diseases	Infectious disease: parasitic	hsa05144	Malaria	3/98	50/8542	0.0194486883024581	0.0940019934618808	0.0690940242324169	CXCL8/CD36/IFNG	3
hsa04979	Organismal Systems	Digestive system	hsa04979	Cholesterol metabolism	3/98	51/8542	0.0204958391241187	0.0965025682360168	0.0709320147651303	APOE/CD36/APOA1	3
hsa05034	Human Diseases	Substance dependence	hsa05034	Alcoholism	6/98	188/8542	0.020797967292245	0.0965025682360168	0.0709320147651303	MAOA/DRD2/NPY/MAOB/ADCY5/SLC6A3	6
hsa04913	Organismal Systems	Endocrine system	hsa04913	Ovarian steroidogenesis	3/98	52/8542	0.021573536742081	0.098138441650251	0.0721344262583515	ADCY5/BMP6/CYP1A1	3
hsa04713	Organismal Systems	Environmental adaptation	hsa04713	Circadian entrainment	4/98	97/8542	0.0250833666491415	0.105812144913655	0.0777748070599459	RYR2/NOS1/ADCYAP1R1/ADCY5	4
hsa04970	Organismal Systems	Digestive system	hsa04970	Salivary secretion	4/98	97/8542	0.0250833666491415	0.105812144913655	0.0777748070599459	NOS1/ADRB2/ADCY5/ATP1A2	4
hsa00340	Metabolism	Amino acid metabolism	hsa00340	Histidine metabolism	2/98	22/8542	0.0259264603248309	0.105812144913655	0.0777748070599459	MAOA/MAOB	2
hsa04925	Organismal Systems	Endocrine system	hsa04925	Aldosterone synthesis and secretion	4/98	98/8542	0.0259271605288259	0.105812144913655	0.0777748070599459	AGTR1/ADCY5/AGT/ATP1A2	4
hsa05215	Human Diseases	Cancer: specific types	hsa05215	Prostate cancer	4/98	98/8542	0.0259271605288259	0.105812144913655	0.0777748070599459	PLAU/KLK3/E2F1/MMP3	4
hsa05202	Human Diseases	Cancer: overview	hsa05202	Transcriptional misregulation in cancer	6/98	198/8542	0.0260358955224705	0.105812144913655	0.0777748070599459	CXCL8/PLAU/ELANE/DEFA5/CSF2/MMP3	6
hsa04020	Environmental Information Processing	Signal transduction	hsa04020	Calcium signaling pathway	7/98	254/8542	0.0264530362284137	0.105812144913655	0.0777748070599459	RYR2/OXTR/NOS1/ADRB2/MYLK/AGTR1/FGF2	7
hsa04640	Organismal Systems	Immune system	hsa04640	Hematopoietic cell lineage	4/98	100/8542	0.0276656765908096	0.108787067272336	0.0799614559805737	CD36/EPO/KIT/CSF2	4
hsa00220	Metabolism	Amino acid metabolism	hsa00220	Arginine biosynthesis	2/98	23/8542	0.0281865622485569	0.10898804069442	0.0801091769169512	NOS1/ARG1	2
hsa04921	Organismal Systems	Endocrine system	hsa04921	Oxytocin signaling pathway	5/98	155/8542	0.0325473870968015	0.121790222684805	0.0895191291966356	RYR2/PRKAA2/OXTR/MYLK/ADCY5	5
hsa04934	Human Diseases	Endocrine and metabolic disease	hsa04934	Cushing syndrome	5/98	155/8542	0.0325473870968015	0.121790222684805	0.0895191291966356	AGTR1/ADCY5/AGT/CDKN2A/E2F1	5
hsa04213	Organismal Systems	Aging	hsa04213	Longevity regulating pathway - multiple species	3/98	62/8542	0.0340284196817999	0.123696951025695	0.0909206264344948	CRYAB/PRKAA2/ADCY5	3
hsa04218	Cellular Processes	Cell growth and death	hsa04218	Cellular senescence	5/98	157/8542	0.0341232968346746	0.123696951025695	0.0909206264344948	CXCL8/SERPINE1/CDK1/CDKN2A/E2F1	5
hsa05207	Human Diseases	Cancer: overview	hsa05207	Chemical carcinogenesis - receptor activation	6/98	215/8542	0.0368357034409891	0.131206927586901	0.0964406636528041	ADRB2/ADCY5/CYP1A1/FGF2/UGT1A1/E2F1	6
hsa04066	Environmental Information Processing	Signal transduction	hsa04066	HIF-1 signaling pathway	4/98	110/8542	0.0373894646871689	0.131206927586901	0.0964406636528041	SERPINE1/EPO/IFNG/TIMP1	4
hsa04927	Organismal Systems	Endocrine system	hsa04927	Cortisol synthesis and secretion	3/98	65/8542	0.0383547136721973	0.131206927586901	0.0964406636528041	AGTR1/ADCY5/AGT	3
hsa04914	Organismal Systems	Endocrine system	hsa04914	Progesterone-mediated oocyte maturation	4/98	111/8542	0.0384572029134021	0.131206927586901	0.0964406636528041	MAPK10/CPEB1/CDK1/ADCY5	4
hsa04668	Environmental Information Processing	Signal transduction	hsa04668	TNF signaling pathway	4/98	119/8542	0.0476267155627347	0.158440479492072	0.116458065688365	MAPK10/CSF2/CXCL1/MMP3	4
hsa05120	Human Diseases	Infectious disease: bacterial	hsa05120	Epithelial cell signaling in Helicobacter pylori infection	3/98	71/8542	0.0478053170881253	0.158440479492072	0.116458065688365	MAPK10/CXCL8/CXCL1	3
