# Supplementary material for: Unveiling prognostic genes and regulatory mechanisms of stress granules in gastric cancers: an integrated analysis of bulk transcriptomics and single-cell RNA sequencing
Source: Front Oncol. 2026 Feb 18;16:1750088. doi: 10.3389/fonc.2026.1750088 (PMC12956643; doi:10.3389/fonc.2026.1750088)
Supplement: Supplementary Table 3 — KEGG pathways for the candidate genes. [file DataSheet3.csv]

	ID	Description	setSize	enrichmentScore	NES	pvalue	p.adjust	qvalue	rank	leading_edge	core_enrichment
KEGG_ECM_RECEPTOR_INTERACTION	KEGG_ECM_RECEPTOR_INTERACTION	KEGG_ECM_RECEPTOR_INTERACTION	83	0.692328125340002	1.96604534316817	6.83155679298776e-10	2.43203421830364e-08	1.51013360687098e-08	4090	tags=69%, list=22%, signal=54%	COL2A1/THBS4/CD36/COMP/TNXB/ITGA8/SV2C/VTN/RELN/COL4A6/LAMA2/SV2B/THBS1/TNN/THBS2/TNR/ITGA9/COL3A1/ITGA7/COL4A4/TNC/FN1/ITGA5/COL1A2/COL6A2/COL1A1/COL6A3/COL11A1/COL5A1/SDC2/VWF/COL5A2/IBSP/SV2A/COL6A1/LAMA4/ITGA1/ITGB3/ITGA10/HSPG2/ITGA11/GP1BA/COL4A2/ITGB6/COL6A6/ITGA4/LAMC1/LAMA1/CHAD/THBS3/CD44/LAMB2/COL4A1/SPP1/LAMC2/SDC3/ITGB7
KEGG_ASTHMA	KEGG_ASTHMA	KEGG_ASTHMA	28	0.635081175201463	1.58940192972849	0.00225415047576962	0.0105589153864998	0.00655639335057647	6571	tags=93%, list=35%, signal=61%	FCER1A/RNASE3/HLA-DOB/MS4A2/CCL11/CD40LG/IL10/IL3/HLA-DQA2/IL4/HLA-DPB1/HLA-DPA1/FCER1G/HLA-DOA/HLA-DQA1/HLA-DMB/TNF/HLA-DRB1/HLA-DRA/IL13/HLA-DMA/EPX/CD40/HLA-DQB1/PRG2/IL5
KEGG_HYPERTROPHIC_CARDIOMYOPATHY_HCM	KEGG_HYPERTROPHIC_CARDIOMYOPATHY_HCM	KEGG_HYPERTROPHIC_CARDIOMYOPATHY_HCM	83	0.633999848281126	1.80040706662075	1.47700601160464e-06	2.39006427332388e-05	1.48407302601424e-05	2991	tags=46%, list=16%, signal=39%	DES/SGCA/IGF1/ITGA8/CACNG3/LAMA2/TGFB3/ACTC1/TPM2/SGCD/ITGA9/CACNA1C/ITGA7/TPM1/IL6/DMD/ITGA5/CACNG7/CACNA2D1/CACNG5/CACNA2D2/TGFB2/CACNB2/MYL3/SLC8A1/RYR2/PRKAA2/SGCG/CACNA2D3/ITGA1/ITGB3/ITGA10/CACNA1S/ITGA11/TGFB1/ITGB6/CACNG6/ITGA4
KEGG_GLYCOSAMINOGLYCAN_BIOSYNTHESIS_CHONDROITIN_SULFATE	KEGG_GLYCOSAMINOGLYCAN_BIOSYNTHESIS_CHONDROITIN_SULFATE	KEGG_GLYCOSAMINOGLYCAN_BIOSYNTHESIS_CHONDROITIN_SULFATE	22	0.632650684013119	1.52709328701949	0.0122470414207144	0.0375857478083993	0.0233382821991835	6491	tags=68%, list=34%, signal=45%	B3GAT1/CHSY3/CHST3/CHST11/CHST15/CSGALNACT2/CHST7/DSE/CHST13/CHST14/CHSY1/CHST12/CSGALNACT1/XYLT1/UST
KEGG_NEUROACTIVE_LIGAND_RECEPTOR_INTERACTION	KEGG_NEUROACTIVE_LIGAND_RECEPTOR_INTERACTION	KEGG_NEUROACTIVE_LIGAND_RECEPTOR_INTERACTION	272	0.627876752756722	1.86127354545649	1e-10	4.45e-09	2.76315789473684e-09	3480	tags=52%, list=18%, signal=43%	AGTR2/GABRA5/ADRB3/PRLHR/CHRM2/GRIK3/ADCYAP1R1/NPY1R/NPY5R/VIPR2/AGTR1/GRPR/TACR1/GRIA2/CCKAR/MLNR/TACR2/GLP2R/PTGER3/CHRNA3/GHR/GALR1/SSTR4/AVPR2/CTSG/NPY2R/HTR1E/CNR2/PTH1R/GABBR2/HTR2A/P2RY14/GABRG1/HRH3/PTGFR/GRIK5/GLRA3/GRID1/ADRA1A/OPRM1/FSHR/GRIN2A/LEPR/CHRM4/MC3R/CNR1/GABRG2/GRIA1/GRIK2/MC2R/F2RL3/GRIA3/GABRA1/CYSLTR1/EDNRA/NMUR1/S1PR3/DRD3/HTR2B/S1PR1/CRHR1/GLRB/PTGDR/CHRNB2/AVPR1A/LPAR4…
KEGG_DILATED_CARDIOMYOPATHY	KEGG_DILATED_CARDIOMYOPATHY	KEGG_DILATED_CARDIOMYOPATHY	90	0.625207506061279	1.78790806265288	2.17848914357797e-07	4.84713834446099e-06	3.00975473783799e-06	3314	tags=48%, list=17%, signal=40%	DES/SGCA/IGF1/ADCY5/ITGA8/CACNG3/PLN/LAMA2/TGFB3/ACTC1/ADCY2/TPM2/SGCD/ADCY8/ITGA9/CACNA1C/ITGA7/TPM1/DMD/ITGA5/CACNG7/CACNA2D1/CACNG5/CACNA2D2/TGFB2/CACNB2/MYL3/SLC8A1/RYR2/SGCG/CACNA2D3/ITGA1/ITGB3/ITGA10/CACNA1S/ITGA11/TGFB1/ITGB6/CACNG6/ITGA4/ADCY4/MYH6/ADCY1
KEGG_HEMATOPOIETIC_CELL_LINEAGE	KEGG_HEMATOPOIETIC_CELL_LINEAGE	KEGG_HEMATOPOIETIC_CELL_LINEAGE	84	0.614130878826558	1.74518094902454	3.91487226543051e-06	5.80706052705525e-05	3.6058034023702e-05	5560	tags=73%, list=29%, signal=52%	FCER2/CD36/MS4A1/CR2/CD22/CD19/IL6/CD1C/ITGA5/THPO/IL1R1/CD37/TPO/FLT3/IL5RA/KIT/CR1/ITGAM/CD1D/CD34/IL7R/CSF1R/ITGA1/ITGB3/CD1E/GP1BA/DNTT/CSF2RA/IL3/ITGA4/CD3E/CD33/GYPA/IL4/IL3RA/CD14/CD59/CD44/CD5/CSF3R/CD4/CD2/CD38/CD1B/CD3G/CD8A/IL6R/CD3D/IL11RA/IL2RA/IL11/FCGR1A/EPO/IL4R/IL9R/CD8B/TNF/CSF1/HLA-DRB1/HLA-DRA/GP9
KEGG_FOCAL_ADHESION	KEGG_FOCAL_ADHESION	KEGG_FOCAL_ADHESION	198	0.602266268702768	1.77703436145118	1e-10	4.45e-09	2.76315789473684e-09	4422	tags=47%, list=23%, signal=36%	ACTN2/FLNC/COL2A1/THBS4/MYLK/IGF1/COMP/TNXB/MYL9/ITGA8/VEGFD/VTN/RELN/COL4A6/LAMA2/FLNA/THBS1/CAV1/TNN/THBS2/TNR/MAPK10/AKT3/ITGA9/COL3A1/PRKCB/ITGA7/COL4A4/PDGFD/TNC/FN1/ITGA5/COL1A2/COL6A2/COL1A1/CAV2/HGF/PDGFRB/COL6A3/SHC4/VEGFC/PAK3/PDGFRA/COL11A1/COL5A1/VWF/COL5A2/IBSP/COL6A1/LAMA4/ITGA1/ITGB3/PARVA/ITGA10/SHC2/PIK3CG/ITGA11/PIK3R5/COL4A2/PDGFC/ITGB6/COL6A6/ITGA4/LAMC1/PIK3CD/LAMA1/VCL/FLT4/…
KEGG_COMPLEMENT_AND_COAGULATION_CASCADES	KEGG_COMPLEMENT_AND_COAGULATION_CASCADES	KEGG_COMPLEMENT_AND_COAGULATION_CASCADES	69	0.601384361625937	1.68250064659931	5.87278756407034e-05	0.000508054152184904	0.000315468279003045	4389	tags=59%, list=23%, signal=46%	C7/SERPINE1/F9/CR2/CFD/F13A1/SERPING1/C1S/C4B/SERPIND1/C1R/A2M/C8B/FGA/CFH/MASP1/FGG/F8/C4A/C3/VWF/MBL2/CR1/PLG/SERPINA5/THBD/C3AR1/SERPINF2/BDKRB1/F2R/C5AR1/PLAT/PROS1/CD59/C1QC/C1QB/PLAU/SERPINA1/TFPI/C1QA/C6
KEGG_ARRHYTHMOGENIC_RIGHT_VENTRICULAR_CARDIOMYOPATHY_ARVC	KEGG_ARRHYTHMOGENIC_RIGHT_VENTRICULAR_CARDIOMYOPATHY_ARVC	KEGG_ARRHYTHMOGENIC_RIGHT_VENTRICULAR_CARDIOMYOPATHY_ARVC	74	0.599789561179042	1.6863880294741	4.38565206561213e-05	0.000433692259821644	0.000269294425081446	3404	tags=46%, list=18%, signal=38%	ACTN2/DES/SGCA/CTNNA3/ITGA8/CACNG3/LAMA2/CDH2/SGCD/ITGA9/CACNA1C/ITGA7/DMD/ITGA5/CACNG7/CACNA2D1/CACNG5/TCF7L1/CACNA2D2/CACNB2/SLC8A1/RYR2/SGCG/CACNA2D3/ITGA1/ITGB3/ITGA10/CACNA1S/ITGA11/ITGB6/CACNG6/ITGA4/ACTN1/ACTN3
KEGG_ADIPOCYTOKINE_SIGNALING_PATHWAY	KEGG_ADIPOCYTOKINE_SIGNALING_PATHWAY	KEGG_ADIPOCYTOKINE_SIGNALING_PATHWAY	66	0.593031218965521	1.65631108410643	0.000256821238415781	0.00178920457622801	0.00111097859552892	1477	tags=17%, list=8%, signal=15%	ADIPOQ/IRS4/CD36/SLC2A4/NPY/RXRG/MAPK10/LEPR/AKT3/POMC/LEP
KEGG_ALDOSTERONE_REGULATED_SODIUM_REABSORPTION	KEGG_ALDOSTERONE_REGULATED_SODIUM_REABSORPTION	KEGG_ALDOSTERONE_REGULATED_SODIUM_REABSORPTION	41	0.591229831142993	1.55909133508432	0.00270257457548318	0.0121711954008016	0.0075575134067662	3578	tags=41%, list=19%, signal=34%	ATP1A2/IRS4/IGF1/ATP1B2/FXYD2/SCNN1G/PRKCB/HSD11B1/ATP1A4/ATP1B4/KCNJ1/PIK3CG/ATP1A3/PIK3R5/PIK3CD/IRS1/SCNN1B
KEGG_GRAFT_VERSUS_HOST_DISEASE	KEGG_GRAFT_VERSUS_HOST_DISEASE	KEGG_GRAFT_VERSUS_HOST_DISEASE	37	0.591204545025257	1.5444660585563	0.00273510009006777	0.0121711954008016	0.0075575134067662	5538	tags=62%, list=29%, signal=44%	IL6/KIR3DL1/KIR2DL3/KIR2DL1/CD28/HLA-DOB/CD86/HLA-DQA2/IL2/KLRD1/KLRC1/HLA-DPB1/GZMB/HLA-DPA1/PRF1/HLA-DOA/HLA-DQA1/HLA-DMB/TNF/CD80/HLA-DRB1/KIR3DL2/HLA-DRA
KEGG_ALLOGRAFT_REJECTION	KEGG_ALLOGRAFT_REJECTION	KEGG_ALLOGRAFT_REJECTION	35	0.587383266872825	1.52590123391488	0.0078934863975315	0.0281008115752121	0.0174487594050696	6571	tags=69%, list=35%, signal=45%	CD28/HLA-DOB/IL12B/CD40LG/IL10/CD86/HLA-DQA2/IL2/IL4/HLA-DPB1/GZMB/HLA-DPA1/PRF1/HLA-DOA/HLA-DQA1/HLA-DMB/TNF/CD80/HLA-DRB1/HLA-DRA/HLA-DMA/CD40/HLA-DQB1/IL5
KEGG_CELL_ADHESION_MOLECULES_CAMS	KEGG_CELL_ADHESION_MOLECULES_CAMS	KEGG_CELL_ADHESION_MOLECULES_CAMS	130	0.58195200136994	1.7005223232723	5.34280423203845e-07	1.05668794811427e-05	6.56133853057354e-06	4505	tags=54%, list=24%, signal=41%	CADM3/NRXN1/NRXN2/CNTN1/ITGA8/CLDN11/CNTN2/SELP/NEGR1/JAM2/NCAM1/CLDN5/JAM3/NFASC/MAG/CDH2/NRXN3/MADCAM1/CD22/NCAM2/ITGA9/CNTNAP1/VCAN/SELL/NLGN1/SELE/NLGN3/CLDN6/NLGN4X/NLGN2/SDC2/VCAM1/PECAM1/PTPRM/MPZ/ITGAM/CD34/CLDN19/CD28/SIGLEC1/HLA-DOB/CDH5/L1CAM/CD40LG/ICAM3/ICAM2/ITGA4/CD86/CLDN9/SELPLG/HLA-DQA2/PTPRC/PDCD1LG2/CD6/ITGAL/ESAM/CD226/CD4/SDC3/CADM1/SPN/ITGB7/CD2/ICAM1/ITGB2/HLA-DPB1/HLA-DPA…
KEGG_AUTOIMMUNE_THYROID_DISEASE	KEGG_AUTOIMMUNE_THYROID_DISEASE	KEGG_AUTOIMMUNE_THYROID_DISEASE	50	0.57884112965427	1.56769673836626	0.00206627404352918	0.0102165772152276	0.00634382381785275	6309	tags=70%, list=33%, signal=47%	TPO/IFNA5/CGA/TSHB/CD28/HLA-DOB/CD40LG/IL10/IFNA21/CD86/HLA-DQA2/IL2/IL4/TSHR/IFNA17/IFNA8/IFNA2/HLA-DPB1/GZMB/HLA-DPA1/PRF1/IFNA14/IFNA13/HLA-DOA/HLA-DQA1/HLA-DMB/CD80/IFNA6/HLA-DRB1/HLA-DRA/IFNA1/HLA-DMA/IFNA7/CD40/HLA-DQB1
KEGG_VASCULAR_SMOOTH_MUSCLE_CONTRACTION	KEGG_VASCULAR_SMOOTH_MUSCLE_CONTRACTION	KEGG_VASCULAR_SMOOTH_MUSCLE_CONTRACTION	115	0.568432693383094	1.65391482743258	5.73748116352125e-06	7.85593574697525e-05	4.87802042242698e-05	2415	tags=33%, list=13%, signal=29%	MYH11/ACTG2/PLA2G5/AGTR1/MYLK/MYL9/KCNMA1/ADCY5/KCNMB1/ACTA2/PPP1R14A/NPR1/ADCY2/PPP1R12B/IRAG1/ADRA1A/CYP4A11/ADCY8/PRKCB/PLA2G2C/CALD1/CACNA1C/EDNRA/GUCY1A1/PRKG1/GUCY1B1/AVPR1A/GUCY1A2/PLA2G1B/ADRA1B/PTGIR/ITPR1/ADRA1D/RAMP3/RAMP2/NPR2/AVPR1B/CACNA1S
KEGG_CALCIUM_SIGNALING_PATHWAY	KEGG_CALCIUM_SIGNALING_PATHWAY	KEGG_CALCIUM_SIGNALING_PATHWAY	177	0.56487546276612	1.66505882063268	8.4587264073096e-08	2.15093328643016e-06	1.33558838010152e-06	3661	tags=43%, list=19%, signal=35%	ADRB3/CHRM2/AGTR1/GRPR/ATP2B3/MYLK/TACR1/CCKAR/TACR2/PTGER3/NOS1/PLN/PDE1B/HTR2A/SLC8A2/PLCD4/PDE1A/CACNA1B/PTGFR/ADCY2/CACNA1H/ADRA1A/RYR3/CACNA1G/ADCY8/GRIN2A/PRKCB/CACNA1C/CYSLTR1/EDNRA/ATP2B2/HTR2B/SLC8A3/AVPR1A/PPP3R2/TRPC1/ATP2B4/HRH2/HTR5A/PDGFRB/ADRB2/ADRA1B/PDGFRA/ITPR1/P2RX2/CAMK2A/P2RX1/ADRA1D/ITPKB/LHCGR/SLC8A1/RYR2/DRD5/P2RX5/CAMK2B/PDE1C/CAMK4/GNAL/PTGER1/TBXA2R/AVPR1B/OXTR/CACNA1S/…
KEGG_TYPE_II_DIABETES_MELLITUS	KEGG_TYPE_II_DIABETES_MELLITUS	KEGG_TYPE_II_DIABETES_MELLITUS	47	0.563374149024702	1.51250839626191	0.00490133090763916	0.0202892302688319	0.0125982801787543	3515	tags=34%, list=19%, signal=28%	ADIPOQ/IRS4/SLC2A4/CACNA1B/SLC2A2/MAPK10/CACNA1G/CACNA1C/ABCC8/PIK3CG/PIK3R5/GCK/SOCS3/PIK3CD/IRS1/PKLR
KEGG_LONG_TERM_DEPRESSION	KEGG_LONG_TERM_DEPRESSION	KEGG_LONG_TERM_DEPRESSION	70	0.540634275914419	1.51434064686933	0.00343761984758098	0.014924300801693	0.00926701114238774	1700	tags=24%, list=9%, signal=22%	PLA2G5/GRIA2/IGF1/GNAO1/NOS1/CRH/GRIA1/PRKCB/PLA2G2C/GRIA3/GUCY1A1/PRKG1/CRHR1/GUCY1B1/GUCY1A2/PLA2G1B/ITPR1
KEGG_GAP_JUNCTION	KEGG_GAP_JUNCTION	KEGG_GAP_JUNCTION	89	0.534548587161088	1.52972612125732	0.00100084361557316	0.00556719261162571	0.00345686117220993	5259	tags=42%, list=28%, signal=30%	TUBB4A/TUBA3C/ADCY5/HTR2A/ADCY2/ADCY8/PRKCB/TUBA1A/PDGFD/GUCY1A1/PRKG1/HTR2B/GUCY1B1/GUCY1A2/PDGFRB/LPAR1/PDGFRA/ITPR1/TUBB6/GNAI1/PDGFC/ADCY4/ADCY1/TUBB1/ADCY9/PRKACB/TUBB2B/GNAI2/GJA1/PDGFB/PLCB2/GRM5/TUBA3E/GJD2/HTR2C/GRM1/PRKCG
KEGG_OLFACTORY_TRANSDUCTION	KEGG_OLFACTORY_TRANSDUCTION	KEGG_OLFACTORY_TRANSDUCTION	380	0.526960113286369	1.57078158367683	1e-10	4.45e-09	2.76315789473684e-09	5599	tags=59%, list=29%, signal=43%	OR2T10/OR10G7/OR2T11/OR9K2/CNGA3/OR2T6/OR2T12/OR4K17/OR13G1/OR52L1/OR8K1/OR8B8/OR2G6/OR2L13/OR4F6/OR51G2/OR10J1/OR6K3/PRKG1/OR14A16/OR9G1/OR51S1/OR5B21/OR56A1/OR4N5/OR10AG1/OR2W3/OR3A1/OR2T33/OR2Z1/OR14J1/OR51M1/OR2T3/OR2B11/OR1L4/OR4N2/OR52N4/OR1C1/OR4K15/OR4C3/OR2F2/OR5T3/OR7D2/CAMK2A/OR5M8/OR6N1/OR10A6/OR2L3/OR4D10/OR52E2/OR4D6/OR10G4/OR12D3/OR5K1/OR8G1/OR56B1/CAMK2B/OR5K2/OR8H1/PDE1C/OR8K5/OR…
KEGG_LEISHMANIA_INFECTION	KEGG_LEISHMANIA_INFECTION	KEGG_LEISHMANIA_INFECTION	69	0.525502848993369	1.47020597747281	0.00770423682110814	0.0279868194725969	0.0173779777919733	5538	tags=54%, list=29%, signal=38%	TGFB3/PRKCB/C3/TGFB2/CR1/ITGAM/HLA-DOB/IL12B/TGFB1/NCF1/IL10/ITGA4/MAPK11/TLR4/HLA-DQA2/IL4/FCGR2A/FCGR3B/FCGR3A/FOS/ITGB2/MAPK12/HLA-DPB1/HLA-DPA1/TLR2/NCF2/JUN/FCGR1A/HLA-DOA/PTGS2/NFKBIA/HLA-DQA1/HLA-DMB/TNF/ITGB1/HLA-DRB1/HLA-DRA
KEGG_TGF_BETA_SIGNALING_PATHWAY	KEGG_TGF_BETA_SIGNALING_PATHWAY	KEGG_TGF_BETA_SIGNALING_PATHWAY	85	0.520550917268244	1.48137078834673	0.00224399696062803	0.0105589153864998	0.00655639335057647	4786	tags=38%, list=25%, signal=28%	GDF6/THBS4/COMP/LEFTY2/NOG/TGFB3/THBS1/AMHR2/DCN/THBS2/SMAD9/CHRD/GDF7/LTBP1/ID4/TGFB2/BMP6/NODAL/INHBA/TGFB1/GDF5/THBS3/INHBE/BMPR1B/ACVRL1/BMPR2/SMAD7/BMP8A/TGFBR1/FST/TGFBR2/ID3
KEGG_PPAR_SIGNALING_PATHWAY	KEGG_PPAR_SIGNALING_PATHWAY	KEGG_PPAR_SIGNALING_PATHWAY	69	0.516531637386218	1.44510710511603	0.011632718595673	0.0369219510867256	0.0229261080077244	3741	tags=30%, list=20%, signal=25%	ADIPOQ/FABP4/PLIN1/CD36/APOC3/RXRG/SORBS1/CYP4A11/APOA2/APOA1/ANGPTL4/LPL/FABP3/CYP4A22/CYP8B1/CPT1C/OLR1/ILK/SLC27A6/PLTP/ACADL
KEGG_VIRAL_MYOCARDITIS	KEGG_VIRAL_MYOCARDITIS	KEGG_VIRAL_MYOCARDITIS	68	0.506670578561915	1.41631274353193	0.0118233214154121	0.0369219510867256	0.0229261080077244	5538	tags=53%, list=29%, signal=38%	MYH11/SGCA/LAMA2/CAV1/SGCD/DMD/MYH10/SGCG/CD28/HLA-DOB/CD40LG/CD86/HLA-DQA2/MYH1/MYH6/ITGAL/MYH8/MYH2/FYN/ICAM1/ITGB2/HLA-DPB1/MYH7/HLA-DPA1/PRF1/ABL1/HLA-DOA/RAC2/HLA-DQA1/SGCB/HLA-DMB/CD80/HLA-DRB1/MYH13/ABL2/HLA-DRA
KEGG_AXON_GUIDANCE	KEGG_AXON_GUIDANCE	KEGG_AXON_GUIDANCE	129	0.500531283599853	1.46245463959528	0.00137691371077799	0.00720854825054358	0.00447603528271482	4577	tags=37%, list=24%, signal=28%	SLIT2/EPHA7/NTNG1/EPHA6/SLIT3/CFL2/NTN1/CXCL12/UNC5A/EPHA3/EPHA5/LRRC4C/NTN3/NFATC4/PPP3R2/SEMA3G/DPYSL5/PAK3/CXCR4/EFNB3/SEMA3A/PLXNC1/NRP1/SEMA7A/SEMA6B/L1CAM/GNAI1/DCC/NTN4/SEMA6C/EPHA4/ABLIM3/UNC5C/ROBO1/SEMA6D/EFNA5/EPHB6/SEMA5B/SEMA3C/SEMA3D/SEMA4C/SEMA3E/FYN/GNAI2/NFATC1/FES/DPYSL2/UNC5D
KEGG_TOLL_LIKE_RECEPTOR_SIGNALING_PATHWAY	KEGG_TOLL_LIKE_RECEPTOR_SIGNALING_PATHWAY	KEGG_TOLL_LIKE_RECEPTOR_SIGNALING_PATHWAY	102	0.490907953754818	1.41808946949568	0.0094449525659515	0.0329647364066543	0.0204689374494305	6215	tags=47%, list=33%, signal=32%	LBP/MAPK10/AKT3/IL6/CTSK/IFNA5/TLR7/TLR1/PIK3CG/IL12B/PIK3R5/TLR6/PIK3CD/MAPK11/TLR4/IFNA21/CD86/CCL3/CD14/LY96/TLR8/SPP1/IFNB1/IFNA17/CCL4/IFNA8/FOS/MAPK12/IFNA2/TICAM2/TLR2/CCL5/IFNA14/JUN/IFNA13/NFKBIA/TNF/CD80/IFNA6/TLR9/IFNA1/IRF7/IRF5/PIK3CA/IFNA7/PIK3R1/TLR5/CD40
KEGG_CYTOKINE_CYTOKINE_RECEPTOR_INTERACTION	KEGG_CYTOKINE_CYTOKINE_RECEPTOR_INTERACTION	KEGG_CYTOKINE_CYTOKINE_RECEPTOR_INTERACTION	261	0.477439178875088	1.41568401135279	9.20291436966911e-05	0.000744599435364137	0.000462347372638879	5853	tags=59%, list=31%, signal=41%	NGFR/CCL19/CCL21/GHR/VEGFD/TGFB3/AMHR2/CXCR5/CCR7/CXCL12/LEPR/TNFRSF13C/IL6/TNFSF8/IL1R1/TNFRSF13B/CXCL6/CCL16/IFNL3/CX3CR1/LEP/HGF/PDGFRB/VEGFC/CXCR4/PDGFRA/IFNL2/TGFB2/CD27/TPO/FLT3/CSF2RB/TNFSF12/IL5RA/IFNA5/KIT/CXCL13/IL24/INHBA/CCL2/XCR1/IL7R/CSF1R/CTF1/IFNL1/TNFSF4/CCR4/CCL7/IL17B/IL6ST/IL12B/TNFRSF17/CCL11/CCR2/LTA/TGFB1/CD40LG/LTB/PDGFC/CCL13/IL10/LIFR/CSF2RA/PRL/IL3/TSLP/IFNA21/FLT4/CCL3…
KEGG_NATURAL_KILLER_CELL_MEDIATED_CYTOTOXICITY	KEGG_NATURAL_KILLER_CELL_MEDIATED_CYTOTOXICITY	KEGG_NATURAL_KILLER_CELL_MEDIATED_CYTOTOXICITY	131	0.46373358590439	1.35454027226452	0.011190526517718	0.0362166130937055	0.022488139413596	6124	tags=48%, list=32%, signal=33%	PRKCB/NFATC4/NCR3/PPP3R2/SHC4/CD48/IFNA5/KIR3DL1/KIR2DL3/KIR2DL1/SHC2/PIK3CG/PIK3R5/ICAM2/PLCG2/PIK3CD/IFNA21/SH2D1A/NCR2/TYROBP/FCGR3B/ITGAL/ZAP70/SHC3/CD247/HCST/FCGR3A/FYN/IFNB1/KLRD1/LCP2/ICAM1/IFNA17/NFATC1/IFNA8/KLRC1/ITGB2/IFNA2/GZMB/KLRK1/PRF1/FCER1G/PPP3CC/KIR2DL4/KLRC2/CD244/IFNA14/IFNA13/VAV1/PRKCG/RAC2/NCR1/TNF/IFNA6/PPP3CB/KIR3DL2/NFATC2/KLRC3/IFNA1/SH2D1B/PIK3CA/IFNA7/PIK3R1
KEGG_JAK_STAT_SIGNALING_PATHWAY	KEGG_JAK_STAT_SIGNALING_PATHWAY	KEGG_JAK_STAT_SIGNALING_PATHWAY	155	0.45934561648434	1.34977219819343	0.00631510979286347	0.0244367291984717	0.0151736047654614	6124	tags=49%, list=32%, signal=33%	GHR/LEPR/AKT3/IL6/IFNL3/LEP/IFNL2/TPO/CSF2RB/IL5RA/IFNA5/IL24/IL7R/CTF1/IFNL1/PIK3CG/IL6ST/IL12B/PIK3R5/IL10/LIFR/SOCS3/CSF2RA/PRL/IL3/PIK3CD/TSLP/IFNA21/IL2/IL4/IL3RA/JAK3/STAT4/CSH1/OSMR/CSF3R/IFNW1/CLCF1/IFNB1/SPRY1/IL10RA/IFNA17/IFNA8/CRLF2/IFNA2/SOCS2/IL6R/IL11RA/LIF/PIM1/IL21/MPL/IL2RA/STAT5B/IL22RA2/IFNA14/SOCS5/IL11/IL2RB/EPO/IFNA13/IL4R/GH1/IL9R/IL13RA2/IFNA6/IL12RB1/IL15/IL13/STAT2/IFNA…
KEGG_REGULATION_OF_ACTIN_CYTOSKELETON	KEGG_REGULATION_OF_ACTIN_CYTOSKELETON	KEGG_REGULATION_OF_ACTIN_CYTOSKELETON	211	0.456195759743387	1.35021442406507	0.00157704995969987	0.00802042550933077	0.00498015776747328	4505	tags=31%, list=24%, signal=24%	ACTN2/CHRM2/MYLK/FGF5/MYL9/ITGA8/FGF2/FGF10/CFL2/FGF7/FGF14/CHRM4/ITGA9/ITGA7/FGFR1/PDGFD/FN1/ITGA5/FGF1/MRAS/PDGFRB/PAK3/PDGFRA/MYH10/FGF16/ITGAM/FGD1/GSN/ITGA1/ITGB3/ARHGEF6/ITGA10/PIK3CG/ITGA11/WAS/PIK3R5/MSN/PDGFC/ITGB6/BDKRB1/F2R/ITGA4/FGF13/PIK3CD/VCL/ACTN1/RDX/MYLK3/FGF12/FGF6/RRAS/ACTN3/CD14/ITGAL/NCKAP1L/PIP5K1C/PIP4K2A/ITGB7/FGD3/INSRR/WASF1/MYL10/ITGB2/PDGFB/ITGAV
KEGG_MAPK_SIGNALING_PATHWAY	KEGG_MAPK_SIGNALING_PATHWAY	KEGG_MAPK_SIGNALING_PATHWAY	267	0.455076626730204	1.3491118538887	0.00043105981059448	0.00264581538916612	0.00164287768103159	3444	tags=24%, list=18%, signal=20%	FLNC/PLA2G5/NGF/FGF5/CACNG3/FGF2/PTPN5/TGFB3/FLNA/FGF10/CACNA1B/FGF7/CACNA1H/RASGRP2/MAPT/MAPK10/CACNA1G/FGF14/AKT3/PRKCB/PLA2G2C/CACNA1C/FGFR1/DUSP1/CACNG7/FGF1/IL1R1/NFATC4/CACNA2D1/MRAS/CACNG5/PPP3R2/GADD45B/DUSP9/PDGFRB/CACNA2D2/PLA2G1B/PDGFRA/TGFB2/CACNB2/FGF16/MEF2C/CACNA2D3/NTRK1/CACNA1S/HSPA2/MAP4K1/DUSP5/RASGRF2/RASGRP4/MAPK8IP1/MAP3K12/TGFB1/CACNG6/FGF13/MAPK11/MAP3K3/MAPK8IP2/NR4A1/MAP…
KEGG_ARGININE_AND_PROLINE_METABOLISM	KEGG_ARGININE_AND_PROLINE_METABOLISM	KEGG_ARGININE_AND_PROLINE_METABOLISM	54	-0.359083755	-1.456596633	0.0142709788319183	0.0430548174929059	0.0267342154746015	2843	tags=43%, list=15%, signal=36%	AMD1/GLS/ALDH18A1/ALDH9A1/PYCR3/GOT2/ALDH3A2/ASS1/PYCR1/ALDH4A1/GOT1/GLS2/ODC1/AOC1/CKMT1B/ACY1/ASL/OTC/CKMT1A/AGMAT/PRODH/NOS2/CPS1
KEGG_DRUG_METABOLISM_OTHER_ENZYMES	KEGG_DRUG_METABOLISM_OTHER_ENZYMES	KEGG_DRUG_METABOLISM_OTHER_ENZYMES	51	-0.359294208	-1.428550709	0.0156915183871645	0.0457883651297586	0.0284315691225585	3142	tags=39%, list=17%, signal=33%	XDH/IMPDH2/UMPS/CDA/ITPA/HPRT1/NAT1/UCK2/UGT1A7/UGT2A1/TK1/UGT2B11/TPMT/CYP3A5/UGT2B7/CES2/UGT1A10/UGT1A1/NAT2/UGT1A8
KEGG_PYRIMIDINE_METABOLISM	KEGG_PYRIMIDINE_METABOLISM	KEGG_PYRIMIDINE_METABOLISM	97	-0.367465994	-1.683503478	0.000122526440691125	0.00090873776845918	0.000564266503182814	4737	tags=53%, list=25%, signal=40%	POLR2H/POLR2F/POLR2D/DUT/POLR1E/POLR3B/AK3/DHODH/POLE/NT5C1B/POLR1H/POLD1/POLR2J/POLE3/NT5C/POLR1D/POLR3K/POLR1A/DCK/UMPS/PNP/CTPS1/CAD/CDA/CTPS2/ITPA/PRIM1/NME2/PNPT1/POLA1/POLR1B/NT5C3A/DTYMK/UCK2/CMPK1/ENTPD6/PRIM2/RRM1/TYMS/POLD2/CANT1/NUDT2/POLA2/NME1/POLR1C/POLR3G/POLD3/TK1/POLE2/RRM2/ENTPD8
KEGG_GLUTATHIONE_METABOLISM	KEGG_GLUTATHIONE_METABOLISM	KEGG_GLUTATHIONE_METABOLISM	48	-0.379952118	-1.48165657	0.00607079509859669	0.0244367291984717	0.0151736047654614	2020	tags=40%, list=11%, signal=35%	GGT1/RRM1/GSR/PGD/OPLAH/MGST2/GSS/GSTZ1/IDH2/ODC1/GSTO2/MGST1/RRM2/IDH1/GSTA3/GPX2/GGCT/GGT6/GSTA2
KEGG_LYSINE_DEGRADATION	KEGG_LYSINE_DEGRADATION	KEGG_LYSINE_DEGRADATION	44	-0.39094065	-1.535383329	0.0151825651905713	0.0450416100653616	0.0279678832457893	3784	tags=36%, list=20%, signal=29%	KMT5C/DOT1L/EHMT2/EHHADH/ECHS1/HADH/PLOD3/ALDH9A1/NSD2/SUV39H1/ALDH3A2/SUV39H2/BBOX1/OGDHL/ACAT2/PIPOX
KEGG_ALANINE_ASPARTATE_AND_GLUTAMATE_METABOLISM	KEGG_ALANINE_ASPARTATE_AND_GLUTAMATE_METABOLISM	KEGG_ALANINE_ASPARTATE_AND_GLUTAMATE_METABOLISM	32	-0.446098445	-1.662615698	0.00999562149086826	0.0342157812572029	0.0212457541809953	3081	tags=56%, list=16%, signal=47%	NIT2/CAD/GLS/GOT2/ALDH5A1/GPT2/ASS1/PPAT/GFPT1/ADSS1/ALDH4A1/GOT1/GLS2/GPT/ASL/ACY3/GAD1/CPS1
KEGG_PEROXISOME	KEGG_PEROXISOME	KEGG_PEROXISOME	78	-0.452759131	-2.060167584	1.45023714966514e-05	0.000181581549910299	0.000112750223184988	5921	tags=63%, list=31%, signal=43%	CRAT/MPV17L/AGPS/PEX14/PEX13/ABCD1/PEX16/ACOX1/FAR1/PEX11B/PEX12/PEX2/PECR/HSD17B4/PRDX5/HMGCL/GNPAT/PEX10/PEX5/SLC25A17/DHRS4/GSTK1/NUDT19/SCP2/PEX6/ACSL3/MVK/PXMP2/NUDT12/EHHADH/XDH/SOD1/PEX11A/PRDX1/HAO1/ABCD3/DECR2/EPHX2/PEX7/ACSL5/FAR2/IDH2/AMACR/PEX1/IDH1/SLC27A2/PIPOX/NOS2/BAAT
KEGG_PENTOSE_PHOSPHATE_PATHWAY	KEGG_PENTOSE_PHOSPHATE_PATHWAY	KEGG_PENTOSE_PHOSPHATE_PATHWAY	27	-0.455493478	-1.591428729	0.0105616068247937	0.0348141854595053	0.0216173239103965	4893	tags=59%, list=26%, signal=44%	FBP1/PFKP/PFKL/G6PD/PRPS2/ALDOC/RBKS/TALDO1/TKT/RPE/DERA/PGM2/GPI/RPIA/PGD/TKTL1
KEGG_PROPANOATE_METABOLISM	KEGG_PROPANOATE_METABOLISM	KEGG_PROPANOATE_METABOLISM	32	-0.460661598	-1.716892792	0.00704899970056368	0.026140040556257	0.0162312493105085	4004	tags=50%, list=21%, signal=40%	SUCLG2/SUCLA2/ACSS1/LDHB/SUCLG1/EHHADH/ECHS1/LDHAL6A/ALDH9A1/ACACA/HIBCH/ALDH3A2/PCCB/ACSS2/ACAT2/LDHC
KEGG_GLYCOSYLPHOSPHATIDYLINOSITOL_GPI_ANCHOR_BIOSYNTHESIS	KEGG_GLYCOSYLPHOSPHATIDYLINOSITOL_GPI_ANCHOR_BIOSYNTHESIS	KEGG_GLYCOSYLPHOSPHATIDYLINOSITOL_GPI_ANCHOR_BIOSYNTHESIS	24	-0.460667619	-1.564764307	0.0159635075742409	0.0458307152937885	0.0284578657944873	8006	tags=83%, list=42%, signal=48%	PIGP/PIGB/PIGL/PIGQ/PIGC/PIGT/PIGH/GPAA1/PIGX/PIGG/PIGM/PGAP1/PIGV/DPM2/PIGF/PIGN/PIGA/PIGU/PIGW/PIGO
KEGG_PROTEASOME	KEGG_PROTEASOME	KEGG_PROTEASOME	44	-0.46368698	-1.821087826	0.00129618512248861	0.00699154399402946	0.00434128988393313	6637	tags=75%, list=35%, signal=49%	PSMA6/PSMD4/PSME4/PSMB7/PSMB4/PSMA7/PSMB5/PSMD6/PSMC1/PSMD13/PSMF1/PSMC2/PSMB9/PSMB10/PSMB2/PSMA2/PSME2/PSMC6/PSME3/PSMB1/PSMD12/PSMA5/PSMA4/PSMD14/PSMA1/PSMA3/PSMD1/PSMD11/PSMB8/POMP/PSMB3/SEM1/PSMD3
KEGG_PENTOSE_AND_GLUCURONATE_INTERCONVERSIONS	KEGG_PENTOSE_AND_GLUCURONATE_INTERCONVERSIONS	KEGG_PENTOSE_AND_GLUCURONATE_INTERCONVERSIONS	28	-0.487752897	-1.749342593	0.00480764041143016	0.0202892302688319	0.0125982801787543	2281	tags=36%, list=12%, signal=31%	XYLB/DCXR/UGT1A7/DHDH/UGT2A1/UGT2B11/UGT2B7/UGT1A10/UGT1A1/UGT1A8
KEGG_ASCORBATE_AND_ALDARATE_METABOLISM	KEGG_ASCORBATE_AND_ALDARATE_METABOLISM	KEGG_ASCORBATE_AND_ALDARATE_METABOLISM	25	-0.503083964	-1.743551038	0.00629888355514806	0.0244367291984717	0.0151736047654614	1841	tags=36%, list=10%, signal=33%	ALDH9A1/ALDH3A2/UGT1A7/UGT2A1/UGT2B11/UGT2B7/UGT1A10/UGT1A1/UGT1A8
KEGG_RNA_DEGRADATION	KEGG_RNA_DEGRADATION	KEGG_RNA_DEGRADATION	54	-0.50949959	-2.066747316	1.63219370705887e-05	0.000181581549910299	0.000112750223184988	6264	tags=63%, list=33%, signal=42%	EXOSC10/CNOT3/EDC4/TENT4A/MTREX/CNOT6/PAPOLA/ZCCHC7/DIS3/DCPS/EXOSC5/ENO3/LSM2/MPHOSPH6/CNOT1/XRN2/LSM6/EXOSC7/EXOSC9/EXOSC4/PATL1/LSM3/ENO1/CNOT9/EXOSC3/CNOT10/EXOSC2/HSPA9/EXOSC8/PNPT1/LSM4/LSM7/LSM5/HSPD1
KEGG_PROTEIN_EXPORT	KEGG_PROTEIN_EXPORT	KEGG_PROTEIN_EXPORT	23	-0.529365104	-1.77973507	0.00654467973192716	0.0247862338783624	0.0153906242296159	8250	tags=87%, list=43%, signal=49%	SRPRA/SEC62/SEC11C/SPCS2/SEC61A1/SEC11A/IMMP2L/SEC61B/SEC63/OXA1L/SRP72/SRP68/IMMP1L/SPCS1/SRP54/SEC61A2/HSPA5/SRP9/SRPRB/SEC61G
KEGG_NUCLEOTIDE_EXCISION_REPAIR	KEGG_NUCLEOTIDE_EXCISION_REPAIR	KEGG_NUCLEOTIDE_EXCISION_REPAIR	44	-0.529529827	-2.079679531	5.99389730105786e-05	0.000508054152184904	0.000315468279003045	7443	tags=68%, list=39%, signal=42%	CETN2/DDB1/POLE4/GTF2H1/ERCC2/RPA1/ERCC5/RFC1/GTF2H5/CDK7/RAD23B/GTF2H4/MNAT1/POLE/POLD1/POLE3/RFC5/GTF2H3/DDB2/RFC2/RPA4/CUL4A/LIG1/RFC4/RPA3/POLD2/POLD3/POLE2/RFC3/PCNA
KEGG_BASE_EXCISION_REPAIR	KEGG_BASE_EXCISION_REPAIR	KEGG_BASE_EXCISION_REPAIR	33	-0.557442675	-2.10069017	0.000297938341796726	0.00190386604057998	0.00118217583832583	5120	tags=61%, list=27%, signal=44%	LIG3/TDG/PARP2/POLB/POLE/PARP1/POLD1/PARP4/POLE3/HMGB1/APEX2/UNG/MUTYH/LIG1/POLD2/NEIL3/FEN1/POLD3/POLE2/PCNA
KEGG_RNA_POLYMERASE	KEGG_RNA_POLYMERASE	KEGG_RNA_POLYMERASE	29	-0.571500622	-2.057762567	0.00029948454570921	0.00190386604057998	0.00118217583832583	6835	tags=76%, list=36%, signal=49%	POLR3A/POLR2I/POLR2J3/POLR2K/POLR3C/POLR2G/POLR2J2/POLR2B/POLR3F/POLR2H/POLR2F/POLR2D/POLR1E/POLR3B/POLR1H/POLR2J/POLR1D/POLR3K/POLR1A/POLR1B/POLR1C/POLR3G
KEGG_GLYOXYLATE_AND_DICARBOXYLATE_METABOLISM	KEGG_GLYOXYLATE_AND_DICARBOXYLATE_METABOLISM	KEGG_GLYOXYLATE_AND_DICARBOXYLATE_METABOLISM	15	-0.585748394	-1.741362034	0.0102681067111843	0.0344853395205811	0.0214131321683088	5571	tags=80%, list=29%, signal=57%	ACO2/MDH1/GRHPR/MTHFD1L/CS/HAO1/GLYCTK/MDH2/AFMID/MTHFD2L/MTHFD2/MTHFD1
KEGG_RIBOSOME	KEGG_RIBOSOME	KEGG_RIBOSOME	87	-0.587450527	-2.630810029	1e-10	4.45e-09	2.76315789473684e-09	7375	tags=93%, list=39%, signal=57%	RPS27/RPL4/RPL13/RPS9/UBA52/RPL5/RPL10/RPL11/RPLP1/RPL15/RPS24/RPL3/RPL41/RPL28/RPL13A/RPL35A/RPL32/RPL10A/RPLP2/RPS20/RPS13/RPS11/RPL27A/RPL27/RPL36AL/RPS27A/RPS27L/RPL9/RPS8/RSL24D1/RPS15A/RPS3A/RPS5/RPS28/RPL6/RPL22/RPL21/RPS16/RPL26/RPS3/RPL34/RPL18A/RPL23/RPL36/RPS15/RPS4X/RPL23A/RPS21/RPS18/RPL14/RPL37/RPL12/RPL31/RPL26L1/RPS12/RPS10/RPL35/RPL17/RPL37A/RPL24/RPS2/RPLP0/RPL29/RPL18/RPL30/RPL…
KEGG_CITRATE_CYCLE_TCA_CYCLE	KEGG_CITRATE_CYCLE_TCA_CYCLE	KEGG_CITRATE_CYCLE_TCA_CYCLE	30	-0.616085549	-2.213152775	5.27928779951771e-05	0.000494585909639028	0.000307105384459479	5571	tags=73%, list=29%, signal=52%	ACO2/MDH1/PCK2/IDH3G/ACLY/DLD/SUCLG2/SUCLA2/SDHB/SUCLG1/CS/IDH3B/DLAT/SDHD/FH/MDH2/IDH3A/SDHA/PDHA1/OGDHL/IDH2/IDH1
KEGG_AMINOACYL_TRNA_BIOSYNTHESIS	KEGG_AMINOACYL_TRNA_BIOSYNTHESIS	KEGG_AMINOACYL_TRNA_BIOSYNTHESIS	41	-0.619537121	-2.408352499	1.46592076842694e-06	2.39006427332388e-05	1.48407302601424e-05	5564	tags=76%, list=29%, signal=54%	MTFMT/SARS1/EARS2/PSTK/KARS1/SARS2/VARS2/FARSA/TARS1/CARS2/RARS1/PARS2/AARS1/LARS2/AARS2/SEPSECS/WARS2/EPRS1/IARS1/NARS2/YARS1/GARS1/YARS2/QARS1/FARSB/VARS1/NARS1/TARS2/IARS2/DARS2/MARS2
KEGG_HOMOLOGOUS_RECOMBINATION	KEGG_HOMOLOGOUS_RECOMBINATION	KEGG_HOMOLOGOUS_RECOMBINATION	28	-0.634911584	-2.277132301	3.178606381747e-05	0.00033281878585351	0.000206658619246709	4324	tags=61%, list=23%, signal=47%	RAD51B/MRE11/POLD1/NBN/RPA4/SSBP1/RAD51/RPA3/POLD2/SEM1/POLD3/BRCA2/RAD54L/EME1/RAD54B/XRCC2/BLM
KEGG_ONE_CARBON_POOL_BY_FOLATE	KEGG_ONE_CARBON_POOL_BY_FOLATE	KEGG_ONE_CARBON_POOL_BY_FOLATE	17	-0.658061075	-2.039525311	0.000728286702130471	0.00418177525739432	0.00259660793628861	3556	tags=71%, list=19%, signal=57%	MTHFD1L/GART/MTHFS/DHFR/TYMS/ATIC/MTHFD2L/MTHFD2/SHMT2/ALDH1L1/MTHFD1/SHMT1
KEGG_MISMATCH_REPAIR	KEGG_MISMATCH_REPAIR	KEGG_MISMATCH_REPAIR	23	-0.661809988	-2.225017173	0.000120487791665033	0.00090873776845918	0.000564266503182814	4468	tags=70%, list=24%, signal=53%	MLH3/PMS2/POLD1/RFC5/RFC2/RPA4/SSBP1/MSH2/LIG1/RFC4/RPA3/POLD2/EXO1/POLD3/RFC3/PCNA
KEGG_STEROID_BIOSYNTHESIS	KEGG_STEROID_BIOSYNTHESIS	KEGG_STEROID_BIOSYNTHESIS	17	-0.688216657	-2.132986353	0.000261344488662518	0.00178920457622801	0.00111097859552892	1925	tags=47%, list=10%, signal=42%	HSD17B7/NSDHL/DHCR7/SQLE/MSMO1/DHCR24/EBP/CEL
KEGG_TERPENOID_BACKBONE_BIOSYNTHESIS	KEGG_TERPENOID_BACKBONE_BIOSYNTHESIS	KEGG_TERPENOID_BACKBONE_BIOSYNTHESIS	15	-0.69390962	-2.062912814	0.000683014826239524	0.00405255463568784	0.0025163704124614	3806	tags=67%, list=20%, signal=53%	FDPS/MVD/MVK/PDSS2/IDI1/HMGCR/HMGCS1/ACAT2/IDI2/PDSS1
KEGG_NITROGEN_METABOLISM	KEGG_NITROGEN_METABOLISM	KEGG_NITROGEN_METABOLISM	23	-0.704297887	-2.367862258	1.53149111912623e-05	0.000181581549910299	0.000112750223184988	2755	tags=52%, list=15%, signal=45%	GLS/CA13/CA12/CTH/GLS2/CA7/CA8/CA9/CA1/CA4/CPS1/CA6
KEGG_DNA_REPLICATION	KEGG_DNA_REPLICATION	KEGG_DNA_REPLICATION	36	-0.720511674	-2.788395496	1.71616369405983e-09	5.09128562571083e-08	3.16135417326811e-08	3328	tags=72%, list=18%, signal=60%	POLE3/MCM5/RFC5/RFC2/RPA4/RNASEH2A/SSBP1/PRIM1/MCM6/POLA1/LIG1/PRIM2/RFC4/RPA3/POLD2/POLA2/DNA2/FEN1/POLD3/POLE2/MCM3/MCM2/RFC3/MCM4/MCM7/PCNA
