# Supplementary material for: Unveiling prognostic genes and regulatory mechanisms of stress granules in gastric cancers: an integrated analysis of bulk transcriptomics and single-cell RNA sequencing
Source: Front Oncol. 2026 Feb 18;16:1750088. doi: 10.3389/fonc.2026.1750088 (PMC12956643; doi:10.3389/fonc.2026.1750088)
Supplement: Supplementary Table 4 — GSEA enrichment pathways. [file DataSheet4.csv]

	high_group_res	low_group_res	padj	pvalue	log2FoldChange	drugs	sig
A.770041	3.674	4.033	8.29307558531876e-08	5.40852755564267e-09	-0.315010097	A.770041	A.770041****
AG.014699	4.046	4.262	0.000702784831551165	0.000234261610517055	-0.192716492	AG.014699	AG.014699***
AMG.706	4.13	4.254	1.93933061482035e-07	1.54584324369738e-08	-0.122439592	AMG.706	AMG.706****
AP.24534	1.618	1.695	2.5356738612567e-05	4.96110103289354e-06	-0.073021348	AP.24534	AP.24534****
AS601245	3.266	3.345	0.0203753807748136	0.00900650889321469	-0.091861193	AS601245	AS601245**
AUY922	-2.645	-2.517	0.000545279865395059	0.000165954741641975	-0.177384216	AUY922	AUY922***
Axitinib	3.396	3.529	0.00156448166011003	0.000574275260637452	-0.118317874	Axitinib	Axitinib***
AZ628	2.775	2.967	0.000688063852398702	0.000224368647521316	-0.274537454	AZ628	AZ628***
AZD.0530	4.031	4.21	0.00279664366263564	0.00107407329072238	-0.176786953	AZD.0530	AZD.0530**
AZD.2281	4.835	4.946	0.00535809792059069	0.00209664701240505	-0.148750183	AZD.2281	AZD.2281**
AZD6482	3.489	3.689	0.0834382852720539	0.0441376436584053	-0.118601882	AZD6482	AZD6482*
AZD7762	-0.05315	0.1669	7.6800729282719e-05	1.78088647612102e-05	-0.213393553	AZD7762	AZD7762****
AZD8055	0.3457	0.3863	0.000102487665313815	2.45079199663471e-05	-0.037101003	AZD8055	AZD8055****
Bexarotene	4.646	4.8	2.49860595484868e-05	4.70751846565693e-06	-0.142261544	Bexarotene	Bexarotene****
BI.D1870	2.644	2.774	0.0700746340592578	0.0364785880370724	-0.09622965	BI.D1870	BI.D1870*
BMS.509744	3.712	3.754	1.23769717476487e-08	3.58752804279672e-10	-0.043395527	BMS.509744	BMS.509744****
BMS.536924	2.448	2.791	2.10851176817971e-06	2.71029747453181e-07	-0.373433368	BMS.536924	BMS.536924****
BMS.754807	1.184	1.538	2.44390088955285e-05	4.42735668397256e-06	-0.289520812	BMS.754807	BMS.754807****
Bortezomib	-5.521	-5.105	3.81392823191892e-08	1.38185805504309e-09	-0.353099103	Bortezomib	Bortezomib****
Bryostatin.1	-1.195	-1.161	0.0329129554420206	0.0159794783667781	-0.036657274	Bryostatin.1	Bryostatin.1*
BX.795	2.149	2.52	0.000681242522018368	0.000217207760643538	-0.293406821	BX.795	BX.795***
CCT007093	5.599	5.622	0.0241363000947392	0.0108438449701002	-0.01707767	CCT007093	CCT007093*
CEP.701	-0.2467	0.01935	1.20632339849366e-05	2.01053899748944e-06	-0.29894834	CEP.701	CEP.701****
CGP.60474	-1.816	-1.695	0.000570942026135511	0.000177902225534978	-0.123103925	CGP.60474	CGP.60474***
Cisplatin	3.399	3.533	0.00104521864527058	0.000371128359552599	-0.181951136	Cisplatin	Cisplatin***
CMK	3.645	3.667	0.0109000712076139	0.00442321730164044	-0.02229296	CMK	CMK**
Cyclopamine	6.473	6.536	1.60585727375517e-05	2.79279525870464e-06	-0.057554367	Cyclopamine	Cyclopamine****
Dasatinib	1.992	2.608	3.48932567476689e-07	3.28704592550504e-08	-0.614653831	Dasatinib	Dasatinib****
DMOG	6.773	7.11	0.0138179635377057	0.00590768006322201	-0.204830822	DMOG	DMOG**
Docetaxel	-5.441	-5.117	3.84715355214096e-06	5.29680561526653e-07	-0.277428978	Docetaxel	Docetaxel****
EHT.1864	4.649	4.77	2.10851176817971e-06	2.75023274110397e-07	-0.125947564	EHT.1864	EHT.1864****
Elesclomol	-3.148	-2.762	8.58194393359912e-06	1.24375999037668e-06	-0.312298451	Elesclomol	Elesclomol****
Erlotinib	4.473	4.507	0.0513802933666382	0.026062467649744	-0.061297471	Erlotinib	Erlotinib*
GDC.0449	5.657	5.713	0.00156448166011003	0.000578178004823273	-0.062487898	GDC.0449	GDC.0449***
GDC0941	2.141	2.227	1.13093108428947e-05	1.80293361263539e-06	-0.078770415	GDC0941	GDC0941****
Gemcitabine	-2.46	-2.372	0.0331688318012737	0.0163440620470045	-0.079931733	Gemcitabine	Gemcitabine*
GNF.2	4.576	4.644	9.9605173030075e-06	1.51573089393592e-06	-0.084848012	GNF.2	GNF.2****
GSK269962A	3.614	3.771	4.93961155314771e-10	7.15885732340248e-12	-0.152537388	GSK269962A	GSK269962A****
Imatinib	5.008	5.048	0.00797867429317534	0.00317990642119307	-0.042126419	Imatinib	Imatinib**
JNJ.26854165	2.734	2.968	9.24987095005781e-07	1.00542075544107e-07	-0.21146343	JNJ.26854165	JNJ.26854165****
JW.7.52.1	-1.817	-1.655	0.0166320983884159	0.00723134712539821	-0.137995341	JW.7.52.1	JW.7.52.1**
KIN001.135	6.057	6.109	1.69128749496056e-06	1.96091303763543e-07	-0.058949758	KIN001.135	KIN001.135****
KU.55933	5.09	5.133	3.36831884957755e-05	7.07835120563399e-06	-0.037916835	KU.55933	KU.55933****
LFM.A13	6.164	6.192	0.0468419339624465	0.0234209669812233	-0.042692898	LFM.A13	LFM.A13*
MG.132	1.406	1.79	1.08916820657867e-09	2.36775697082319e-11	-0.330564098	MG.132	MG.132****
Midostaurin	0.7408	0.9563	0.000483861830185113	0.000143756050997026	-0.213319989	Midostaurin	Midostaurin***
MK.2206	2.76	2.824	0.0130298817652264	0.00547632711871836	-0.036226905	MK.2206	MK.2206**
NU.7441	3.402	3.58	5.78414329357246e-08	2.5148449102489e-09	-0.180666911	NU.7441	NU.7441****
NVP.BEZ235	-2.501	-2.27	2.04161329558077e-07	1.77531590920067e-08	-0.292984645	NVP.BEZ235	NVP.BEZ235****
NVP.TAE684	1.64	1.77	7.40232549301709e-08	4.29120318435774e-09	-0.122320258	NVP.TAE684	NVP.TAE684****
Obatoclax.Mesylate	-1.035	-1.001	0.0835773114437929	0.0448168191800049	-0.03076597	Obatoclax.Mesylate	Obatoclax.Mesylate*
Parthenolide	4.738	4.92	0.000116948992149941	2.8813519805058e-05	-0.170857048	Parthenolide	Parthenolide****
Pazopanib	4.415	4.633	1.93771250363963e-07	1.40413949539104e-08	-0.221610731	Pazopanib	Pazopanib****
PD.0332991	2.249	2.433	0.0264355793350176	0.0120684166529428	-0.177607785	PD.0332991	PD.0332991*
PD.173074	4.004	4.123	0.0121446741633038	0.00501627845875592	-0.087771215	PD.173074	PD.173074**
PF.02341066	4.334	4.404	0.000125101934065652	3.26352871475613e-05	-0.076912079	PF.02341066	PF.02341066****
RO.3306	4.711	4.768	0.0700746340592578	0.0365606786396128	-0.067458415	RO.3306	RO.3306*
Roscovitine	4.822	4.837	0.0285520659264046	0.0132771448203426	-0.018400759	Roscovitine	Roscovitine*
Salubrinal	4.066	4.239	0.000123124130931038	3.12271346564227e-05	-0.138960162	Salubrinal	Salubrinal****
SL.0101.1	5.474	5.529	0.0310560478956117	0.0148528924718143	-0.055560892	SL.0101.1	SL.0101.1*
Sunitinib	3.146	3.346	0.00102320032564391	0.000355895765441359	-0.205135088	Sunitinib	Sunitinib***
Temsirolimus	-1.394	-0.9045	0.000228679015933605	6.13124897792999e-05	-0.337191872	Temsirolimus	Temsirolimus****
TW.37	-0.8042	-0.5041	7.40232549301709e-08	4.12827061491187e-09	-0.302870088	TW.37	TW.37****
Vinblastine	-4.26	-4.048	0.000728434209993931	0.000248089912099382	-0.24622319	Vinblastine	Vinblastine***
WH.4.023	3.804	4.202	6.25479703232369e-05	1.35973848528776e-05	-0.339510854	WH.4.023	WH.4.023****
WO2009093972	2.923	3.137	2.98660688246304e-05	6.05978208035979e-06	-0.277865738	WO2009093972	WO2009093972****
WZ.1.84	5.508	5.688	0.000477936094007768	0.000138532201161672	-0.184321706	WZ.1.84	WZ.1.84***
XMD8.85	3.081	3.468	2.15699536600359e-10	1.56304012029246e-12	-0.312284127	XMD8.85	XMD8.85****
ZM.447439	2.635	2.814	0.00172080706456967	0.000648420053316108	-0.17043546	ZM.447439	ZM.447439***
AKT.inhibitor.VIII	3.692	3.494	0.000293968974406235	8.24467496805071e-05	0.174460755589896	AKT.inhibitor.VIII	AKT.inhibitor.VIII****
BIBW2992	2.338	2.051	7.38856535575005e-07	7.49564601307977e-08	0.255829810036103	BIBW2992	BIBW2992****
BIRB.0796	5.898	5.879	0.000293968974406235	8.30781884191533e-05	0.0171115581512993	BIRB.0796	BIRB.0796****
GW.441756	4.302	4.277	6.88720635686948e-05	1.54712606567358e-05	0.0202226115758766	GW.441756	GW.441756****
Pyrimethamine	4.504	4.434	0.0285520659264046	0.0134484368493935	0.0817224919678958	Pyrimethamine	Pyrimethamine*
