# Supplementary material for: Unveiling prognostic genes and regulatory mechanisms of stress granules in gastric cancers: an integrated analysis of bulk transcriptomics and single-cell RNA sequencing
Source: Front Oncol. 2026 Feb 18;16:1750088. doi: 10.3389/fonc.2026.1750088 (PMC12956643; doi:10.3389/fonc.2026.1750088)
Supplement: Supplementary Table 5 — The IC50 values of 69 drugs in the high-risk group were significantly lower than those in the low-risk group. [file DataSheet5.csv]

	name	min	max	diff
R-HSA-1299316	TWIK-releated acid-sensitive K+ channel (TASK)	-0.994621397	0.457265316	1.451886713
R-HSA-166020	Transfer of LPS from LBP carrier to CD14	-0.830881735	0.555180867	1.386062602
R-HSA-9025106	Biosynthesis of DPAn-6 SPMs	-0.829484319	0.539470984	1.368955303
R-HSA-211994	Sterols are 12-hydroxylated by CYP8B1	-0.648519413	0.651676893	1.300196306
R-HSA-5263617	Metabolism of ingested MeSeO2H into MeSeH	-0.699361237	0.5428245	1.242185737
R-HSA-389542	NADPH regeneration	-0.6716978	0.559551486	1.231249286
R-HSA-2142696	Synthesis of Hepoxilins (HX) and Trioxilins (TrX)	-0.859220037	0.3599861	1.219206137
R-HSA-888593	Reuptake of GABA	-0.371446705	0.7976128	1.169059505
R-HSA-1483101	Synthesis of PS	-0.554012688	0.5114588	1.065471488
R-HSA-9636003	NEIL3-mediated resolution of ICLs	-0.048930657	0.939905867	0.988836524
R-HSA-141333	Biogenic amines are oxidatively deaminated to aldehydes by MAOA and MAOB	-0.366198493	0.6191677	0.985366193
R-HSA-428559	Proton-coupled neutral amino acid transporters	-0.418771478	0.5526832	0.971454678
R-HSA-163210	Formation of ATP by chemiosmotic coupling	-0.4879746	0.482702564	0.970677164
R-HSA-432030	Transport of glycerol from adipocytes to the liver by Aquaporins	-0.336634607	0.626360115	0.962994722
R-HSA-2142770	Synthesis of 15-eicosatetraenoic acid derivatives	-0.6490034	0.295920509	0.944923909
R-HSA-8981607	Intracellular oxygen transport	-0.176068507	0.76690622	0.942974726
R-HSA-5626978	TNFR1-mediated ceramide production	-0.5400998	0.386550464	0.926650264
R-HSA-1296061	HCN channels	-0.395578538	0.475372486	0.870951023
R-HSA-193993	Mineralocorticoid biosynthesis	-0.425282019	0.442951147	0.868233166
R-HSA-9026766	Biosynthesis of protectin and resolvin conjugates in tissue regeneration (PCTR and RCTR)	-0.425523122	0.4268224	0.852345522
R-HSA-8849175	Threonine catabolism	-0.444698	0.400059456	0.844757456
R-HSA-173623	Classical antibody-mediated complement activation	-0.6410673	0.178529484	0.819596784
R-HSA-2161541	Abacavir metabolism	-0.228871373	0.5821671	0.811038473
R-HSA-140179	Amine Oxidase reactions	-0.362458786	0.4346179	0.797076686
R-HSA-380612	Metabolism of serotonin	-0.036488263	0.756275834	0.792764097
R-HSA-174362	Transport and synthesis of PAPS	-0.5381186	0.234182507	0.772301107
R-HSA-5653890	Lactose synthesis	-0.68929462	0.072918042	0.762212662
R-HSA-380615	Serotonin clearance from the synaptic cleft	-0.030738135	0.729727664	0.760465799
R-HSA-419771	Opsins	-0.444354075	0.3048231	0.749177175
R-HSA-2855086	Ficolins bind to repetitive carbohydrate structures on the target cell surface	-0.529505716	0.196459434	0.72596515
R-HSA-376172	DSCAM interactions	-0.01734015	0.699713151	0.717053301
R-HSA-2022923	Dermatan sulfate biosynthesis	-0.388501973	0.319213769	0.707715741
R-HSA-5576894	Phase 1 - inactivation of fast Na+ channels	-0.004015202	0.697895862	0.701911063
R-HSA-433692	Proton-coupled monocarboxylate transport	-0.508817	0.18123136	0.69004836
R-HSA-390666	Serotonin receptors	-0.679788627	0.003812164	0.683600791
R-HSA-77285	Beta oxidation of myristoyl-CoA to lauroyl-CoA	-0.45508779	0.221769406	0.676857196
R-HSA-1236973	Cross-presentation of particulate exogenous antigens (phagosomes)	-0.4717004	0.202692609	0.674393009
R-HSA-156582	Acetylation	-0.230259397	0.4428975	0.673156897
R-HSA-5221030	TET1,2,3 and TDG demethylate DNA	-0.5132424	0.157815553	0.671057953
R-HSA-1566977	Fibronectin matrix formation	-0.481000541	0.188861463	0.669862003
R-HSA-114294	Activation, translocation and oligomerization of BAX	-0.573998999	0.092986353	0.666985352
R-HSA-8866906	TFAP2 (AP-2) family regulates transcription of other transcription factors	-0.485984	0.17607695	0.66206095
R-HSA-427601	Multifunctional anion exchangers	0.116462	0.774958164	0.658496164
R-HSA-165181	Inhibition of TSC complex formation by PKB	-0.5521148	0.100198351	0.652313151
R-HSA-5661231	Metallothioneins bind metals	-0.3810873	0.267465069	0.648552369
R-HSA-209822	Glycoprotein hormones	-0.2540403	0.393342593	0.647382893
R-HSA-187042	TRKA activation by NGF	-0.517792924	0.128358629	0.646151553
R-HSA-110357	Displacement of DNA glycosylase by APEX1	-0.404865	0.237523041	0.642388041
R-HSA-433137	Sodium-coupled sulphate, di- and tri-carboxylate transporters	-0.3002995	0.3384743	0.6387738
R-HSA-166786	Creation of C4 and C2 activators	-0.432144	0.204966896	0.637110896
R-HSA-425381	Bicarbonate transporters	-0.17001774	0.464507967	0.634525707
R-HSA-629597	Highly calcium permeable nicotinic acetylcholine receptors	0.099558731	0.7336774	0.634118669
R-HSA-3000157	Laminin interactions	-0.448237178	0.182536148	0.630773325
R-HSA-2393930	Phosphate bond hydrolysis by NUDT proteins	-0.345147337	0.283812751	0.628960088
R-HSA-197264	Nicotinamide salvaging	-0.3020388	0.32649305	0.62853185
R-HSA-9014843	Interleukin-33 signaling	-0.09842822	0.529445375	0.627873594
R-HSA-9729555	Sensory perception of sour taste	-0.05165168	0.5746899	0.62634158
R-HSA-2022090	Assembly of collagen fibrils and other multimeric structures	-0.3654501	0.260678197	0.626128297
R-HSA-3000497	Scavenging by Class H Receptors	-0.498826698	0.118395102	0.6172218
R-HSA-77305	Beta oxidation of palmitoyl-CoA to myristoyl-CoA	-0.670428337	-0.056334939	0.614093397
R-HSA-2142712	Synthesis of 12-eicosatetraenoic acid derivatives	-0.2661817	0.341160359	0.607342059
R-HSA-2024101	CS/DS degradation	-0.31612448	0.290464829	0.60658931
R-HSA-9754706	Atorvastatin ADME	-0.3048222	0.295177498	0.599999698
R-HSA-389397	Orexin and neuropeptides FF and QRFP bind to their respective receptors	0.227466025	0.82709855	0.599632525
R-HSA-9026395	Biosynthesis of DHA-derived sulfido conjugates	-0.532141356	0.06590534	0.598046696
R-HSA-9026762	Biosynthesis of maresin conjugates in tissue regeneration (MCTR)	-0.532141356	0.06590534	0.598046696
R-HSA-2243919	Crosslinking of collagen fibrils	-0.441361936	0.154819701	0.596181638
R-HSA-399710	Activation of AMPA receptors	-0.432132662	0.161181288	0.593313951
R-HSA-73843	5-Phosphoribose 1-diphosphate biosynthesis	-0.584069819	0.00816098	0.592230799
R-HSA-9768777	Regulation of NPAS4 gene transcription	-0.2908035	0.30108025	0.59188375
R-HSA-75108	Activation, myristolyation of BID and translocation to mitochondria	-0.433892383	0.14945609	0.583348474
R-HSA-166665	Terminal pathway of complement	-0.2135641	0.366201167	0.579765267
R-HSA-426117	Cation-coupled Chloride cotransporters	-0.4371959	0.142085258	0.579281158
R-HSA-71032	Propionyl-CoA catabolism	-0.310216421	0.2683115	0.578527921
R-HSA-71384	Ethanol oxidation	-0.276190203	0.294578411	0.570768614
R-HSA-196843	Vitamin B2 (riboflavin) metabolism	-0.144653376	0.425143365	0.569796741
R-HSA-1442490	Collagen degradation	-0.3875315	0.180447183	0.567978683
R-HSA-9013425	RHOT1 GTPase cycle	-0.2595485	0.304421543	0.563970043
R-HSA-8948216	Collagen chain trimerization	-0.323239991	0.238361016	0.561601007
R-HSA-111452	Activation and oligomerization of BAK protein	-0.5157102	0.045475566	0.561185766
R-HSA-9839406	TGFBR3 regulates activin signaling	-0.313269	0.245311659	0.558580659
R-HSA-629587	Highly sodium permeable postsynaptic acetylcholine nicotinic receptors	-0.265639497	0.2922	0.557839497
R-HSA-1592389	Activation of Matrix Metalloproteinases	-0.3552824	0.200645632	0.555928032
R-HSA-9793528	Ciprofloxacin ADME	-0.236652591	0.318684678	0.555337269
R-HSA-9839383	TGFBR3 PTM regulation	-0.4969931	0.057784177	0.554777277
R-HSA-2161517	Abacavir transmembrane transport	0.1319018	0.683058644	0.551156844
R-HSA-6787639	GDP-fucose biosynthesis	-0.229419103	0.316794626	0.546213729
R-HSA-9864848	Complex IV assembly	-0.4205851	0.1234905	0.5440756
R-HSA-111957	Cam-PDE 1 activation	-0.058160408	0.482106637	0.540267045
R-HSA-9758920	Formation of lateral plate mesoderm	-0.212900438	0.321342216	0.534242655
R-HSA-75109	Triglyceride biosynthesis	-0.3240201	0.210101179	0.534121279
R-HSA-429593	Inositol transporters	-0.440332718	0.090449298	0.530782016
R-HSA-5660526	Response to metal ions	-0.361332323	0.168427525	0.529759849
R-HSA-5632681	Ligand-receptor interactions	-0.2638677	0.256868159	0.520735859
R-HSA-9730628	Sensory perception of salty taste	-0.302594063	0.216784	0.519378063
R-HSA-166662	Lectin pathway of complement activation	-0.304091386	0.212593562	0.516684948
R-HSA-1462054	Alpha-defensins	-0.3601117	0.155932152	0.516043852
R-HSA-428890	Role of ABL in ROBO-SLIT signaling	-0.392827066	0.118043219	0.510870285
R-HSA-426048	Arachidonate production from DAG	-0.336116693	0.1729673	0.509083993
R-HSA-6785470	tRNA processing in the mitochondrion	-0.625976071	-0.117779975	0.508196096
R-HSA-9861559	PDH complex synthesizes acetyl-CoA from PYR	-0.159130646	0.348944312	0.508074958
R-HSA-389977	Post-chaperonin tubulin folding pathway	-0.3464317	0.160454287	0.506885987
R-HSA-9013419	RHOT2 GTPase cycle	-0.2295434	0.275547835	0.505091235
R-HSA-9715370	Miro GTPase Cycle	-0.2272989	0.270772336	0.498071236
R-HSA-428359	Insulin-like Growth Factor-2 mRNA Binding Proteins (IGF2BPs/IMPs/VICKZs) bind RNA	-0.6192435	-0.122610864	0.496632636
R-HSA-1799339	SRP-dependent cotranslational protein targeting to membrane	-0.4840265	0.006216138	0.490242638
R-HSA-351143	Agmatine biosynthesis	-0.15169425	0.335544523	0.487238773
R-HSA-8964058	HDL remodeling	-0.3597118	0.126352226	0.486064026
R-HSA-8941237	Invadopodia formation	-0.58802977	-0.10675389	0.481275881
R-HSA-8875513	MET interacts with TNS proteins	-0.317424379	0.160552361	0.47797674
R-HSA-2214320	Anchoring fibril formation	-0.442899274	0.034879288	0.477778562
R-HSA-70370	Galactose catabolism	-0.387325525	0.089891858	0.477217383
R-HSA-1566948	Elastic fibre formation	-0.263718179	0.208944389	0.472662568
R-HSA-72731	Recycling of eIF2:GDP	-0.388662355	0.082601701	0.471264057
R-HSA-205017	NFG and proNGF binds to p75NTR	-0.578576184	-0.1076491	0.470927084
R-HSA-2129379	Molecules associated with elastic fibres	-0.25147149	0.217277706	0.468749196
R-HSA-192456	Digestion of dietary lipid	-0.233930531	0.230139711	0.464070242
R-HSA-9854909	Regulation of MITF-M dependent genes involved in invasion	-0.04614518	0.41686591	0.46301109
R-HSA-73621	Pyrimidine catabolism	-0.386733305	0.075458269	0.462191574
R-HSA-416700	Other semaphorin interactions	-0.346970234	0.113955948	0.460926182
R-HSA-9755088	Ribavirin ADME	-0.365036389	0.09564705	0.460683439
R-HSA-1296053	Classical Kir channels	0.105987759	0.56362	0.457632241
R-HSA-77310	Beta oxidation of lauroyl-CoA to decanoyl-CoA-CoA	-0.48253764	-0.027259196	0.455278444
R-HSA-8951911	RUNX3 regulates RUNX1-mediated transcription	-0.539475337	-0.084402396	0.455072941
R-HSA-72689	Formation of a pool of free 40S subunits	-0.4723273	-0.019219198	0.453108102
R-HSA-2408557	Selenocysteine synthesis	-0.4656037	-0.013372394	0.452231306
R-HSA-77348	Beta oxidation of octanoyl-CoA to hexanoyl-CoA	-0.574332569	-0.122124513	0.452208057
R-HSA-430039	mRNA decay by 5' to 3' exoribonuclease	-0.5575451	-0.105530891	0.452014209
R-HSA-156902	Peptide chain elongation	-0.467106	-0.017331151	0.449774849
R-HSA-2408550	Metabolism of ingested H2SeO4 and H2SeO3 into H2Se	-0.53903743	-0.08931037	0.44972706
R-HSA-72764	Eukaryotic Translation Termination	-0.4616867	-0.013532604	0.448154096
R-HSA-8964539	Glutamate and glutamine metabolism	-0.35742626	0.090416163	0.447842422
R-HSA-166663	Initial triggering of complement	-0.3152089	0.13250305	0.44771195
R-HSA-77346	Beta oxidation of decanoyl-CoA to octanoyl-CoA-CoA	-0.566074715	-0.119747299	0.446327415
R-HSA-190840	Microtubule-dependent trafficking of connexons from Golgi to the plasma membrane	-0.328252	0.116455152	0.444707152
R-HSA-380108	Chemokine receptors bind chemokines	-0.321982348	0.122435148	0.444417496
R-HSA-159782	Removal of aminoterminal propeptides from gamma-carboxylated proteins	-0.197435461	0.246876636	0.444312096
R-HSA-434313	Intracellular metabolism of fatty acids regulates insulin secretion	-0.39449795	0.048683267	0.443181217
R-HSA-426496	Post-transcriptional silencing by small RNAs	-0.4123102	0.029329108	0.441639308
R-HSA-1461973	Defensins	-0.3238113	0.117764852	0.441576152
R-HSA-162699	Synthesis of dolichyl-phosphate mannose	-0.789239176	-0.347909294	0.441329882
R-HSA-71288	Creatine metabolism	-0.164936389	0.2753516	0.440287989
R-HSA-419037	NCAM1 interactions	-0.06441678	0.374204455	0.438621235
R-HSA-156842	Eukaryotic Translation Elongation	-0.468238	-0.030531597	0.437706403
R-HSA-74259	Purine catabolism	-0.410905665	0.02476219	0.435667855
R-HSA-72706	GTP hydrolysis and joining of the 60S ribosomal subunit	-0.4679495	-0.032919348	0.435030152
R-HSA-9031528	NR1H2 & NR1H3 regulate gene expression linked to triglyceride lipolysis in adipose	-0.364283041	0.070075745	0.434358786
R-HSA-196836	Vitamin C (ascorbate) metabolism	-0.550931927	-0.117156623	0.433775305
R-HSA-420499	Class C/3 (Metabotropic glutamate/pheromone receptors)	-0.07952038	0.35318674	0.43270712
R-HSA-419812	Calcitonin-like ligand receptors	-0.350338005	0.07971067	0.430048675
R-HSA-173736	Alternative complement activation	-0.05555733	0.373838006	0.429395336
R-HSA-156827	L13a-mediated translational silencing of Ceruloplasmin expression	-0.4680402	-0.038910935	0.429129266
R-HSA-187024	NGF-independant TRKA activation	-0.297575615	0.131064865	0.42864048
R-HSA-159854	Gamma-carboxylation, transport, and amino-terminal cleavage of proteins	-0.206852749	0.221453428	0.428306178
R-HSA-480985	Synthesis of dolichyl-phosphate-glucose	-0.520641142	-0.09396218	0.426678962
R-HSA-77350	Beta oxidation of hexanoyl-CoA to butanoyl-CoA	-0.538474419	-0.112138405	0.426336013
R-HSA-1474290	Collagen formation	-0.2482843	0.176364019	0.424648319
R-HSA-964827	Progressive trimming of alpha-1,2-linked mannose residues from Man9/8/7GlcNAc2 to produce Man5GlcNAc2	0.031532362	0.454095121	0.422562759
R-HSA-72695	Formation of the ternary complex, and subsequently, the 43S complex	-0.4598185	-0.037605899	0.422212601
R-HSA-8955332	Carboxyterminal post-translational modifications of tubulin	-0.1810326	0.241133013	0.422165613
R-HSA-5676934	Protein repair	-0.3466632	0.073822012	0.420485212
R-HSA-1614603	Cysteine formation from homocysteine	-0.357339095	0.0596089	0.416947995
R-HSA-72613	Eukaryotic Translation Initiation	-0.4574261	-0.042912254	0.414513846
R-HSA-72737	Cap-dependent Translation Initiation	-0.4574261	-0.042912254	0.414513846
R-HSA-1307965	betaKlotho-mediated ligand binding	0.14130842	0.555134729	0.413826309
R-HSA-163282	Mitochondrial transcription initiation	-0.4361064	-0.026118833	0.409987567
R-HSA-2161522	Abacavir ADME	-0.005267775	0.403777903	0.409045678
R-HSA-2142700	Biosynthesis of Lipoxins (LX)	-0.160091241	0.2488075	0.408898741
R-HSA-6803544	Ion influx/efflux at host-pathogen interface	-0.150089769	0.258364872	0.408454641
R-HSA-2025928	Calcineurin activates NFAT	-0.3339452	0.072775098	0.406720298
R-HSA-210991	Basigin interactions	-0.3801286	0.025814949	0.405943549
R-HSA-187015	Activation of TRKA receptors	-0.323252553	0.081842845	0.405095398
R-HSA-6799990	Metal sequestration by antimicrobial proteins	-0.4407015	-0.039578273	0.401123227
R-HSA-111932	CaMK IV-mediated phosphorylation of CREB	-0.3188577	0.081856834	0.400714534
R-HSA-74217	Purine salvage	-0.5107907	-0.110170748	0.400619952
R-HSA-159763	Transport of gamma-carboxylated protein precursors from the endoplasmic reticulum to the Golgi apparatus	-0.124181849	0.273944282	0.398126131
R-HSA-8948700	Competing endogenous RNAs (ceRNAs) regulate PTEN translation	-0.4354982	-0.038360338	0.397137862
R-HSA-72702	Ribosomal scanning and start codon recognition	-0.4463662	-0.049608116	0.396758084
R-HSA-211736	Stimulation of the cell death response by PAK-2p34	-0.300177035	0.09642314	0.396600175
R-HSA-112313	Neurotransmitter uptake and metabolism In glial cells	0.1256747	0.521828129	0.396153429
R-HSA-210455	Astrocytic Glutamate-Glutamine Uptake And Metabolism	0.1256747	0.521828129	0.396153429
R-HSA-6798163	Choline catabolism	-0.267943559	0.1263025	0.394246059
R-HSA-75064	mRNA Editing: A to I Conversion	-0.652724276	-0.260813855	0.391910421
R-HSA-75102	C6 deamination of adenosine	-0.652724276	-0.260813855	0.391910421
R-HSA-77042	Formation of editosomes by ADAR proteins	-0.652724276	-0.260813855	0.391910421
R-HSA-70263	Gluconeogenesis	-0.365746619	0.025723636	0.391470255
R-HSA-1483226	Synthesis of PI	-0.324063874	0.066547313	0.390611186
R-HSA-167060	NGF processing	-0.496332119	-0.105934903	0.390397216
R-HSA-9036866	Expression and Processing of Neurotrophins	-0.496332119	-0.105934903	0.390397216
R-HSA-425986	Sodium/Proton exchangers	0.1016808	0.490327052	0.388646252
R-HSA-964739	N-glycan trimming and elongation in the cis-Golgi	-0.002489338	0.386050489	0.388539827
R-HSA-446107	Type I hemidesmosome assembly	-0.297493335	0.089893868	0.387387203
R-HSA-72649	Translation initiation complex formation	-0.4489269	-0.061593286	0.387333614
R-HSA-400451	Free fatty acids regulate insulin secretion	-0.369353714	0.016333673	0.385687387
R-HSA-879518	Transport of organic anions	-0.305311195	0.078845169	0.384156363
R-HSA-190371	FGFR3b ligand binding and activation	-0.026826363	0.3572515	0.384077863
R-HSA-159740	Gamma-carboxylation of protein precursors	-0.132014548	0.251508331	0.383522879
R-HSA-975956	Nonsense Mediated Decay (NMD) independent of the Exon Junction Complex (EJC)	-0.4727438	-0.089302849	0.383440951
R-HSA-193681	Ceramide signalling	-0.350084941	0.0329345	0.383019441
R-HSA-194306	Neurophilin interactions with VEGF and VEGFR	-0.388555204	-0.006663004	0.3818922
R-HSA-71737	Pyrophosphate hydrolysis	-0.825631921	-0.444095699	0.381536222
R-HSA-2022870	Chondroitin sulfate biosynthesis	-0.265507081	0.115033933	0.380541013
R-HSA-1296346	Tandem pore domain potassium channels	-0.547351625	-0.167766149	0.379585476
R-HSA-9619483	Activation of AMPK downstream of NMDARs	-0.531221	-0.152066841	0.379154159
R-HSA-72662	Activation of the mRNA upon binding of the cap-binding complex and eIFs, and subsequent binding to 43S	-0.4463729	-0.067469226	0.378903674
R-HSA-170670	Adenylate cyclase inhibitory pathway	-0.3050464	0.073261264	0.378307664
R-HSA-2142688	Synthesis of 5-eicosatetraenoic acids	-0.162750185	0.213880281	0.376630465
R-HSA-196783	Coenzyme A biosynthesis	-0.543926021	-0.168318177	0.375607845
R-HSA-8964208	Phenylalanine metabolism	-0.375717753	-0.00040694	0.375310813
R-HSA-1474228	Degradation of the extracellular matrix	-0.2765861	0.098281204	0.374867304
R-HSA-9759811	Regulation of CDH11 mRNA translation by microRNAs	-0.417842	-0.043728571	0.374113429
R-HSA-9633012	Response of EIF2AK4 (GCN2) to amino acid deficiency	-0.4128095	-0.039834805	0.372974695
R-HSA-9768778	Regulation of NPAS4 mRNA translation	-0.4132938	-0.042722192	0.370571608
R-HSA-8939256	RUNX1 regulates transcription of genes involved in WNT signaling	-0.4525945	-0.082198935	0.370395566
R-HSA-8941284	RUNX2 regulates chondrocyte maturation	-0.393320659	-0.023412123	0.369908537
R-HSA-198765	Signalling to ERK5	-0.4227408	-0.052923492	0.369817308
R-HSA-77288	mitochondrial fatty acid beta-oxidation of unsaturated fatty acids	-0.4122414	-0.043079775	0.369161625
R-HSA-3000480	Scavenging by Class A Receptors	-0.3067493	0.061612474	0.368361774
R-HSA-2408508	Metabolism of ingested SeMet, Sec, MeSec into H2Se	-0.316258524	0.05171271	0.367971234
R-HSA-5660489	MTF1 activates gene expression	-0.37438177	-0.007313386	0.367068384
R-HSA-211728	Regulation of PAK-2p34 activity by PS-GAP/RHG10	-0.213064265	0.152945725	0.36600999
R-HSA-5654227	Phospholipase C-mediated cascade; FGFR3	-0.048785401	0.3155594	0.364344801
R-HSA-8964011	HDL clearance	-0.2849913	0.078455835	0.363447135
R-HSA-844623	The IPAF inflammasome	-0.423408185	-0.060412074	0.36299611
R-HSA-1482798	Acyl chain remodeling of CL	-0.196415684	0.166334359	0.362750043
R-HSA-425561	Sodium/Calcium exchangers	-0.402729892	-0.04295545	0.359774442
R-HSA-9629569	Protein hydroxylation	-0.4528525	-0.093211467	0.359641033
R-HSA-1663150	The activation of arylsulfatases	-0.3042018	0.055127979	0.359329779
R-HSA-9840373	Cellular response to mitochondrial stress	-0.4092157	-0.050378572	0.358837128
R-HSA-73614	Pyrimidine salvage	-0.36668	-0.008331484	0.358348516
R-HSA-9026527	Activated NTRK2 signals through PLCG1	-0.099451194	0.2588774	0.358328594
R-HSA-1169092	Activation of RAS in B cells	-0.411403564	-0.05413123	0.357272334
R-HSA-2408522	Selenoamino acid metabolism	-0.4132994	-0.056431801	0.356867599
R-HSA-1300645	Acrosome Reaction and Sperm:Oocyte Membrane Binding	-0.3642312	-0.007619238	0.356611962
R-HSA-2428933	SHC-related events triggered by IGF1R	-0.421797865	-0.06646978	0.355328085
R-HSA-428643	Organic anion transporters	0.04030167	0.394937116	0.354635446
R-HSA-77108	Utilization of Ketone Bodies	0.01610894	0.370494813	0.354385873
R-HSA-383280	Nuclear Receptor transcription pathway	-0.3969912	-0.042645634	0.354345566
R-HSA-1296052	Ca2+ activated K+ channels	0.164255719	0.5180097	0.353753982
R-HSA-451306	Ionotropic activity of kainate receptors	-0.1260906	0.227044644	0.353135244
R-HSA-451308	Activation of Ca-permeable Kainate Receptor	-0.1260906	0.227044644	0.353135244
R-HSA-9925561	Developmental Lineage of Pancreatic Acinar Cells	-0.17831	0.17379908	0.35210908
R-HSA-75944	Transcription from mitochondrial promoters	-0.3649722	-0.014665768	0.350306432
R-HSA-500753	Pyrimidine biosynthesis	-0.329016204	0.021192786	0.350208991
R-HSA-8874081	MET activates PTK2 signaling	-0.3913421	-0.041232382	0.350109718
R-HSA-8939242	RUNX1 regulates transcription of genes involved in differentiation of keratinocytes	-0.188762316	0.160086435	0.348848751
R-HSA-629594	Highly calcium permeable postsynaptic nicotinic acetylcholine receptors	-0.058285394	0.2901395	0.348424894
R-HSA-1483213	Synthesis of PE	-0.291420085	0.056720764	0.34814085
R-HSA-209931	Serotonin and melatonin biosynthesis	0.051940193	0.3998297	0.347889507
R-HSA-8874177	ATF6B (ATF6-beta) activates chaperones	-0.119414069	0.228271895	0.347685964
R-HSA-8866907	Activation of the TFAP2 (AP-2) family of transcription factors	-0.3655795	-0.018688408	0.346891092
R-HSA-9818027	NFE2L2 regulating anti-oxidant/detoxification enzymes	-0.3355961	0.010729145	0.346325245
R-HSA-199920	CREB phosphorylation	-0.4182459	-0.072722894	0.345523007
R-HSA-163754	Insulin effects increased synthesis of Xylulose-5-Phosphate	-0.241785373	0.102924086	0.344709459
R-HSA-71240	Tryptophan catabolism	-0.342679771	0.001045994	0.343725765
R-HSA-9768759	Regulation of NPAS4 gene expression	-0.3572101	-0.0145171	0.342693
R-HSA-9818025	NFE2L2 regulating TCA cycle genes	-0.4686897	-0.126302008	0.342387693
R-HSA-8949613	Cristae formation	-0.2375021	0.103247111	0.340749211
R-HSA-8951936	RUNX3 regulates p14-ARF	-0.358141666	-0.017810857	0.340330809
R-HSA-5654228	Phospholipase C-mediated cascade; FGFR4	-0.051517616	0.2864252	0.337942816
R-HSA-204626	Hypusine synthesis from eIF5A-lysine	-0.595648781	-0.2586767	0.336972081
R-HSA-3000178	ECM proteoglycans	-0.315114	0.021852339	0.336966339
R-HSA-8931987	RUNX1 regulates estrogen receptor mediated transcription	-0.4215458	-0.085011656	0.336534144
R-HSA-6803157	Antimicrobial peptides	-0.3081831	0.026161231	0.334344331
R-HSA-442729	CREB1 phosphorylation through the activation of CaMKII/CaMKK/CaMKIV cascasde	-0.2644357	0.069750896	0.334186596
R-HSA-9858328	OADH complex synthesizes glutaryl-CoA from 2-OA	-0.161946773	0.171055418	0.333002191
R-HSA-8985586	SLIT2:ROBO1 increases RHOA activity	-0.4169938	-0.084195954	0.332797846
R-HSA-389887	Beta-oxidation of pristanoyl-CoA	0.034877634	0.3670094	0.332131766
R-HSA-9827857	Specification of primordial germ cells	-0.471244014	-0.139275926	0.331968088
R-HSA-1971475	A tetrasaccharide linker sequence is required for GAG synthesis	-0.206398243	0.125141266	0.331539509
R-HSA-446210	Synthesis of UDP-N-acetyl-glucosamine	-0.43005695	-0.09985403	0.33020292
R-HSA-622323	Presynaptic nicotinic acetylcholine receptors	0.112553103	0.442496	0.329942897
R-HSA-8869496	TFAP2A acts as a transcriptional repressor during retinoic acid induced cell differentiation	-0.2680045	0.061850079	0.329854579
R-HSA-77286	mitochondrial fatty acid beta-oxidation of saturated fatty acids	-0.413589175	-0.084091097	0.329498078
R-HSA-8949275	RUNX3 Regulates Immune Response and Cell Migration	-0.3650192	-0.037025938	0.327993262
R-HSA-74713	IRS activation	-0.311691883	0.016193933	0.327885816
R-HSA-170660	Adenylate cyclase activating pathway	0.0790496	0.40637946	0.32732986
R-HSA-2022857	Keratan sulfate degradation	-0.1909448	0.136299207	0.327244007
R-HSA-6790901	rRNA modification in the nucleus and cytosol	-0.3665232	-0.040360652	0.326162548
R-HSA-140837	Intrinsic Pathway of Fibrin Clot Formation	-0.2205445	0.105382734	0.325927234
R-HSA-499943	Interconversion of nucleotide di- and triphosphates	-0.4008564	-0.075029347	0.325827053
R-HSA-68952	DNA replication initiation	-0.335944175	-0.010980862	0.324963312
R-HSA-9853506	OGDH complex synthesizes succinyl-CoA from 2-OG	-0.187524563	0.137294384	0.324818947
R-HSA-190872	Transport of connexons to the plasma membrane	-0.1865484	0.136583609	0.323132009
R-HSA-166658	Complement cascade	-0.2366159	0.08521586	0.32183176
R-HSA-5576893	Phase 2 - plateau phase	-0.072456852	0.249201747	0.321658599
R-HSA-4090294	SUMOylation of intracellular receptors	-0.3652867	-0.043830928	0.321455772
R-HSA-444411	Rhesus glycoproteins mediate ammonium transport	0.09362051	0.414801062	0.321180552
R-HSA-6806664	Metabolism of vitamin K	-0.3433359	-0.022779225	0.320556675
R-HSA-1306955	GRB7 events in ERBB2 signaling	-0.3725099	-0.053777721	0.318732179
R-HSA-2473224	Antagonism of Activin by Follistatin	0.09737565	0.415054567	0.317678917
R-HSA-9027604	Biosynthesis of electrophilic ω-3 PUFA oxo-derivatives	-0.03715386	0.280014084	0.317167944
R-HSA-977068	Termination of O-glycan biosynthesis	-0.265349365	0.050578578	0.315927943
R-HSA-5607763	CLEC7A (Dectin-1) induces NFAT activation	-0.3590721	-0.044976923	0.314095177
R-HSA-416572	Sema4D induced cell migration and growth-cone collapse	-0.3477539	-0.034241602	0.313512298
R-HSA-8956321	Nucleotide salvage	-0.4081075	-0.095549195	0.312558305
R-HSA-9020265	Biosynthesis of aspirin-triggered D-series resolvins	-0.039724966	0.272725277	0.312450244
R-HSA-5660668	CLEC7A/inflammasome pathway	-0.4374325	-0.125126208	0.312306292
R-HSA-390651	Dopamine receptors	0.295626259	0.6077054	0.312079141
R-HSA-1650814	Collagen biosynthesis and modifying enzymes	-0.1981154	0.113199627	0.311315027
R-HSA-190375	FGFR2c ligand binding and activation	-0.008105762	0.3031541	0.311259862
R-HSA-434316	Fatty Acids bound to GPR40 (FFAR1) regulate insulin secretion	-0.334298898	-0.023163962	0.311134936
R-HSA-163358	PKA-mediated phosphorylation of key metabolic factors	-0.3836464	-0.072758748	0.310887652
R-HSA-9018679	Biosynthesis of EPA-derived SPMs	-0.106433677	0.203823247	0.310256924
R-HSA-109703	PKB-mediated events	-0.2888377	0.02086426	0.30970196
R-HSA-165160	PDE3B signalling	-0.2888377	0.02086426	0.30970196
R-HSA-5627083	RHO GTPases regulate CFTR trafficking	-0.556224	-0.246588657	0.309635343
R-HSA-8849473	PTK6 Expression	-0.3453239	-0.036158358	0.309165543
R-HSA-8964026	Chylomicron clearance	-0.2219147	0.08719544	0.30911014
R-HSA-140875	Common Pathway of Fibrin Clot Formation	-0.3816434	-0.072575119	0.309068281
R-HSA-167021	PLC-gamma1 signalling	-0.146998007	0.1619683	0.308966307
R-HSA-9856872	Malate-aspartate shuttle	-0.1460276	0.162818004	0.308845604
R-HSA-211979	Eicosanoids	-0.390812086	-0.082545504	0.308266583
R-HSA-3000170	Syndecan interactions	-0.272277231	0.035760355	0.308037587
R-HSA-198745	Signalling to STAT3	-0.3159721	-0.008107061	0.307865039
R-HSA-209563	Axonal growth stimulation	-0.4247309	-0.117627223	0.307103678
R-HSA-9603505	NTRK3 as a dependence receptor	-0.4562552	-0.149434651	0.306820549
R-HSA-73817	Purine ribonucleoside monophosphate biosynthesis	-0.232625747	0.07330143	0.305927177
R-HSA-9859138	BCKDH synthesizes BCAA-CoA from KIC, KMVA, KIV	-0.04822289	0.257475109	0.305697999
R-HSA-112308	Presynaptic depolarization and calcium channel opening	0.21687531	0.521834499	0.304959188
R-HSA-1483148	Synthesis of PG	-0.352103	-0.047152471	0.304950529
R-HSA-8963691	Phenylalanine and tyrosine metabolism	-0.33829584	-0.033787919	0.304507921
R-HSA-9761174	Formation of intermediate mesoderm	-0.203924365	0.099920271	0.303844636
R-HSA-9018676	Biosynthesis of D-series resolvins	-0.059115669	0.243767124	0.302882793
R-HSA-140877	Formation of Fibrin Clot (Clotting Cascade)	-0.3094482	-0.00712241	0.30232579
R-HSA-9711097	Cellular response to starvation	-0.3819636	-0.080449526	0.301514074
R-HSA-9690406	Transcriptional regulation of testis differentiation	-0.336172031	-0.034659978	0.301512053
R-HSA-1483248	Synthesis of PIPs at the ER membrane	-0.369178504	-0.067685921	0.301492583
R-HSA-977606	Regulation of Complement cascade	-0.2270294	0.073664164	0.300693564
R-HSA-1251985	Nuclear signaling by ERBB4	-0.3215619	-0.021078572	0.300483328
R-HSA-5173214	O-glycosylation of TSR domain-containing proteins	0.008795302	0.309169362	0.30037406
R-HSA-203641	NOSTRIN mediated eNOS trafficking	-0.292126318	0.008012451	0.30013877
R-HSA-9818035	NFE2L2 regulating ER-stress associated genes	-0.3363175	-0.037115505	0.299201995
R-HSA-8963896	HDL assembly	-0.4035344	-0.104499317	0.299035083
R-HSA-216083	Integrin cell surface interactions	-0.3693487	-0.07038535	0.29896335
R-HSA-204174	Regulation of pyruvate dehydrogenase (PDH) complex	-0.212282989	0.08575715	0.298040139
R-HSA-1222556	ROS and RNS production in phagocytes	-0.2806526	0.01675726	0.29740986
R-HSA-187706	Signalling to p38 via RIT and RIN	-0.5337129	-0.23716895	0.29654395
R-HSA-190239	FGFR3 ligand binding and activation	0.059389728	0.3552625	0.295872772
R-HSA-190372	FGFR3c ligand binding and activation	0.059389728	0.3552625	0.295872772
R-HSA-381183	ATF6 (ATF6-alpha) activates chaperone genes	-0.192948024	0.102694704	0.295642728
R-HSA-418359	Reduction of cytosolic Ca++ levels	-0.443716249	-0.148127585	0.295588664
R-HSA-193634	Axonal growth inhibition (RHOA activation)	-0.3053323	-0.009787273	0.295545027
R-HSA-9018683	Biosynthesis of DPA-derived SPMs	-0.086286287	0.2092528	0.295539087
R-HSA-9025094	Biosynthesis of DPAn-3 SPMs	-0.086286287	0.2092528	0.295539087
R-HSA-9749641	Aspirin ADME	-0.2022794	0.092827193	0.295106593
R-HSA-1638091	Heparan sulfate/heparin (HS-GAG) metabolism	-0.189567367	0.104209721	0.293777088
R-HSA-181431	Acetylcholine binding and downstream events	-0.037572966	0.2558718	0.293444766
R-HSA-622327	Postsynaptic nicotinic acetylcholine receptors	-0.037572966	0.2558718	0.293444766
R-HSA-381033	ATF6 (ATF6-alpha) activates chaperones	-0.191281616	0.10181077	0.293092386
R-HSA-196819	Vitamin B1 (thiamin) metabolism	-0.031539376	0.261147368	0.292686744
R-HSA-446205	Synthesis of GDP-mannose	-0.410852804	-0.118326927	0.292525877
R-HSA-927802	Nonsense-Mediated Decay (NMD)	-0.4149425	-0.123551227	0.291391273
R-HSA-975957	Nonsense Mediated Decay (NMD) enhanced by the Exon Junction Complex (EJC)	-0.4149425	-0.123551227	0.291391273
R-HSA-75892	Platelet Adhesion to exposed collagen	-0.3940695	-0.102794555	0.291274945
R-HSA-9757110	Prednisone ADME	0.071378282	0.362216711	0.290838429
R-HSA-110381	Resolution of AP sites via the single-nucleotide replacement pathway	-0.124838	0.165923029	0.290761029
R-HSA-1475029	Reversible hydration of carbon dioxide	-0.073040098	0.217209815	0.290249913
R-HSA-445355	Smooth Muscle Contraction	-0.227413085	0.061700407	0.289113491
R-HSA-9018681	Biosynthesis of protectins	-0.533628565	-0.244653317	0.288975248
R-HSA-9913351	Formation of the dystrophin-glycoprotein complex (DGC)	-0.230945975	0.057170134	0.288116109
R-HSA-156588	Glucuronidation	-0.390895007	-0.102814223	0.288080783
R-HSA-444473	Formyl peptide receptors bind formyl peptides and many other ligands	-0.341764	-0.053949057	0.287814944
R-HSA-210747	Regulation of gene expression in early pancreatic precursor cells	0.217547187	0.505344808	0.287797621
R-HSA-8956319	Nucleotide catabolism	-0.266244533	0.02129907	0.287543603
R-HSA-8866910	TFAP2 (AP-2) family regulates transcription of growth factors and their receptors	-0.3874489	-0.100302994	0.287145906
R-HSA-8939243	RUNX1 interacts with co-factors whose precise effect on RUNX1 targets is not known	-0.3856742	-0.098934424	0.286739776
R-HSA-9793242	SUMOylation of nuclear envelope proteins	-0.261516511	0.024996636	0.286513147
R-HSA-194002	Glucocorticoid biosynthesis	-0.134160487	0.151159391	0.285319877
R-HSA-210746	Regulation of gene expression in endocrine-committed (NEUROG3+) progenitor cells	-0.175929075	0.1090671	0.284996175
R-HSA-72200	mRNA Editing: C to U Conversion	-0.030632968	0.2538453	0.284478268
R-HSA-75094	Formation of the Editosome	-0.030632968	0.2538453	0.284478268
R-HSA-69091	Polymerase switching	-0.2591909	0.024912711	0.284103611
R-HSA-69109	Leading Strand Synthesis	-0.2591909	0.024912711	0.284103611
R-HSA-5654704	SHC-mediated cascade:FGFR3	-0.28082392	0.003258899	0.284082819
R-HSA-2024096	HS-GAG degradation	-0.248199384	0.035740762	0.283940146
R-HSA-193697	p75NTR regulates axonogenesis	-0.3090615	-0.025238652	0.283822848
R-HSA-2022377	Metabolism of Angiotensinogen to Angiotensins	-0.4181889	-0.134681769	0.283507131
R-HSA-2142670	Synthesis of epoxy (EET) and dihydroxyeicosatrienoic acids (DHET)	-0.512042731	-0.229069214	0.282973516
R-HSA-375281	Hormone ligand-binding receptors	0.0311314	0.313993968	0.282862568
R-HSA-9830674	Formation of the ureteric bud	-0.258582926	0.024162038	0.282744963
R-HSA-163615	PKA activation	-0.3516614	-0.070555718	0.281105682
R-HSA-5661270	Formation of xylulose-5-phosphate	-0.333178485	-0.052370025	0.28080846
R-HSA-8964038	LDL clearance	-0.2878283	-0.007470595	0.280357705
R-HSA-1912420	Pre-NOTCH Processing in Golgi	-0.428766385	-0.148926764	0.279839622
R-HSA-111453	BH3-only proteins associate with and inactivate anti-apoptotic BCL-2 members	-0.3874534	-0.108098716	0.279354684
R-HSA-3065678	SUMO is transferred from E1 to E2 (UBE2I, UBC9)	-0.17900472	0.100307252	0.279311972
R-HSA-74182	Ketone body metabolism	-0.1311942	0.147796184	0.278990383
R-HSA-163841	Gamma carboxylation, hypusinylation, hydroxylation, and arylsulfatase activation	-0.4012533	-0.122705344	0.278547956
R-HSA-171007	p38MAPK events	-0.3269233	-0.049473297	0.277450003
R-HSA-1679131	Trafficking and processing of endosomal TLR	-0.2826333	-0.005453003	0.277180298
R-HSA-9818032	NFE2L2 regulating MDR associated enzymes	-0.3608148	-0.083865664	0.276949136
R-HSA-9759218	Cobalamin (Cbl) metabolism	-0.3139497	-0.037220184	0.276729517
R-HSA-9026290	Biosynthesis of DPAn-3-derived maresins	-0.036132366	0.2403203	0.276452666
R-HSA-9668328	Sealing of the nuclear envelope (NE) by ESCRT-III	-0.3211095	-0.045698652	0.275410848
R-HSA-1614517	Sulfide oxidation to sulfate	-0.326642491	-0.051617798	0.275024693
R-HSA-9034013	NTF3 activates NTRK3 signaling	-0.39708436	-0.122094462	0.274989898
R-HSA-9017802	Noncanonical activation of NOTCH3	-0.5268731	-0.251883726	0.274989374
R-HSA-5654219	Phospholipase C-mediated cascade: FGFR1	-0.056181447	0.2186146	0.274796047
R-HSA-140342	Apoptosis induced DNA fragmentation	-0.3898494	-0.115662989	0.274186411
R-HSA-190861	Gap junction assembly	-0.2211604	0.052273913	0.273434313
R-HSA-193692	Regulated proteolysis of p75NTR	-0.4325012	-0.159254565	0.273246635
R-HSA-804914	Transport of fatty acids	-0.1913049	0.081734256	0.273039156
R-HSA-442660	Na+/Cl- dependent neurotransmitter transporters	-0.031225756	0.2417796	0.273005356
R-HSA-209905	Catecholamine biosynthesis	0.234997424	0.507862415	0.272864991
R-HSA-2173782	Binding and Uptake of Ligands by Scavenger Receptors	-0.2436628	0.028038993	0.271701793
R-HSA-2892245	POU5F1 (OCT4), SOX2, NANOG repress genes related to differentiation	-0.43685283	-0.165251675	0.271601156
R-HSA-392154	Nitric oxide stimulates guanylate cyclase	-0.075142628	0.196106432	0.27124906
R-HSA-164378	PKA activation in glucagon signalling	-0.3461955	-0.075028772	0.271166728
R-HSA-1296072	Voltage gated Potassium channels	0.05858731	0.329385557	0.270798247
R-HSA-5358493	Synthesis of diphthamide-EEF2	-0.026410362	0.243820707	0.270231069
R-HSA-9841251	Mitochondrial unfolded protein response (UPRmt)	-0.3553731	-0.085198266	0.270174834
R-HSA-446343	Localization of the PINCH-ILK-PARVIN complex to focal adhesions	-0.4314034	-0.161342231	0.270061169
R-HSA-163765	ChREBP activates metabolic gene expression	-0.137030923	0.132218006	0.269248929
R-HSA-442720	CREB1 phosphorylation through the activation of Adenylate Cyclase	-0.3636598	-0.094451717	0.269208083
R-HSA-3215018	Processing and activation of SUMO	-0.161374709	0.107479887	0.268854595
R-HSA-9652282	Drug-mediated inhibition of ERBB2 signaling	-0.3064646	-0.037954001	0.268510599
R-HSA-8963888	Chylomicron assembly	-0.29189	-0.023491147	0.268398853
R-HSA-2564830	Cytosolic iron-sulfur cluster assembly	-0.09814489	0.169963409	0.268108299
R-HSA-400685	Sema4D in semaphorin signaling	-0.3327114	-0.065180541	0.267530859
R-HSA-2586552	Signaling by Leptin	-0.2088533	0.058641025	0.267494325
R-HSA-8875878	MET promotes cell motility	-0.3244308	-0.057471903	0.266958897
R-HSA-6804754	Regulation of TP53 Expression	-0.3539053	-0.087895989	0.266009311
R-HSA-111933	Calmodulin induced events	-0.2835876	-0.018223177	0.265364424
R-HSA-111997	CaM pathway	-0.2835876	-0.018223177	0.265364424
R-HSA-9018677	Biosynthesis of DHA-derived SPMs	-0.234824193	0.030061959	0.264886152
R-HSA-2197563	NOTCH2 intracellular domain regulates transcription	-0.3375994	-0.072799282	0.264800118
R-HSA-5654719	SHC-mediated cascade:FGFR4	-0.246591993	0.01776023	0.264352223
R-HSA-426486	Small interfering RNA (siRNA) biogenesis	-0.2316225	0.032603294	0.264225794
R-HSA-9818026	NFE2L2 regulating inflammation associated genes	-0.3491122	-0.084891799	0.264220401
R-HSA-1247673	Erythrocytes take up oxygen and release carbon dioxide	-0.21718899	0.046105086	0.263294077
R-HSA-190373	FGFR1c ligand binding and activation	-0.127232674	0.1359458	0.263178474
R-HSA-5621480	Dectin-2 family	-0.3918528	-0.129285041	0.262567759
R-HSA-5334118	DNA methylation	-0.2211312	0.041221328	0.262352528
R-HSA-389957	Prefoldin mediated transfer of substrate to CCT/TriC	-0.3146019	-0.052458566	0.262143334
R-HSA-1250342	PI3K events in ERBB4 signaling	-0.17504068	0.086951808	0.261992488
R-HSA-8943723	Regulation of PTEN mRNA translation	-0.3273604	-0.06539145	0.26196895
R-HSA-3000171	Non-integrin membrane-ECM interactions	-0.2319366	0.029339213	0.261275813
R-HSA-448706	Interleukin-1 processing	-0.406296	-0.145026781	0.261269219
R-HSA-9018678	Biosynthesis of specialized proresolving mediators (SPMs)	-0.249725981	0.01149965	0.261225631
R-HSA-389958	Cooperation of Prefoldin and TriC/CCT in actin and tubulin folding	-0.3129107	-0.052034488	0.260876212
R-HSA-5686938	Regulation of TLR by endogenous ligand	-0.4159012	-0.155061293	0.260839907
R-HSA-3299685	Detoxification of Reactive Oxygen Species	-0.2906781	-0.029890128	0.260787972
R-HSA-844615	The AIM2 inflammasome	-0.240353903	0.020336562	0.260690465
R-HSA-9617629	Regulation of FOXO transcriptional activity by acetylation	-0.3057077	-0.045716416	0.259991285
R-HSA-9027277	Erythropoietin activates Phospholipase C gamma (PLCG)	-0.377510212	-0.1178484	0.259661812
R-HSA-5635851	GLI proteins bind promoters of Hh responsive genes to promote transcription	0.089702945	0.3492889	0.259585955
R-HSA-8852405	Signaling by MST1	0.014255488	0.273612058	0.259356571
R-HSA-5576892	Phase 0 - rapid depolarisation	-0.1079099	0.151439246	0.259349146
R-HSA-9026519	Activated NTRK2 signals through RAS	-0.375277859	-0.1161887	0.259089159
R-HSA-844455	The NLRP1 inflammasome	-0.5305459	-0.272255855	0.258290045
R-HSA-422085	Synthesis, secretion, and deacylation of Ghrelin	-0.2340581	0.024148236	0.258206336
R-HSA-111931	PKA-mediated phosphorylation of CREB	-0.3370418	-0.079353026	0.257688774
R-HSA-69166	Removal of the Flap Intermediate	-0.1442403	0.113325595	0.257565895
R-HSA-445095	Interaction between L1 and Ankyrins	-0.138295159	0.118577769	0.256872927
R-HSA-5576886	Phase 4 - resting membrane potential	-0.23424504	0.02262312	0.25686816
R-HSA-209952	Peptide hormone biosynthesis	-0.160052721	0.096705276	0.256757998
R-HSA-171306	Packaging Of Telomere Ends	-0.2633895	-0.00664608	0.25674342
R-HSA-69183	Processive synthesis on the lagging strand	-0.1440655	0.112433161	0.256498661
R-HSA-71064	Lysine catabolism	-0.056851439	0.199605306	0.256456745
R-HSA-9022927	MECP2 regulates transcription of genes involved in GABA signaling	-0.129202337	0.126901883	0.25610422
R-HSA-9821993	Replacement of protamines by nucleosomes in the male pronucleus	-0.2623471	-0.006428747	0.255918353
R-HSA-202427	Phosphorylation of CD3 and TCR zeta chains	-0.3513267	-0.095640973	0.255685727
R-HSA-5654221	Phospholipase C-mediated cascade; FGFR2	-0.04190825	0.2136537	0.25556195
R-HSA-5358565	Mismatch repair (MMR) directed by MSH2:MSH6 (MutSalpha)	-0.2118941	0.043418609	0.255312709
R-HSA-390450	Folding of actin by CCT/TriC	-0.285850749	-0.030956431	0.254894319
R-HSA-9837999	Mitochondrial protein degradation	-0.2693646	-0.015706915	0.253657685
R-HSA-8963898	Plasma lipoprotein assembly	-0.3424178	-0.089129888	0.253287912
R-HSA-174577	Activation of C3 and C5	-0.076730415	0.176531601	0.253262016
R-HSA-5627117	RHO GTPases Activate ROCKs	-0.2894156	-0.036229218	0.253186383
R-HSA-8939247	RUNX1 regulates transcription of genes involved in interleukin signaling	-0.496127794	-0.2430712	0.253056594
R-HSA-9860276	SLC15A4:TASL-dependent IRF5 activation	-0.4367524	-0.183946371	0.252806029
R-HSA-5358508	Mismatch Repair	-0.201774	0.050789754	0.252563754
R-HSA-2168880	Scavenging of heme from plasma	-0.2636458	-0.011143567	0.252502233
R-HSA-8857538	PTK6 promotes HIF1A stabilization	-0.3689368	-0.116565449	0.252371352
R-HSA-1461957	Beta defensins	-0.1392374	0.112709509	0.251946909
R-HSA-888568	GABA synthesis	-0.098624579	0.153195608	0.251820186
R-HSA-9619229	Activation of RAC1 downstream of NMDARs	-0.3500968	-0.099023274	0.251073526
R-HSA-5578768	Physiological factors	-0.286477863	-0.03608672	0.250391143
R-HSA-6783783	Interleukin-10 signaling	-0.2669892	-0.016877946	0.250111254
R-HSA-9857377	Regulation of MITF-M-dependent genes involved in lysosome biogenesis and autophagy	-0.322739142	-0.072783218	0.249955924
R-HSA-389599	Alpha-oxidation of phytanate	-0.075254773	0.1746581	0.249912873
R-HSA-196807	Nicotinate metabolism	-0.2117602	0.037920343	0.249680543
R-HSA-9032759	NTRK2 activates RAC1	-0.3371174	-0.08762116	0.24949624
R-HSA-381042	PERK regulates gene expression	-0.245338021	0.003739271	0.249077292
R-HSA-3134963	DEx/H-box helicases activate type I IFN and inflammatory cytokines production	-0.4267683	-0.177856558	0.248911742
R-HSA-112311	Neurotransmitter clearance	-0.1569952	0.09159992	0.24859512
R-HSA-9856532	Mechanical load activates signaling by PIEZO1 and integrins in osteocytes	-0.336306689	-0.088073741	0.248232949
R-HSA-5362798	Release of Hh-Np from the secreting cell	-0.363612667	-0.1154054	0.248207267
R-HSA-2162123	Synthesis of Prostaglandins (PG) and Thromboxanes (TX)	-0.1086902	0.139184816	0.247875016
R-HSA-3928665	EPH-ephrin mediated repulsion of cells	-0.2409005	0.006730077	0.247630577
R-HSA-2142691	Synthesis of Leukotrienes (LT) and Eoxins (EX)	-0.194080343	0.05351305	0.247593393
R-HSA-1234158	Regulation of gene expression by Hypoxia-inducible Factor	-0.2950487	-0.047540202	0.247508498
R-HSA-9034793	Activated NTRK3 signals through PLCG1	-0.134893516	0.1123917	0.247285216
R-HSA-936837	Ion transport by P-type ATPases	-0.233971229	0.012969291	0.24694052
R-HSA-9027283	Erythropoietin activates STAT5	-0.376286831	-0.129355176	0.246931654
R-HSA-8981373	Intestinal hexose absorption	-0.04941155	0.197349374	0.246760924
R-HSA-110330	Recognition and association of DNA glycosylase with site containing an affected purine	-0.2610373	-0.014350885	0.246686415
R-HSA-110331	Cleavage of the damaged purine	-0.2610373	-0.014350885	0.246686415
R-HSA-73927	Depurination	-0.2610373	-0.014350885	0.246686415
R-HSA-1250347	SHC1 events in ERBB4 signaling	-0.315559572	-0.0696168	0.245942772
R-HSA-2179392	EGFR Transactivation by Gastrin	-0.3478996	-0.10212629	0.24577331
R-HSA-9037629	Lewis blood group biosynthesis	0.07121747	0.316570648	0.245353178
R-HSA-198933	Immunoregulatory interactions between a Lymphoid and a non-Lymphoid cell	-0.3423374	-0.097135927	0.245201473
R-HSA-8949215	Mitochondrial calcium ion transport	-0.4497495	-0.205498475	0.244251025
R-HSA-202430	Translocation of ZAP-70 to Immunological synapse	-0.4060353	-0.1620953	0.24394
R-HSA-9818030	NFE2L2 regulating tumorigenic genes	-0.3734762	-0.129633778	0.243842422
R-HSA-6791226	Major pathway of rRNA processing in the nucleolus and cytosol	-0.3283526	-0.085495851	0.242856749
R-HSA-9634597	GPER1 signaling	-0.3578447	-0.115110495	0.242734205
R-HSA-9926550	Regulation of MITF-M-dependent genes involved in extracellular matrix, focal adhesion and epithelial-to-mesenchymal transition	-0.3688379	-0.126334129	0.242503771
R-HSA-212718	EGFR interacts with phospholipase C-gamma	-0.328858	-0.086721522	0.242136478
R-HSA-174437	Removal of the Flap Intermediate from the C-strand	-0.2965013	-0.054482864	0.242018436
R-HSA-8941333	RUNX2 regulates genes involved in differentiation of myeloid cells	-0.198693803	0.04286936	0.241563163
R-HSA-9023661	Biosynthesis of E-series 18(R)-resolvins	-0.040437615	0.201067618	0.241505233
R-HSA-389661	Glyoxylate metabolism and glycine degradation	-0.1249643	0.116539587	0.241503887
R-HSA-6803211	TP53 Regulates Transcription of Death Receptors and Ligands	-0.321086	-0.079632303	0.241453697
R-HSA-163359	Glucagon signaling in metabolic regulation	-0.3557712	-0.114384009	0.241387191
R-HSA-1187000	Fertilization	-0.035318246	0.2060653	0.241383546
R-HSA-5658623	FGFRL1 modulation of FGFR1 signaling	-0.2448855	-0.003851498	0.241034002
R-HSA-190370	FGFR1b ligand binding and activation	-0.164203933	0.07671691	0.240920843
R-HSA-606279	Deposition of new CENPA-containing nucleosomes at the centromere	-0.2326141	0.008259957	0.240874057
R-HSA-774815	Nucleosome assembly	-0.2326141	0.008259957	0.240874057
R-HSA-5358606	Mismatch repair (MMR) directed by MSH2:MSH3 (MutSbeta)	-0.1911282	0.049711794	0.240839994
R-HSA-139910	Activation of BMF and translocation to mitochondria	-0.226446	0.014319449	0.240765449
R-HSA-203754	NOSIP mediated eNOS trafficking	-0.108556231	0.1319328	0.240489031
R-HSA-68689	CDC6 association with the ORC:origin complex	0.144187283	0.384634	0.240446718
R-HSA-112412	SOS-mediated signalling	-0.442712318	-0.2027353	0.239977018
R-HSA-73728	RNA Polymerase I Promoter Opening	-0.2220192	0.017703466	0.239722666
R-HSA-3065676	SUMO is conjugated to E1 (UBA2:SAE1)	-0.161492274	0.077785708	0.239277982
R-HSA-9820841	M-decay: degradation of maternal mRNAs by maternally stored factors	-0.3905168	-0.15196233	0.23855447
R-HSA-8956320	Nucleotide biosynthesis	-0.237281863	0.001094844	0.238376707
R-HSA-8849474	PTK6 Activates STAT3	-0.2933412	-0.055210943	0.238130257
R-HSA-447041	CHL1 interactions	-0.227961005	0.009882529	0.237843534
R-HSA-6783984	Glycine degradation	-0.1971614	0.040248327	0.237409727
R-HSA-8963901	Chylomicron remodeling	-0.3188542	-0.081477991	0.237376209
R-HSA-9013507	NOTCH3 Activation and Transmission of Signal to the Nucleus	-0.3645534	-0.127296324	0.237257076
R-HSA-8964046	VLDL clearance	-0.3432632	-0.10603949	0.23722371
R-HSA-8963899	Plasma lipoprotein remodeling	-0.2881771	-0.051092924	0.237084176
R-HSA-918233	TRAF3-dependent IRF activation pathway	-0.3236947	-0.086905348	0.236789352
R-HSA-4641263	Regulation of FZD by ubiquitination	-0.2851403	-0.048405186	0.236735114
R-HSA-9018896	Biosynthesis of E-series 18(S)-resolvins	-0.059557866	0.177159727	0.236717593
R-HSA-9758890	Transport of RCbl within the body	-0.266496925	-0.02987565	0.236621275
R-HSA-8935964	RUNX1 regulates expression of components of tight junctions	-0.235425795	0.001158998	0.236584793
R-HSA-9818028	NFE2L2 regulates pentose phosphate pathway genes	-0.3540443	-0.117575541	0.236468759
R-HSA-179812	GRB2 events in EGFR signaling	-0.3326775	-0.096235479	0.236442021
R-HSA-3065679	SUMO is proteolytically processed	-0.176971298	0.059371821	0.236343118
R-HSA-156584	Cytosolic sulfonation of small molecules	0.009861575	0.24606356	0.236201985
R-HSA-9010642	ROBO receptors bind AKAP5	-0.3448749	-0.109069495	0.235805405
R-HSA-9851151	MDK and PTN in ALK signaling	-0.304811393	-0.069124569	0.235686824
R-HSA-2022928	HS-GAG biosynthesis	-0.186767379	0.048742717	0.235510096
R-HSA-9821002	Chromatin modifications during the maternal to zygotic transition (MZT)	-0.202901	0.032017302	0.234918302
R-HSA-9824585	Regulation of MITF-M-dependent genes involved in pigmentation	-0.249259	-0.014504486	0.234754514
R-HSA-9012852	Signaling by NOTCH3	-0.3520183	-0.117397785	0.234620515
R-HSA-354194	GRB2:SOS provides linkage to MAPK signaling for Integrins	-0.3938213	-0.159292227	0.234529073
R-HSA-977347	Serine biosynthesis	-0.09487793	0.139395082	0.234273012
R-HSA-190377	FGFR2b ligand binding and activation	-0.017892155	0.2158696	0.233761755
R-HSA-2142816	Synthesis of (16-20)-hydroxyeicosatetraenoic acids (HETE)	-0.494598321	-0.260978549	0.233619772
R-HSA-429947	Deadenylation of mRNA	-0.3823911	-0.149323272	0.233067828
R-HSA-114508	Effects of PIP2 hydrolysis	-0.202660653	0.030307333	0.232967985
R-HSA-1793185	Chondroitin sulfate/dermatan sulfate metabolism	-0.208677855	0.024261419	0.232939274
R-HSA-9026403	Biosynthesis of DPAn-3-derived 13-series resolvins	0.022242281	0.255112585	0.232870304
R-HSA-8868773	rRNA processing in the nucleus and cytosol	-0.3243868	-0.091686549	0.232700251
R-HSA-1251932	PLCG1 events in ERBB2 signaling	-0.3480693	-0.115497651	0.232571649
R-HSA-429914	Deadenylation-dependent mRNA decay	-0.3789365	-0.146624176	0.232312324
R-HSA-110328	Recognition and association of DNA glycosylase with site containing an affected pyrimidine	-0.2501419	-0.018130831	0.232011069
R-HSA-110329	Cleavage of the damaged pyrimidine	-0.2501419	-0.018130831	0.232011069
R-HSA-73928	Depyrimidination	-0.2501419	-0.018130831	0.232011069
R-HSA-1489509	DAG and IP3 signaling	-0.2700013	-0.038008225	0.231993075
R-HSA-1482839	Acyl chain remodelling of PE	0.062115375	0.293670002	0.231554627
R-HSA-8866904	Negative regulation of activity of TFAP2 (AP-2) family transcription factors	-0.265946028	-0.034479507	0.23146652
R-HSA-420092	Glucagon-type ligand receptors	-0.2724663	-0.041509675	0.230956626
R-HSA-416550	Sema4D mediated inhibition of cell attachment and migration	-0.3258503	-0.094986165	0.230864135
R-HSA-9725554	Differentiation of Keratinocytes in Interfollicular Epidermis in Mammalian Skin	-0.293274306	-0.062427458	0.230846848
R-HSA-111448	Activation of NOXA and translocation to mitochondria	-0.3146832	-0.08398283	0.23070037
R-HSA-193048	Androgen biosynthesis	-0.142064817	0.088153754	0.230218571
R-HSA-9012546	Interleukin-18 signaling	-0.031298896	0.198677004	0.2299759
R-HSA-217271	FMO oxidises nucleophiles	0.183375054	0.413023	0.229647946
R-HSA-73930	Abasic sugar-phosphate removal via the single-nucleotide replacement pathway	-0.057864462	0.171525986	0.229390448
R-HSA-111459	Activation of caspases through apoptosome-mediated cleavage	-0.2633867	-0.034024424	0.229362276
R-HSA-9033807	ABO blood group biosynthesis	-0.376755191	-0.147506973	0.229248218
R-HSA-1236977	Endosomal/Vacuolar pathway	-0.2478988	-0.018716576	0.229182224
R-HSA-8963676	Intestinal absorption	0.01119098	0.239788902	0.228597922
R-HSA-73929	Base-Excision Repair, AP Site Formation	-0.2552275	-0.026881753	0.228345747
R-HSA-9839373	Signaling by TGFBR3	-0.3189035	-0.090730731	0.228172769
R-HSA-380994	ATF4 activates genes in response to endoplasmic reticulum stress	-0.242086353	-0.014021807	0.228064545
R-HSA-1963642	PI3K events in ERBB2 signaling	-0.3391687	-0.111470037	0.227698664
R-HSA-380972	Energy dependent regulation of mTOR by LKB1-AMPK	-0.2437428	-0.016258322	0.227484478
R-HSA-3000471	Scavenging by Class B Receptors	-0.3651878	-0.137776281	0.227411519
R-HSA-1358803	Downregulation of ERBB2:ERBB3 signaling	-0.3268136	-0.099727643	0.227085957
R-HSA-432040	Vasopressin regulates renal water homeostasis via Aquaporins	-0.3003677	-0.073297242	0.227070458
R-HSA-5666185	RHO GTPases Activate Rhotekin and Rhophilins	-0.305771785	-0.078793403	0.226978382
R-HSA-9860927	Turbulent (oscillatory, disturbed) flow shear stress activates signaling by PIEZO1 and integrins in endothelial cells	-0.3208117	-0.093954632	0.226857068
R-HSA-6785631	ERBB2 Regulates Cell Motility	-0.3408059	-0.114365794	0.226440106
R-HSA-879415	Advanced glycosylation endproduct receptor signaling	-0.3284408	-0.102677913	0.225762887
R-HSA-3134973	LRR FLII-interacting protein 1 (LRRFIP1) activates type I IFN production	-0.238807639	-0.013348533	0.225459106
R-HSA-70268	Pyruvate metabolism	-0.3102154	-0.084892287	0.225323113
R-HSA-901042	Calnexin/calreticulin cycle	-0.3429355	-0.117886954	0.225048546
R-HSA-9707587	Regulation of HMOX1 expression and activity	-0.3810348	-0.156273768	0.224761032
R-HSA-180336	SHC1 events in EGFR signaling	-0.3220587	-0.097376677	0.224682023
R-HSA-1810476	RIP-mediated NFkB activation via ZBP1	-0.3998833	-0.175377724	0.224505576
R-HSA-68911	G2 Phase	-0.085387369	0.1390548	0.224442169
R-HSA-9708296	tRNA-derived small RNA (tsRNA or tRNA-related fragment, tRF) biogenesis	-0.3090109	-0.08492002	0.224090881
R-HSA-389960	Formation of tubulin folding intermediates by CCT/TriC	-0.2800864	-0.0565879	0.2234985
R-HSA-901032	ER Quality Control Compartment (ERQC)	-0.3468943	-0.123433446	0.223460854
R-HSA-1963640	GRB2 events in ERBB2 signaling	-0.3415872	-0.118242878	0.223344322
R-HSA-8847993	ERBB2 Activates PTK6 Signaling	-0.3492394	-0.126003154	0.223236246
R-HSA-174414	Processive synthesis on the C-strand of the telomere	-0.2703178	-0.047308731	0.223009069
R-HSA-3238698	WNT ligand biogenesis and trafficking	-0.185507381	0.037243521	0.222750902
R-HSA-9645135	STAT5 Activation	-0.224233177	-0.001674526	0.222558651
R-HSA-9734091	Drug-mediated inhibition of MET activation	-0.118518564	0.103973431	0.222491995
R-HSA-8952158	RUNX3 regulates BCL2L11 (BIM) transcription	-0.413937563	-0.191572165	0.222365398
R-HSA-139915	Activation of PUMA and translocation to mitochondria	-0.313167	-0.090836519	0.222330481
R-HSA-9013957	TLR3-mediated TICAM1-dependent programmed cell death	-0.3167936	-0.094483474	0.222310126
R-HSA-8854521	Interaction between PHLDA1 and AURKA	-0.1711897	0.050877492	0.222067192
R-HSA-418885	DCC mediated attractive signaling	-0.3088612	-0.086853082	0.222008118
R-HSA-6804115	TP53 regulates transcription of additional cell cycle genes whose exact role in the p53 pathway remain uncertain	-0.3045109	-0.082730833	0.221780067
R-HSA-9854311	Maturation of TCA enzymes and regulation of TCA cycle	-0.2520276	-0.030741862	0.221285738
R-HSA-15869	Metabolism of nucleotides	-0.3341828	-0.11319475	0.22098805
R-HSA-611105	Respiratory electron transport	-0.2671163	-0.046848069	0.220268231
R-HSA-983170	Antigen Presentation: Folding, assembly and peptide loading of class I MHC	-0.3218184	-0.101659203	0.220159197
R-HSA-8950505	Gene and protein expression by JAK-STAT signaling after Interleukin-12 stimulation	-0.4104818	-0.190372497	0.220109303
R-HSA-199220	Vitamin B5 (pantothenate) metabolism	-0.130661493	0.089254701	0.219916194
R-HSA-189451	Heme biosynthesis	-0.1253812	0.094404593	0.219785793
R-HSA-392518	Signal amplification	-0.3497754	-0.130193798	0.219581602
R-HSA-5627123	RHO GTPases activate PAKs	-0.28194824	-0.062885239	0.219063001
R-HSA-1059683	Interleukin-6 signaling	-0.230656	-0.011761595	0.218894405
R-HSA-180292	GAB1 signalosome	-0.3108806	-0.092159537	0.218721063
R-HSA-975634	Retinoid metabolism and transport	-0.2257849	-0.00739586	0.21838904
R-HSA-2562578	TRIF-mediated programmed cell death	-0.3119038	-0.093535203	0.218368598
R-HSA-110314	Recognition of DNA damage by PCNA-containing replication complex	-0.2630743	-0.04480189	0.21827241
R-HSA-9909505	Modulation of host responses by IFN-stimulated genes	-0.2664697	-0.048412683	0.218057017
R-HSA-111463	SMAC (DIABLO) binds to IAPs	-0.2920421	-0.074056137	0.217985963
R-HSA-111464	SMAC(DIABLO)-mediated dissociation of IAP:caspase complexes	-0.2920421	-0.074056137	0.217985963
R-HSA-9927353	Co-inhibition by BTLA	-0.221811218	-0.003871408	0.21793981
R-HSA-111469	SMAC, XIAP-regulated apoptotic response	-0.2918042	-0.073969134	0.217835066
R-HSA-8949664	Processing of SMDT1	-0.422733978	-0.2054733	0.217260678
R-HSA-9839394	TGFBR3 expression	-0.3322118	-0.115164758	0.217047042
R-HSA-8877627	Vitamin E transport	0.001893515	0.218403097	0.216509583
R-HSA-189483	Heme degradation	-0.416847	-0.200879462	0.215967538
R-HSA-70635	Urea cycle	-0.022102638	0.193515432	0.215618071
R-HSA-9033500	TYSND1 cleaves peroxisomal proteins	-0.208075397	0.007542468	0.215617865
R-HSA-418360	Platelet calcium homeostasis	-0.322703782	-0.107142739	0.215561043
R-HSA-418597	G alpha (z) signalling events	-0.3272444	-0.111739848	0.215504552
R-HSA-190242	FGFR1 ligand binding and activation	-0.167566379	0.04778386	0.215350239
R-HSA-1268020	Mitochondrial protein import	-0.2769988	-0.061746846	0.215251954
R-HSA-111996	Ca-dependent events	-0.2912806	-0.07614549	0.21513511
R-HSA-211163	AKT-mediated inactivation of FOXO1A	-0.3417127	-0.126758556	0.214954144
R-HSA-4755510	SUMOylation of immune response proteins	-0.3283776	-0.113524943	0.214852657
R-HSA-8964043	Plasma lipoprotein clearance	-0.2651525	-0.050555883	0.214596617
R-HSA-2514859	Inactivation, recovery and regulation of the phototransduction cascade	-0.2422007	-0.027772836	0.214427864
R-HSA-5654688	SHC-mediated cascade:FGFR1	-0.25560738	-0.04118134	0.21442604
R-HSA-83936	Transport of nucleosides and free purine and pyrimidine bases across the plasma membrane	-0.191528793	0.022546293	0.214075086
R-HSA-69560	Transcriptional activation of p53 responsive genes	-0.3019212	-0.087968801	0.213952399
R-HSA-69895	Transcriptional activation of cell cycle inhibitor p21	-0.3019212	-0.087968801	0.213952399
R-HSA-6805567	Keratinization	-0.2630795	-0.049204083	0.213875417
R-HSA-447115	Interleukin-12 family signaling	-0.3858968	-0.172267555	0.213629245
R-HSA-388844	Receptor-type tyrosine-protein phosphatases	-0.3414708	-0.128174064	0.213296736
R-HSA-5624138	Trafficking of myristoylated proteins to the cilium	-0.322848993	-0.109727734	0.213121259
R-HSA-9027284	Erythropoietin activates RAS	-0.358980628	-0.146199922	0.212780706
R-HSA-1250196	SHC1 events in ERBB2 signaling	-0.3331383	-0.120571819	0.212566481
R-HSA-5625900	RHO GTPases activate CIT	-0.290416	-0.078019618	0.212396382
R-HSA-437239	Recycling pathway of L1	-0.3020088	-0.089623912	0.212384888
R-HSA-196025	Formation of annular gap junctions	-0.271294038	-0.059007168	0.21228687
R-HSA-189200	Cellular hexose transport	-0.079577478	0.1326469	0.212224378
R-HSA-5654699	SHC-mediated cascade:FGFR2	-0.247279744	-0.03598958	0.211290164
R-HSA-445717	Aquaporin-mediated transport	-0.2946803	-0.083504184	0.211176116
R-HSA-9020591	Interleukin-12 signaling	-0.3963516	-0.185235177	0.211116423
R-HSA-190828	Gap junction trafficking	-0.2233544	-0.012598392	0.210756008
R-HSA-8865999	MET activates PTPN11	-0.13230015	0.078380829	0.210680979
R-HSA-9831926	Nephron development	0.035956659	0.246461798	0.21050514
R-HSA-1606322	ZBP1(DAI) mediated induction of type I IFNs	-0.3818477	-0.171407905	0.210439795
R-HSA-157858	Gap junction trafficking and regulation	-0.2432481	-0.032848594	0.210399506
R-HSA-1237044	Erythrocytes take up carbon dioxide and release oxygen	-0.125401832	0.084749913	0.210151744
R-HSA-1480926	O2/CO2 exchange in erythrocytes	-0.125401832	0.084749913	0.210151744
R-HSA-9840310	Glycosphingolipid catabolism	-0.260608015	-0.05087097	0.209737045
R-HSA-112043	PLC beta mediated events	-0.2905036	-0.080921815	0.209581786
R-HSA-450520	HuR (ELAVL1) binds and stabilizes mRNA	-0.3193446	-0.110065571	0.209279029
R-HSA-381676	Glucagon-like Peptide-1 (GLP1) regulates insulin secretion	-0.3292381	-0.120228687	0.209009413
R-HSA-9013424	RHOV GTPase cycle	-0.146008905	0.062609222	0.208618127
R-HSA-844456	The NLRP3 inflammasome	-0.2844523	-0.075866676	0.208585624
R-HSA-190322	FGFR4 ligand binding and activation	0.080071901	0.2886275	0.208555599
R-HSA-3000484	Scavenging by Class F Receptors	-0.1939696	0.014402179	0.208371779
R-HSA-5625970	RHO GTPases activate KTN1	-0.3830693	-0.174720893	0.208348407
R-HSA-933543	NF-kB activation through FADD/RIP-1 pathway mediated by caspase-8 and -10	-0.3995917	-0.191246745	0.208344955
R-HSA-9634638	Estrogen-dependent nuclear events downstream of ESR-membrane signaling	-0.3170386	-0.108932295	0.208106306
R-HSA-446199	Synthesis of Dolichyl-phosphate	0.135847143	0.3437009	0.207853757
R-HSA-432047	Passive transport by Aquaporins	-0.196008207	0.011767323	0.20777553
R-HSA-194313	VEGF ligand-receptor interactions	-0.3521106	-0.144382673	0.207727927
R-HSA-195399	VEGF binds to VEGFR leading to receptor dimerization	-0.3521106	-0.144382673	0.207727927
R-HSA-2173789	TGF-beta receptor signaling activates SMADs	-0.2943402	-0.086683045	0.207657155
R-HSA-111457	Release of apoptotic factors from the mitochondria	-0.3278085	-0.120217727	0.207590773
R-HSA-446388	Regulation of cytoskeletal remodeling and cell spreading by IPP complex components	-0.297531021	-0.090040405	0.207490616
R-HSA-6804760	Regulation of TP53 Activity through Methylation	-0.2754508	-0.068290318	0.207160482
R-HSA-196780	Biotin transport and metabolism	-0.160089542	0.046658834	0.206748376
R-HSA-5218921	VEGFR2 mediated cell proliferation	-0.294196	-0.087574988	0.206621012
R-HSA-2122948	Activated NOTCH1 Transmits Signal to the Nucleus	-0.2695359	-0.063108195	0.206427705
R-HSA-2187338	Visual phototransduction	-0.2002868	0.006116633	0.206403433
R-HSA-881907	Gastrin-CREB signalling pathway via PKC and MAPK	-0.3419563	-0.136031938	0.205924362
R-HSA-112040	G-protein mediated events	-0.2922726	-0.086466402	0.205806198
R-HSA-913709	O-linked glycosylation of mucins	-0.16044779	0.045225292	0.205673082
R-HSA-190873	Gap junction degradation	-0.266689939	-0.061401054	0.205288885
R-HSA-9648895	Response of EIF2AK1 (HRI) to heme deficiency	-0.2363508	-0.031191501	0.205159299
R-HSA-532668	N-glycan trimming in the ER and Calnexin/Calreticulin cycle	-0.3591741	-0.154140025	0.205034075
R-HSA-445144	Signal transduction by L1	-0.3565262	-0.151671751	0.204854449
R-HSA-8964041	LDL remodeling	-0.1677636	0.037012574	0.204776174
R-HSA-9662361	Sensory processing of sound by outer hair cells of the cochlea	-0.1867364	0.017946202	0.204682602
R-HSA-8866427	VLDLR internalisation and degradation	-0.2536596	-0.049352567	0.204307033
R-HSA-9927354	Co-stimulation by ICOS	-0.192952072	0.01106976	0.204021832
R-HSA-5365859	RA biosynthesis pathway	-0.030883776	0.173082947	0.203966723
R-HSA-2514856	The phototransduction cascade	-0.2291674	-0.025329044	0.203838356
R-HSA-435368	Zinc efflux and compartmentalization by the SLC30 family	-0.2464876	-0.04271197	0.20377563
R-HSA-9748787	Azathioprine ADME	-0.3118903	-0.108255	0.2036353
R-HSA-73942	DNA Damage Reversal	-0.363097261	-0.159529459	0.203567802
R-HSA-174824	Plasma lipoprotein assembly, remodeling, and clearance	-0.2966076	-0.093228354	0.203379246
R-HSA-209560	NF-kB is activated and signals survival	-0.3466748	-0.143358446	0.203316354
R-HSA-8875791	MET activates STAT3	-0.2433734	-0.040081198	0.203292202
R-HSA-622312	Inflammasomes	-0.2961664	-0.093161534	0.203004866
R-HSA-416482	G alpha (12/13) signalling events	-0.2753279	-0.072630851	0.202697049
R-HSA-428543	Inactivation of CDC42 and RAC1	-0.3736934	-0.171062069	0.202631331
R-HSA-8979227	Triglyceride metabolism	-0.2941165	-0.091601868	0.202514632
R-HSA-2160916	Hyaluronan uptake and degradation	-0.1562968	0.045572753	0.201869553
R-HSA-3322077	Glycogen synthesis	-0.2593137	-0.057585379	0.201728321
R-HSA-5663213	RHO GTPases Activate WASPs and WAVEs	-0.3199051	-0.11820907	0.20169603
R-HSA-6783589	Interleukin-6 family signaling	-0.2232956	-0.021941781	0.201353819
R-HSA-1606341	IRF3 mediated activation of type 1 IFN	-0.297641366	-0.096418915	0.201222451
R-HSA-9609523	Insertion of tail-anchored proteins into the endoplasmic reticulum membrane	-0.2996551	-0.098494421	0.201160679
R-HSA-5099900	WNT5A-dependent internalization of FZD4	-0.3192965	-0.118257454	0.201039046
R-HSA-5626467	RHO GTPases activate IQGAPs	-0.2494421	-0.048759774	0.200682326
R-HSA-113507	E2F-enabled inhibition of pre-replication complex formation	-0.063966391	0.1362011	0.200167491
R-HSA-9662360	Sensory processing of sound by inner hair cells of the cochlea	-0.212605783	-0.012709174	0.199896608
R-HSA-1483191	Synthesis of PC	-0.3786624	-0.178785303	0.199877097
R-HSA-9837092	FASTK family proteins regulate processing and stability of mitochondrial RNAs	-0.312365205	-0.1125479	0.199817305
R-HSA-8939246	RUNX1 regulates transcription of genes involved in differentiation of myeloid cells	-0.213732513	-0.014233638	0.199498875
R-HSA-4655427	SUMOylation of DNA methylation proteins	-0.2512884	-0.051811109	0.199477291
R-HSA-8982491	Glycogen metabolism	-0.2336581	-0.034336382	0.199321718
R-HSA-73943	Reversal of alkylation damage by DNA dioxygenases	-0.29160108	-0.092816306	0.198784774
R-HSA-174411	Polymerase switching on the C-strand of the telomere	-0.3098676	-0.11124347	0.19862413
R-HSA-450302	activated TAK1 mediates p38 MAPK activation	-0.3295988	-0.13125309	0.198345711
R-HSA-389357	CD28 dependent PI3K/Akt signaling	-0.3460881	-0.147810477	0.198277623
R-HSA-1660516	Synthesis of PIPs at the early endosome membrane	-0.243830933	-0.046170945	0.197659988
R-HSA-8941332	RUNX2 regulates genes involved in cell migration	-0.3294798	-0.131856597	0.197623203
R-HSA-9758881	Uptake of dietary cobalamins into enterocytes	0.190073473	0.38748294	0.197409466
R-HSA-5578775	Ion homeostasis	-0.243575	-0.046258917	0.197316083
R-HSA-9845323	Regulation of endogenous retroelements by Piwi-interacting RNAs (piRNAs)	-0.2305072	-0.033357746	0.197149454
R-HSA-167044	Signalling to RAS	-0.3001735	-0.10321531	0.19695819
R-HSA-198693	AKT phosphorylates targets in the nucleus	-0.3308695	-0.134643937	0.196225563
R-HSA-75157	FasL/ CD95L signaling	-0.350524656	-0.15455444	0.195970216
R-HSA-975577	N-Glycan antennae elongation	-0.197518354	-0.001741383	0.195776971
R-HSA-5362517	Signaling by Retinoic Acid	-0.167765744	0.027776313	0.195542057
R-HSA-975578	Reactions specific to the complex N-glycan synthesis pathway	-0.2676252	-0.07214511	0.19548009
R-HSA-205043	NRIF signals cell death from the nucleus	-0.3083935	-0.113055726	0.195337774
R-HSA-71403	Citric acid cycle (TCA cycle)	-0.2327161	-0.037639488	0.195076612
R-HSA-8935690	Digestion	-0.10457488	0.090498501	0.195073381
R-HSA-9861718	Regulation of pyruvate metabolism	-0.2663522	-0.071396504	0.194955696
R-HSA-5140745	WNT5A-dependent internalization of FZD2, FZD5 and ROR2	-0.1720049	0.022469145	0.194474045
R-HSA-168638	NOD1/2 Signaling Pathway	-0.328224	-0.133877572	0.194346428
R-HSA-196791	Vitamin D (calciferol) metabolism	-0.117763472	0.07637311	0.194136582
R-HSA-9013508	NOTCH3 Intracellular Domain Regulates Transcription	-0.318860712	-0.125164522	0.19369619
R-HSA-209968	Thyroxine biosynthesis	0.313346498	0.506993572	0.193647074
R-HSA-1474151	Tetrahydrobiopterin (BH4) synthesis, recycling, salvage and regulation	-0.2555001	-0.062040581	0.19345952
R-HSA-917937	Iron uptake and transport	-0.2406714	-0.047227627	0.193443774
R-HSA-379398	Enzymatic degradation of Dopamine by monoamine oxidase	-0.152430587	0.040681701	0.193112288
R-HSA-8849932	Synaptic adhesion-like molecules	-0.1712709	0.021645878	0.192916778
R-HSA-450341	Activation of the AP-1 family of transcription factors	-0.3128713	-0.119978972	0.192892328
R-HSA-912526	Interleukin receptor SHC signaling	-0.259000131	-0.06611857	0.192881561
R-HSA-70895	Branched-chain amino acid catabolism	-0.260293	-0.067598592	0.192694408
R-HSA-9845576	Glycosphingolipid transport	-0.433135773	-0.240510993	0.192624781
R-HSA-375165	NCAM signaling for neurite out-growth	-0.283855615	-0.091449554	0.19240606
R-HSA-5676594	TNF receptor superfamily (TNFSF) members mediating non-canonical NF-kB pathway	-0.1333141	0.058974337	0.192288437
R-HSA-1855204	Synthesis of IP3 and IP4 in the cytosol	-0.137926491	0.05397341	0.191899901
R-HSA-6804116	TP53 Regulates Transcription of Genes Involved in G1 Cell Cycle Arrest	-0.240558764	-0.048872746	0.191686017
R-HSA-9818749	Regulation of NFE2L2 gene expression	-0.3985124	-0.207012584	0.191499816
R-HSA-70221	Glycogen breakdown (glycogenolysis)	0.027127486	0.218383658	0.191256172
R-HSA-420029	Tight junction interactions	-0.2114285	-0.02037641	0.19105209
R-HSA-9033658	Blood group systems biosynthesis	-0.042452458	0.148599117	0.191051576
R-HSA-112411	MAPK1 (ERK2) activation	-0.344814254	-0.154010914	0.19080334
R-HSA-70350	Fructose catabolism	0.075045896	0.2657038	0.190657904
R-HSA-9823730	Formation of definitive endoderm	-0.266208789	-0.07576349	0.190445299
R-HSA-1433617	Regulation of signaling by NODAL	0.013943218	0.2043384	0.190395182
R-HSA-8866423	VLDL assembly	-0.2469809	-0.056831876	0.190149024
R-HSA-190241	FGFR2 ligand binding and activation	-0.044407757	0.1457093	0.190117057
R-HSA-9639288	Amino acids regulate mTORC1	-0.2900746	-0.099971934	0.190102667
R-HSA-9603381	Activated NTRK3 signals through PI3K	-0.3141018	-0.124207795	0.189894005
R-HSA-6804759	Regulation of TP53 Activity through Association with Co-factors	-0.3177809	-0.128144529	0.189636371
R-HSA-9664873	Pexophagy	-0.3016049	-0.112289009	0.189315891
R-HSA-193639	p75NTR signals via NF-kB	-0.3294895	-0.140369778	0.189119722
R-HSA-399997	Acetylcholine regulates insulin secretion	-0.2720049	-0.0828862	0.1891187
R-HSA-909733	Interferon alpha/beta signaling	-0.3343801	-0.14545476	0.18892534
R-HSA-2046105	Linoleic acid (LA) metabolism	-0.179907683	0.008924915	0.188832598
R-HSA-379397	Enzymatic degradation of dopamine by COMT	-0.15175951	0.03702685	0.18878636
R-HSA-427359	SIRT1 negatively regulates rRNA expression	-0.1739523	0.01472901	0.18868131
R-HSA-164952	The role of Nef in HIV-1 replication and disease pathogenesis	-0.3249511	-0.136280509	0.188670591
R-HSA-162710	Synthesis of glycosylphosphatidylinositol (GPI)	-0.016111744	0.1722294	0.188341144
R-HSA-372708	p130Cas linkage to MAPK signaling for integrins	-0.3374777	-0.14913678	0.188340921
R-HSA-8978934	Metabolism of cofactors	-0.2622677	-0.07397653	0.18829117
R-HSA-5682910	LGI-ADAM interactions	-0.154981895	0.0332557	0.188237595
R-HSA-428540	Activation of RAC1	-0.119323697	0.068826954	0.188150651
R-HSA-5696397	Gap-filling DNA repair synthesis and ligation in GG-NER	-0.2357168	-0.047597555	0.188119245
R-HSA-933542	TRAF6 mediated NF-kB activation	-0.304425	-0.116340435	0.188084565
R-HSA-452723	Transcriptional regulation of pluripotent stem cells	-0.2842553	-0.096366619	0.187888682
R-HSA-9018682	Biosynthesis of maresins	0.168929908	0.3567821	0.187852192
R-HSA-4419969	Depolymerization of the Nuclear Lamina	-0.2778734	-0.090134522	0.187738878
R-HSA-9032845	Activated NTRK2 signals through CDK5	-0.2979879	-0.110402	0.1875859
R-HSA-6803204	TP53 Regulates Transcription of Genes Involved in Cytochrome C Release	-0.3126076	-0.125031764	0.187575836
R-HSA-2559584	Formation of Senescence-Associated Heterochromatin Foci (SAHF)	-0.2780813	-0.090527352	0.187553948
R-HSA-9754119	Drug-mediated inhibition of CDK4/CDK6 activity	-0.2222867	-0.034851523	0.187435177
R-HSA-5651801	PCNA-Dependent Long Patch Base Excision Repair	-0.1467174	0.040697616	0.187415016
R-HSA-3928662	EPHB-mediated forward signaling	-0.2688923	-0.081701463	0.187190837
R-HSA-8936459	RUNX1 regulates genes involved in megakaryocyte differentiation and platelet function	-0.2333175	-0.046420049	0.186897451
R-HSA-9645460	Alpha-protein kinase 1 signaling pathway	-0.2893703	-0.102528563	0.186841738
R-HSA-8849471	PTK6 Regulates RHO GTPases, RAS GTPase and MAP kinases	-0.325941018	-0.139147293	0.186793725
R-HSA-9706369	Negative regulation of FLT3	-0.2670973	-0.080476388	0.186620912
R-HSA-5652084	Fructose metabolism	0.034380936	0.2208993	0.186518364
R-HSA-2142845	Hyaluronan metabolism	-0.151556201	0.034873419	0.18642962
R-HSA-6788467	IL-6-type cytokine receptor ligand interactions	-0.291095	-0.104821142	0.186273858
R-HSA-2453902	The canonical retinoid cycle in rods (twilight vision)	-0.118722789	0.067390938	0.186113727
R-HSA-8964616	G beta:gamma signalling through CDC42	-0.2937805	-0.107930451	0.185850049
R-HSA-9648002	RAS processing	-0.2821219	-0.09634997	0.18577193
R-HSA-9034864	Activated NTRK3 signals through RAS	-0.347579805	-0.1621264	0.185453405
R-HSA-9020558	Interleukin-2 signaling	-0.384831817	-0.1996206	0.185211217
R-HSA-189085	Digestion of dietary carbohydrate	-0.048464216	0.136656	0.185120216
R-HSA-8943724	Regulation of PTEN gene transcription	-0.2787178	-0.093805295	0.184912505
R-HSA-9717207	Sensory perception of sweet, bitter, and umami (glutamate) taste	0.02848977	0.2133605	0.18487073
R-HSA-203615	eNOS activation	-0.2293318	-0.044499382	0.184832418
R-HSA-390648	Muscarinic acetylcholine receptors	-0.163891509	0.02090698	0.184798489
R-HSA-8983711	OAS antiviral response	-0.362640155	-0.177845196	0.18479496
R-HSA-379401	Dopamine clearance from the synaptic cleft	-0.151138793	0.033510438	0.18464923
R-HSA-193775	Synthesis of bile acids and bile salts via 24-hydroxycholesterol	-0.135686428	0.048954465	0.184640894
R-HSA-937042	IRAK2 mediated activation of TAK1 complex	-0.2916159	-0.106975701	0.184640199
R-HSA-9020956	Interleukin-27 signaling	-0.340318	-0.155702908	0.184615092
R-HSA-9696264	RND3 GTPase cycle	-0.2349864	-0.050397572	0.184588828
R-HSA-4086398	Ca2+ pathway	-0.268834	-0.084338592	0.184495408
R-HSA-442380	Zinc influx into cells by the SLC39 gene family	-0.239490447	-0.0551661	0.184324347
R-HSA-9762292	Regulation of CDH11 function	-0.182981108	0.001311123	0.184292231
R-HSA-2534343	Interaction With Cumulus Cells And The Zona Pellucida	-0.012783983	0.171450758	0.184234741
R-HSA-9014325	TICAM1,TRAF6-dependent induction of TAK1 complex	-0.2808502	-0.096634322	0.184215879
R-HSA-5656169	Termination of translesion DNA synthesis	-0.2631275	-0.079237514	0.183889986
R-HSA-9614657	FOXO-mediated transcription of cell death genes	-0.2805327	-0.096792704	0.183739996
R-HSA-6809371	Formation of the cornified envelope	-0.2754047	-0.091725838	0.183678862
R-HSA-1638074	Keratan sulfate/keratin metabolism	-0.18373479	-0.000159641	0.183575149
R-HSA-1630316	Glycosaminoglycan metabolism	-0.225277087	-0.041865466	0.183411621
R-HSA-9032500	Activated NTRK2 signals through FYN	-0.3017493	-0.1185054	0.1832439
R-HSA-9632974	NR1H2 & NR1H3 regulate gene expression linked to gluconeogenesis	-0.1229954	0.060120376	0.183115776
R-HSA-392451	G beta:gamma signalling through PI3Kgamma	-0.3287639	-0.146138931	0.182624969
R-HSA-9013418	RHOBTB2 GTPase cycle	-0.32483809	-0.142453488	0.182384601
R-HSA-8984722	Interleukin-35 Signalling	-0.3227645	-0.140381428	0.182383072
R-HSA-9708530	Regulation of BACH1 activity	-0.2122037	-0.029914958	0.182288742
R-HSA-9029569	NR1H3 & NR1H2 regulate gene expression linked to cholesterol transport and efflux	-0.2486122	-0.066431721	0.182180479
R-HSA-8863795	Downregulation of ERBB2 signaling	-0.2972894	-0.115293213	0.181996187
R-HSA-350054	Notch-HLH transcription pathway	-0.325179861	-0.143260899	0.181918962
R-HSA-8963743	Digestion and absorption	-0.033391631	0.148410951	0.181802582
R-HSA-5654710	PI-3K cascade:FGFR3	-0.106404075	0.07524839	0.181652465
R-HSA-9035034	RHOF GTPase cycle	-0.274767572	-0.09320337	0.181564202
R-HSA-400042	Adrenaline,noradrenaline inhibits insulin secretion	-0.2317154	-0.050262372	0.181453029
R-HSA-420597	Nectin/Necl trans heterodimerization	-0.123048503	0.058349625	0.181398128
R-HSA-419408	Lysosphingolipid and LPA receptors	-0.1136814	0.067523469	0.181204869
R-HSA-937072	TRAF6-mediated induction of TAK1 complex within TLR4 complex	-0.2808646	-0.099842542	0.181022058
R-HSA-975163	IRAK2 mediated activation of TAK1 complex upon TLR7/8 or 9 stimulation	-0.2808646	-0.099842542	0.181022058
R-HSA-8985947	Interleukin-9 signaling	-0.3421466	-0.161165476	0.180981125
R-HSA-156581	Methylation	-0.1823225	-0.001442202	0.180880298
R-HSA-9022707	MECP2 regulates transcription factors	-0.33464973	-0.1537971	0.18085263
R-HSA-9839389	TGFBR3 regulates TGF-beta signaling	-0.263162663	-0.082350544	0.180812119
R-HSA-9819196	Zygotic genome activation (ZGA)	-0.2648542	-0.084146964	0.180707236
R-HSA-417957	P2Y receptors	-0.255897724	-0.075252498	0.180645226
R-HSA-390522	Striated Muscle Contraction	-0.1034893	0.077133125	0.180622425
R-HSA-6806667	Metabolism of fat-soluble vitamins	-0.1703569	0.010143091	0.180499991
R-HSA-9833576	CDH11 homotypic and heterotypic interactions	-0.190702987	-0.01025819	0.180444797
R-HSA-209776	Metabolism of amine-derived hormones	0.18568843	0.3660362	0.18034777
R-HSA-917977	Transferrin endocytosis and recycling	-0.199966286	-0.019814216	0.180152069
R-HSA-450321	JNK (c-Jun kinases) phosphorylation and activation mediated by activated human TAK1	-0.3187958	-0.138708685	0.180087115
R-HSA-5423646	Aflatoxin activation and detoxification	-0.177712634	0.002233775	0.179946409
R-HSA-9828211	Regulation of TBK1, IKKε-mediated activation of IRF3, IRF7 upon TLR3 ligation	-0.2302663	-0.050380148	0.179886152
R-HSA-8849469	PTK6 Regulates RTKs and Their Effectors AKT1 and DOK1	-0.3114535	-0.131730914	0.179722586
R-HSA-6807047	Cholesterol biosynthesis via desmosterol	-0.3145347	-0.135053698	0.179481002
R-HSA-6807062	Cholesterol biosynthesis via lathosterol	-0.3145347	-0.135053698	0.179481002
R-HSA-110373	Resolution of AP sites via the multiple-nucleotide patch replacement pathway	-0.1491067	0.030232564	0.179339264
R-HSA-975576	N-glycan antennae elongation in the medial/trans-Golgi	-0.1574689	0.021694383	0.179163283
R-HSA-8941855	RUNX3 regulates CDKN1A transcription	-0.314451459	-0.135353739	0.17909772
R-HSA-5683826	Surfactant metabolism	-0.09121383	0.087550769	0.178764599
R-HSA-9820865	Z-decay: degradation of maternal mRNAs by zygotically expressed factors	-0.4087299	-0.230256224	0.178473676
R-HSA-9913635	Strand-asynchronous mitochondrial DNA replication	-0.042443838	0.1360113	0.178455138
R-HSA-156590	Glutathione conjugation	-0.1706604	0.007714462	0.178374862
R-HSA-1483115	Hydrolysis of LPC	0.006756021	0.1848207	0.178064679
R-HSA-8939245	RUNX1 regulates transcription of genes involved in BCR signaling	-0.2154985	-0.037628601	0.177869899
R-HSA-391160	Signal regulatory protein family interactions	-0.291264864	-0.1140711	0.177193764
R-HSA-1660661	Sphingolipid de novo biosynthesis	-0.07903779	0.098149817	0.177187607
R-HSA-69200	Phosphorylation of proteins involved in G1/S transition by active Cyclin E:Cdk2 complexes	-0.207319098	-0.03025592	0.177063178
R-HSA-163560	Triglyceride catabolism	-0.2954162	-0.118366682	0.177049518
R-HSA-9013422	RHOBTB1 GTPase cycle	-0.36875415	-0.19198493	0.17676922
R-HSA-9824878	Regulation of TBK1, IKKε (IKBKE)-mediated activation of IRF3, IRF7	-0.226426	-0.049683104	0.176742897
R-HSA-212300	PRC2 methylates histones and DNA	-0.2243821	-0.047724741	0.176657359
R-HSA-9031525	NR1H2 & NR1H3 regulate gene expression to limit cholesterol uptake	-0.102375284	0.07422699	0.176602274
R-HSA-9028335	Activated NTRK2 signals through PI3K	-0.196698725	-0.020140593	0.176558132
R-HSA-170145	Phosphorylation of proteins involved in the G2/M transition by Cyclin A:Cdc2 complexes	-0.19673264	-0.02021104	0.1765216
R-HSA-6799198	Complex I biogenesis	-0.2705018	-0.094068287	0.176433514
R-HSA-9836573	Mitochondrial RNA degradation	-0.3578281	-0.181416197	0.176411904
R-HSA-140834	Extrinsic Pathway of Fibrin Clot Formation	0.105930212	0.281948567	0.176018355
R-HSA-111446	Activation of BIM and translocation to mitochondria	-0.1732144	0.002596168	0.175810568
R-HSA-9014826	Interleukin-36 pathway	0.0233862	0.1989359	0.1755497
R-HSA-1855167	Synthesis of pyrophosphates in the cytosol	-0.207617894	-0.03213253	0.175485364
R-HSA-3214841	PKMTs methylate histone lysines	-0.2488861	-0.073445294	0.175440806
R-HSA-397014	Muscle contraction	-0.14406036	0.031242933	0.175303293
R-HSA-9840309	Glycosphingolipid biosynthesis	-0.098838009	0.07628564	0.175123649
R-HSA-2032785	YAP1- and WWTR1 (TAZ)-stimulated gene expression	-0.176679443	-0.001581825	0.175097618
R-HSA-9764302	Regulation of CDH19 Expression and Function	-0.1949833	-0.019976951	0.175006349
R-HSA-727802	Transport of nucleotide sugars	-0.2823488	-0.107373748	0.174975052
R-HSA-5654706	FRS-mediated FGFR3 signaling	-0.044453959	0.1304302	0.174884159
R-HSA-428930	Thromboxane signalling through TP receptor	-0.3079986	-0.133362189	0.174636411
R-HSA-2022854	Keratan sulfate biosynthesis	-0.274410481	-0.100106515	0.174303967
R-HSA-375276	Peptide ligand-binding receptors	-0.2161376	-0.042241802	0.173895798
R-HSA-9617828	FOXO-mediated transcription of cell cycle genes	-0.306066056	-0.132181181	0.173884875
R-HSA-9609736	Assembly and cell surface presentation of NMDA receptors	-0.09013264	0.08365383	0.17378647
R-HSA-5654689	PI-3K cascade:FGFR1	-0.143099992	0.03068001	0.173780002
R-HSA-5620924	Intraflagellar transport	-0.163209362	0.010569391	0.173778753
R-HSA-6814848	Glycerophospholipid catabolism	-0.3215861	-0.147941472	0.173644628
R-HSA-5218920	VEGFR2 mediated vascular permeability	-0.2898008	-0.116231542	0.173569258
R-HSA-110362	POLB-Dependent Long Patch Base Excision Repair	-0.12612205	0.047289273	0.173411323
R-HSA-5696394	DNA Damage Recognition in GG-NER	-0.2568844	-0.08396406	0.17292034
R-HSA-975110	TRAF6 mediated IRF7 activation in TLR7/8 or 9 signaling	-0.280397	-0.10752874	0.17286826
R-HSA-399955	SEMA3A-Plexin repulsion signaling by inhibiting Integrin adhesion	-0.3498938	-0.177076466	0.172817334
R-HSA-9013973	TICAM1-dependent activation of IRF3/IRF7	-0.2277339	-0.055082759	0.172651141
R-HSA-3295583	TRP channels	-0.021100882	0.1515472	0.172648082
R-HSA-166208	mTORC1-mediated signalling	-0.2352359	-0.062771753	0.172464147
R-HSA-1368082	RORA activates gene expression	-0.3388809	-0.166444909	0.172435991
R-HSA-1660514	Synthesis of PIPs at the Golgi membrane	-0.3604656	-0.188154587	0.172311013
R-HSA-5620971	Pyroptosis	-0.3317202	-0.159504672	0.172215528
R-HSA-1502540	Signaling by Activin	-0.250524042	-0.078334928	0.172189114
R-HSA-210500	Glutamate Neurotransmitter Release Cycle	-0.210254186	-0.038205431	0.172048755
R-HSA-114516	Disinhibition of SNARE formation	-0.3170192	-0.145101161	0.171918039
R-HSA-5654695	PI-3K cascade:FGFR2	-0.141998901	0.02986515	0.171864051
R-HSA-352230	Amino acid transport across the plasma membrane	-0.150998085	0.020697595	0.17169568
R-HSA-2173791	TGF-beta receptor signaling in EMT (epithelial to mesenchymal transition)	-0.2456093	-0.073916158	0.171693142
R-HSA-373755	Semaphorin interactions	-0.2471097	-0.075474	0.1716357
R-HSA-9796292	Formation of axial mesoderm	-0.166262363	0.005307406	0.171569769
R-HSA-73884	Base Excision Repair	-0.2220307	-0.050704949	0.171325751
R-HSA-3928663	EPHA-mediated growth cone collapse	-0.1827591	-0.011455432	0.171303668
R-HSA-9020933	Interleukin-23 signaling	-0.1454746	0.025821307	0.171295907
R-HSA-1362409	Mitochondrial iron-sulfur cluster biogenesis	-0.437628954	-0.266433938	0.171195017
R-HSA-9758919	Epithelial-Mesenchymal Transition (EMT) during gastrulation	-0.139227468	0.031712402	0.17093987
R-HSA-937039	IRAK1 recruits IKK complex	-0.3069288	-0.136007208	0.170921592
R-HSA-975144	IRAK1 recruits IKK complex upon TLR7/8 or 9 stimulation	-0.3069288	-0.136007208	0.170921592
R-HSA-1855191	Synthesis of IPs in the nucleus	-0.1738339	-0.002975724	0.170858176
R-HSA-389359	CD28 dependent Vav1 pathway	-0.3436355	-0.173105636	0.170529864
R-HSA-3214858	RMTs methylate histone arginines	-0.2654072	-0.094940614	0.170466586
R-HSA-9013408	RHOG GTPase cycle	-0.3397923	-0.1693777	0.1704146
R-HSA-373753	Nephrin family interactions	-0.141517228	0.028808165	0.170325393
R-HSA-389948	Co-inhibition by PD-1	-0.232615597	-0.06232642	0.170289177
R-HSA-69186	Lagging Strand Synthesis	-0.1052027	0.064955011	0.170157711
R-HSA-75072	mRNA Editing	-0.253679094	-0.08390675	0.169772344
R-HSA-977443	GABA receptor activation	-0.2484316	-0.078717427	0.169714173
R-HSA-447038	NrCAM interactions	0.019981336	0.189630045	0.169648709
R-HSA-9020958	Interleukin-21 signaling	-0.318107573	-0.148694201	0.169413372
R-HSA-5654700	FRS-mediated FGFR2 signaling	-0.072599724	0.09680792	0.169407644
R-HSA-209543	p75NTR recruits signalling complexes	-0.308664	-0.13964169	0.16902231
R-HSA-9013700	NOTCH4 Activation and Transmission of Signal to the Nucleus	-0.164029968	0.004819099	0.168849067
R-HSA-111461	Cytochrome c-mediated apoptotic response	-0.2480836	-0.079328133	0.168755467
R-HSA-391908	Prostanoid ligand receptors	0.042669869	0.2113599	0.168690031
R-HSA-8866376	Reelin signalling pathway	-0.2728883	-0.104373529	0.168514771
R-HSA-5576891	Cardiac conduction	-0.167156233	0.001282899	0.168439132
R-HSA-451326	Activation of kainate receptors upon glutamate binding	-0.1577799	0.010563309	0.168343209
R-HSA-1369007	Mitochondrial ABC transporters	0.399694331	0.5676086	0.167914269
R-HSA-8849470	PTK6 Regulates Cell Cycle	-0.196359777	-0.028644943	0.167714834
R-HSA-418890	Role of second messengers in netrin-1 signaling	-0.03601602	0.1314676	0.16748362
R-HSA-5654712	FRS-mediated FGFR4 signaling	-0.034513207	0.1324986	0.167011807
R-HSA-5624958	ARL13B-mediated ciliary trafficking of INPP5E	-0.300832442	-0.133886805	0.166945636
R-HSA-9865881	Complex III assembly	-0.2866189	-0.119757912	0.166860988
R-HSA-174430	Telomere C-strand synthesis initiation	-0.3342977	-0.167455802	0.166841898
R-HSA-8851907	MET activates PI3K/AKT signaling	-0.185639575	-0.018840063	0.166799512
R-HSA-392170	ADP signalling through P2Y purinoceptor 12	-0.37682	-0.210160638	0.166659362
R-HSA-2151209	Activation of PPARGC1A (PGC-1alpha) by phosphorylation	-0.1417654	0.024866492	0.166631892
R-HSA-9013148	CDC42 GTPase cycle	-0.259563931	-0.092958234	0.166605697
R-HSA-446353	Cell-extracellular matrix interactions	-0.3042492	-0.137721437	0.166527763
R-HSA-198203	PI3K/AKT activation	-0.3070696	-0.140595827	0.166473773
R-HSA-9830369	Kidney development	-0.164123875	0.002253144	0.16637702
R-HSA-5654693	FRS-mediated FGFR1 signaling	-0.070295889	0.09593515	0.166231039
R-HSA-1253288	Downregulation of ERBB4 signaling	-0.2510459	-0.085013464	0.166032436
R-HSA-418592	ADP signalling through P2Y purinoceptor 1	-0.2702408	-0.104230276	0.166010524
R-HSA-380095	Tachykinin receptors bind tachykinins	-0.3995422	-0.234654708	0.164887492
R-HSA-2151201	Transcriptional activation of mitochondrial biogenesis	-0.2818759	-0.117128159	0.164747741
R-HSA-9706574	RHOBTB GTPase Cycle	-0.2985924	-0.134169248	0.164423152
R-HSA-2485179	Activation of the phototransduction cascade	0.060839036	0.224816077	0.16397704
R-HSA-8854691	Interleukin-20 family signaling	-0.186358198	-0.022538933	0.163819265
R-HSA-8941326	RUNX2 regulates bone development	-0.28521007	-0.121437249	0.163772821
R-HSA-75205	Dissolution of Fibrin Clot	-0.1310503	0.032679412	0.163729712
R-HSA-112409	RAF-independent MAPK1/3 activation	-0.2776334	-0.114176426	0.163456974
R-HSA-977444	GABA B receptor activation	-0.2300611	-0.066677373	0.163383727
R-HSA-991365	Activation of GABAB receptors	-0.2300611	-0.066677373	0.163383727
R-HSA-2029482	Regulation of actin dynamics for phagocytic cup formation	-0.259305191	-0.096018086	0.163287105
R-HSA-936964	Activation of IRF3, IRF7 mediated by TBK1, IKKε (IKBKE)	-0.2039637	-0.040792406	0.163171294
R-HSA-1296071	Potassium Channels	-0.02484266	0.138293407	0.163136067
R-HSA-8941856	RUNX3 regulates NOTCH signaling	-0.340425	-0.17749489	0.16293011
R-HSA-211935	Fatty acids	-0.128257879	0.03453103	0.162788909
R-HSA-5621575	CD209 (DC-SIGN) signaling	-0.3914618	-0.228995594	0.162466206
R-HSA-211958	Miscellaneous substrates	-0.046147514	0.1162433	0.162390814
R-HSA-8876725	Protein methylation	-0.3000347	-0.137808824	0.162225876
R-HSA-4085001	Sialic acid metabolism	-0.2175014	-0.055753378	0.161748023
R-HSA-211957	Aromatic amines can be N-hydroxylated or N-dealkylated by CYP1A2	0.073051802	0.2347926	0.161740798
R-HSA-4615885	SUMOylation of DNA replication proteins	-0.2283276	-0.066641463	0.161686137
R-HSA-947581	Molybdenum cofactor biosynthesis	0.101107317	0.2627529	0.161645583
R-HSA-112303	Electric Transmission Across Gap Junctions	-0.232355841	-0.07075785	0.161597991
R-HSA-112307	Transmission across Electrical Synapses	-0.232355841	-0.07075785	0.161597991
R-HSA-73933	Resolution of Abasic Sites (AP sites)	-0.129754	0.031795803	0.161549803
R-HSA-1181150	Signaling by NODAL	-0.262921069	-0.10188382	0.161037249
R-HSA-111471	Apoptotic factor-mediated response	-0.2462201	-0.085244786	0.160975314
R-HSA-9013409	RHOJ GTPase cycle	-0.310048111	-0.149292391	0.16075572
R-HSA-6811555	PI5P Regulates TP53 Acetylation	-0.243678	-0.082946881	0.160731119
R-HSA-5669034	TNFs bind their physiological receptors	-0.18087123	-0.020187216	0.160684014
R-HSA-8875555	MET activates RAP1 and RAC1	-0.260975114	-0.100331169	0.160643945
R-HSA-9843743	Transcriptional regulation of brown and beige adipocyte differentiation	-0.285315613	-0.124760459	0.160555154
R-HSA-9844594	Transcriptional regulation of brown and beige adipocyte differentiation by EBF2	-0.285315613	-0.124760459	0.160555154
R-HSA-2559585	Oncogene Induced Senescence	-0.2943672	-0.133845291	0.160521909
R-HSA-73893	DNA Damage Bypass	-0.2709844	-0.110604922	0.160379478
R-HSA-5654708	Downstream signaling of activated FGFR3	-0.058960111	0.1013658	0.160325911
R-HSA-391906	Leukotriene receptors	0.208721399	0.3686369	0.159915502
R-HSA-9634815	Transcriptional Regulation by NPAS4	-0.1611901	-0.001389445	0.159800655
R-HSA-1483196	PI and PC transport between ER and Golgi membranes	-0.388633475	-0.228854	0.159779475
R-HSA-1362277	Transcription of E2F targets under negative control by DREAM complex	-0.2973777	-0.137827378	0.159550322
R-HSA-391251	Protein folding	-0.291981	-0.132606737	0.159374264
R-HSA-429958	mRNA decay by 3' to 5' exoribonuclease	-0.204247457	-0.045245396	0.159002062
R-HSA-189445	Metabolism of porphyrins	-0.2751028	-0.116232176	0.158870624
R-HSA-211976	Endogenous sterols	-0.148708821	0.01014247	0.158851291
R-HSA-390471	Association of TriC/CCT with target proteins during biosynthesis	-0.267077	-0.108489594	0.158587406
R-HSA-390466	Chaperonin-mediated protein folding	-0.2938706	-0.13535581	0.15851479
R-HSA-1912399	Pre-NOTCH Processing in the Endoplasmic Reticulum	-0.453920646	-0.2956451	0.158275546
R-HSA-110320	Translesion Synthesis by POLH	-0.2459481	-0.0878169	0.1581312
R-HSA-549127	Organic cation transport	-0.282530413	-0.1245092	0.158021213
R-HSA-549132	Organic cation/anion/zwitterion transport	-0.282530413	-0.1245092	0.158021213
R-HSA-9603798	Class I peroxisomal membrane protein import	-0.2136439	-0.055672568	0.157971333
R-HSA-6806942	MET Receptor Activation	0.052515762	0.210315655	0.157799893
R-HSA-9855142	Cellular responses to mechanical stimuli	-0.2622418	-0.104459915	0.157781885
R-HSA-9028731	Activated NTRK2 signals through FRS2 and FRS3	-0.060958713	0.0967437	0.157702413
R-HSA-8948747	Regulation of PTEN localization	-0.2466545	-0.088956588	0.157697912
R-HSA-198323	AKT phosphorylates targets in the cytosol	-0.2697425	-0.112149141	0.157593359
R-HSA-5694530	Cargo concentration in the ER	-0.279942818	-0.12247508	0.157467739
R-HSA-9707564	Cytoprotection by HMOX1	-0.3245475	-0.167298374	0.157249126
R-HSA-9026286	Biosynthesis of DPAn-3-derived protectins and resolvins	0.021047068	0.178207448	0.157160381
R-HSA-9860931	Response of endothelial cells to shear stress	-0.2665247	-0.109535702	0.156988998
R-HSA-877300	Interferon gamma signaling	-0.3443873	-0.187424783	0.156962517
R-HSA-5654696	Downstream signaling of activated FGFR2	-0.078341061	0.07851953	0.156860591
R-HSA-6803205	TP53 regulates transcription of several additional cell death genes whose specific roles in p53-dependent apoptosis remain uncertain	-0.2762962	-0.119577211	0.156718989
R-HSA-186797	Signaling by PDGF	-0.154481323	0.00221871	0.156700032
R-HSA-9027276	Erythropoietin activates Phosphoinositide-3-kinase (PI3K)	-0.288604196	-0.1320459	0.156558296
R-HSA-9843970	Regulation of endogenous retroelements by the Human Silencing Hub (HUSH) complex	-0.2227996	-0.066462359	0.156337241
R-HSA-182971	EGFR downregulation	-0.2337476	-0.077675705	0.156071896
R-HSA-5654687	Downstream signaling of activated FGFR1	-0.066695268	0.0889216	0.155616868
R-HSA-9008059	Interleukin-37 signaling	-0.285613065	-0.130001542	0.155611523
R-HSA-379716	Cytosolic tRNA aminoacylation	-0.1711578	-0.015583463	0.155574337
R-HSA-6787450	tRNA modification in the mitochondrion	-0.321940907	-0.1668859	0.155055007
R-HSA-2408552	Methylation of MeSeH for excretion	0.257461316	0.4124663	0.155004984
R-HSA-9013423	RAC3 GTPase cycle	-0.2941636	-0.139275479	0.154888121
R-HSA-5654720	PI-3K cascade:FGFR4	-0.058193675	0.096686743	0.154880418
R-HSA-9701898	STAT3 nuclear events downstream of ALK signaling	-0.264263862	-0.10967719	0.154586672
R-HSA-9830364	Formation of the nephric duct	-0.185419355	-0.030917057	0.154502298
R-HSA-5205685	PINK1-PRKN Mediated Mitophagy	-0.2802426	-0.125836919	0.154405681
R-HSA-193648	NRAGE signals death through JNK	-0.2682965	-0.114216093	0.154080407
R-HSA-525793	Myogenesis	-0.2823737	-0.128340549	0.154033151
R-HSA-3249367	STAT6-mediated induction of chemokines	-0.4007371	-0.246819258	0.153917842
R-HSA-2132295	MHC class II antigen presentation	-0.270079	-0.116180785	0.153898215
R-HSA-983189	Kinesins	-0.055045971	0.098844614	0.153890585
R-HSA-9752946	Expression and translocation of olfactory receptors	-0.200769931	-0.04691098	0.153858951
R-HSA-1592230	Mitochondrial biogenesis	-0.2543226	-0.100477829	0.153844771
R-HSA-9816359	Maternal to zygotic transition (MZT)	-0.2735663	-0.119740242	0.153826058
R-HSA-171319	Telomere Extension By Telomerase	-0.2962083	-0.142437924	0.153770376
R-HSA-5696400	Dual Incision in GG-NER	-0.2673637	-0.113627614	0.153736086
R-HSA-112122	ALKBH2 mediated reversal of alkylation damage	-0.243040976	-0.08934275	0.153698226
R-HSA-8940973	RUNX2 regulates osteoblast differentiation	-0.281087379	-0.127572259	0.153515121
R-HSA-9834899	Specification of the neural plate border	-0.208202919	-0.054718367	0.153484552
R-HSA-201451	Signaling by BMP	-0.286401837	-0.133100148	0.153301689
R-HSA-9824594	Regulation of MITF-M-dependent genes involved in apoptosis	-0.3264373	-0.173301781	0.153135519
R-HSA-111995	phospho-PLA2 pathway	-0.429953632	-0.276893642	0.15305999
R-HSA-1296041	Activation of G protein gated Potassium channels	-0.1946533	-0.041740055	0.152913245
R-HSA-1296059	G protein gated Potassium channels	-0.1946533	-0.041740055	0.152913245
R-HSA-997272	Inhibition of voltage gated Ca2+ channels via Gbeta/gamma subunits	-0.1946533	-0.041740055	0.152913245
R-HSA-9659379	Sensory processing of sound	-0.172239799	-0.019423747	0.152816052
R-HSA-8866654	E3 ubiquitin ligases ubiquitinate target proteins	-0.2822127	-0.129472549	0.152740151
R-HSA-2559586	DNA Damage/Telomere Stress Induced Senescence	-0.229266	-0.076544889	0.152721111
R-HSA-9748784	Drug ADME	-0.1792185	-0.026885443	0.152333057
R-HSA-210993	Tie2 Signaling	-0.157717726	-0.005524006	0.15219372
R-HSA-70921	Histidine catabolism	0.094901078	0.2470694	0.152168322
R-HSA-2892247	POU5F1 (OCT4), SOX2, NANOG activate genes related to proliferation	-0.193404987	-0.041320351	0.152084636
R-HSA-9753281	Paracetamol ADME	0.1414591	0.293506121	0.152047021
R-HSA-425397	Transport of vitamins, nucleosides, and related molecules	-0.1766698	-0.024643346	0.152026454
R-HSA-9707616	Heme signaling	-0.2698462	-0.117915322	0.151930878
R-HSA-9734767	Developmental Cell Lineages	-0.1886314	-0.036935771	0.151695629
R-HSA-5250924	B-WICH complex positively regulates rRNA expression	-0.2710973	-0.119468292	0.151629008
R-HSA-9670095	Inhibition of DNA recombination at telomere	-0.2828712	-0.131382457	0.151488743
R-HSA-2142753	Arachidonate metabolism	-0.142523873	0.008964074	0.151487948
R-HSA-9754189	Germ layer formation at gastrulation	-0.244747582	-0.093477094	0.151270488
R-HSA-9705462	Inactivation of CSF3 (G-CSF) signaling	-0.2774728	-0.126344433	0.151128367
R-HSA-435354	Zinc transporters	-0.2302577	-0.079182187	0.151075513
R-HSA-8850843	Phosphate bond hydrolysis by NTPDase proteins	-0.054533274	0.09637482	0.150908094
R-HSA-444257	RSK activation	-0.3747284	-0.22383092	0.150897481
R-HSA-114452	Activation of BH3-only proteins	-0.2177007	-0.066973948	0.150726752
R-HSA-3134975	Regulation of innate immune responses to cytosolic DNA	-0.2712158	-0.120577967	0.150637833
R-HSA-77387	Insulin receptor recycling	-0.2415433	-0.090984656	0.150558644
R-HSA-9674555	Signaling by CSF3 (G-CSF)	-0.2435861	-0.093352428	0.150233673
R-HSA-110312	Translesion synthesis by REV1	-0.2114104	-0.061186193	0.150224207
R-HSA-5655862	Translesion synthesis by POLK	-0.2112994	-0.061101085	0.150198315
R-HSA-1614558	Degradation of cysteine and homocysteine	-0.184724422	-0.034605681	0.150118741
R-HSA-418038	Nucleotide-like (purinergic) receptors	-0.14560331	0.004500664	0.150103974
R-HSA-9717189	Sensory perception of taste	0.015691742	0.1656227	0.149930958
R-HSA-397795	G-protein beta:gamma signalling	-0.3159763	-0.166098923	0.149877377
R-HSA-975574	Reactions specific to the hybrid N-glycan synthesis pathway	0.488963259	0.6388201	0.149856841
R-HSA-422356	Regulation of insulin secretion	-0.2600992	-0.110427616	0.149671584
R-HSA-5696399	Global Genome Nucleotide Excision Repair (GG-NER)	-0.2456418	-0.095981491	0.149660309
R-HSA-1368071	NR1D1 (REV-ERBA) represses gene expression	-0.341972876	-0.192943176	0.1490297
R-HSA-193670	p75NTR negatively regulates cell cycle via SC1	-0.304327731	-0.155308311	0.149019421
R-HSA-9842663	Signaling by LTK	-0.206266897	-0.057403373	0.148863524
R-HSA-3232118	SUMOylation of transcription factors	-0.2171237	-0.068326871	0.148796829
R-HSA-9696270	RND2 GTPase cycle	-0.1723086	-0.023546111	0.148762489
R-HSA-5689901	Metalloprotease DUBs	-0.2811571	-0.132435758	0.148721342
R-HSA-5684264	MAP3K8 (TPL2)-dependent MAPK1/3 activation	-0.2832923	-0.134625365	0.148666935
R-HSA-9006335	Signaling by Erythropoietin	-0.240577136	-0.09198995	0.148587186
R-HSA-191650	Regulation of gap junction activity	-0.350801769	-0.202299011	0.148502758
R-HSA-373080	Class B/2 (Secretin family receptors)	-0.2065341	-0.058125375	0.148408725
R-HSA-2029485	Role of phospholipids in phagocytosis	-0.200674006	-0.052273396	0.14840061
R-HSA-8951671	RUNX3 regulates YAP1-mediated transcription	-0.14435898	0.004038003	0.148396983
R-HSA-5656121	Translesion synthesis by POLI	-0.2105905	-0.062378277	0.148212223
R-HSA-8877330	RUNX1 and FOXP3 control the development of regulatory T lymphocytes (Tregs)	-0.3036713	-0.1555549	0.1481164
R-HSA-390696	Adrenoceptors	-0.250495207	-0.1024995	0.147995707
R-HSA-5693548	Sensing of DNA Double Strand Breaks	-0.194951618	-0.047283246	0.147668373
R-HSA-1483166	Synthesis of PA	0.03443836	0.18206939	0.14763103
R-HSA-6804758	Regulation of TP53 Activity through Acetylation	-0.243811049	-0.096216245	0.147594804
R-HSA-165158	Activation of AKT2	-0.1095965	0.037742502	0.147339002
R-HSA-9022702	MECP2 regulates transcription of neuronal ligands	-0.282004282	-0.134679431	0.147324851
R-HSA-6793080	rRNA modification in the mitochondrion	-0.356568173	-0.209410081	0.147158092
R-HSA-190704	Oligomerization of connexins into connexons	-0.102721088	0.04429006	0.147011148
R-HSA-190827	Transport of connexins along the secretory pathway	-0.102721088	0.04429006	0.147011148
R-HSA-9024446	NR1H2 and NR1H3-mediated signaling	-0.2196792	-0.072700109	0.146979091
R-HSA-8853884	Transcriptional Regulation by VENTX	-0.2782626	-0.131456847	0.146805753
R-HSA-5607761	Dectin-1 mediated noncanonical NF-kB signaling	-0.2745439	-0.127825436	0.146718464
R-HSA-9013420	RHOU GTPase cycle	-0.162291127	-0.015628606	0.146662521
R-HSA-141334	PAOs oxidise polyamines to amines	-0.241467507	-0.09480585	0.146661657
R-HSA-6791312	TP53 Regulates Transcription of Cell Cycle Genes	-0.2573169	-0.110661464	0.146655436
R-HSA-421270	Cell-cell junction organization	-0.189524	-0.043232409	0.146291591
R-HSA-77352	Beta oxidation of butanoyl-CoA to acetyl-CoA	-0.315033948	-0.1694564	0.145577548
R-HSA-5368598	Negative regulation of TCF-dependent signaling by DVL-interacting proteins	-0.308051151	-0.1625043	0.145546851
R-HSA-2046104	alpha-linolenic (omega3) and linoleic (omega6) acid metabolism	-0.198668965	-0.053438829	0.145230136
R-HSA-2046106	alpha-linolenic acid (ALA) metabolism	-0.198668965	-0.053438829	0.145230136
R-HSA-9013404	RAC2 GTPase cycle	-0.2873524	-0.142239822	0.145112578
R-HSA-418990	Adherens junctions interactions	-0.1933836	-0.04831583	0.14506777
R-HSA-1296065	Inwardly rectifying K+ channels	-0.1642693	-0.019493388	0.144775912
R-HSA-5368286	Mitochondrial translation initiation	-0.410666	-0.266069121	0.144596879
R-HSA-9013149	RAC1 GTPase cycle	-0.247159717	-0.102634842	0.144524875
R-HSA-8985801	Regulation of cortical dendrite branching	0.073277754	0.217675743	0.144397989
R-HSA-114604	GPVI-mediated activation cascade	-0.3212644	-0.176948822	0.144315578
R-HSA-70688	Proline catabolism	0.201570029	0.3457428	0.144172771
R-HSA-192105	Synthesis of bile acids and bile salts	-0.136645788	0.00713507	0.143780858
R-HSA-427975	Proton/oligopeptide cotransporters	-0.1189876	0.024616273	0.143603873
R-HSA-9706019	RHOBTB3 ATPase cycle	-0.1680977	-0.024521887	0.143575813
R-HSA-9013695	NOTCH4 Intracellular Domain Regulates Transcription	-0.308155	-0.165009956	0.143145044
R-HSA-877312	Regulation of IFNG signaling	-0.229294675	-0.08617149	0.143123185
R-HSA-9013407	RHOH GTPase cycle	-0.3107415	-0.167720977	0.143020524
R-HSA-8875656	MET receptor recycling	-0.205998596	-0.06336314	0.142635456
R-HSA-2395516	Electron transport from NADPH to Ferredoxin	-0.582654373	-0.4400297	0.142624673
R-HSA-1660662	Glycosphingolipid metabolism	-0.21902635	-0.076486986	0.142539364
R-HSA-1237112	Methionine salvage pathway	-0.286452609	-0.1439424	0.142510209
R-HSA-456926	Thrombin signalling through proteinase activated receptors (PARs)	-0.3302961	-0.187918068	0.142378032
R-HSA-264870	Caspase-mediated cleavage of cytoskeletal proteins	-0.1782	-0.035914157	0.142285843
R-HSA-9759476	Regulation of Homotypic Cell-Cell Adhesion	-0.2203509	-0.078165341	0.142185559
R-HSA-9764260	Regulation of Expression and Function of Type II Classical Cadherins	-0.2203509	-0.078165341	0.142185559
R-HSA-68616	Assembly of the ORC complex at the origin of replication	-0.2035128	-0.061402969	0.142109831
R-HSA-2730905	Role of LAT2/NTAL/LAB on calcium mobilization	-0.3172299	-0.175163415	0.142066485
R-HSA-400511	Synthesis, secretion, and inactivation of Glucose-dependent Insulinotropic Polypeptide (GIP)	-0.245150138	-0.103106586	0.142043552
R-HSA-6782861	Synthesis of wybutosine at G37 of tRNA(Phe)	-0.124889737	0.017127772	0.142017508
R-HSA-5654716	Downstream signaling of activated FGFR4	-0.046303916	0.09549056	0.141794476
R-HSA-177929	Signaling by EGFR	-0.2215373	-0.079769563	0.141767737
R-HSA-177504	Retrograde neurotrophin signalling	-0.2420531	-0.100302651	0.141750449
R-HSA-200425	Carnitine shuttle	-0.1089404	0.032541552	0.141481952
R-HSA-351906	Apoptotic cleavage of cell adhesion proteins	-0.14634902	-0.00513132	0.1412177
R-HSA-444209	Free fatty acid receptors	-0.3017549	-0.1606291	0.1411258
R-HSA-8851680	Butyrophilin (BTN) family interactions	-0.008679529	0.132049444	0.140728973
R-HSA-9634600	Regulation of glycolysis by fructose 2,6-bisphosphate metabolism	-0.2200758	-0.079401373	0.140674427
R-HSA-432722	Golgi Associated Vesicle Biogenesis	-0.2403534	-0.09993276	0.14042064
R-HSA-9768919	NPAS4 regulates expression of target genes	-0.134240796	0.006086188	0.140326985
R-HSA-9856530	High laminar flow shear stress activates signaling by PIEZO1 and PECAM1:CDH5:KDR in endothelial cells	-0.2385629	-0.098341407	0.140221493
R-HSA-68884	Mitotic Telophase/Cytokinesis	-0.045534775	0.094424972	0.139959746
R-HSA-5676590	NIK-->noncanonical NF-kB signaling	-0.2619754	-0.122187285	0.139788115
R-HSA-1433559	Regulation of KIT signaling	-0.2930252	-0.153258855	0.139766345
R-HSA-425393	Transport of inorganic cations/anions and amino acids/oligopeptides	-0.05502579	0.08444112	0.13946691
R-HSA-391903	Eicosanoid ligand-binding receptors	-0.008936763	0.1305098	0.139446563
R-HSA-427389	ERCC6 (CSB) and EHMT2 (G9a) positively regulate rRNA expression	-0.2265847	-0.087272584	0.139312116
R-HSA-9845614	Sphingolipid catabolism	-0.253253892	-0.1139801	0.139273792
R-HSA-8963684	Tyrosine catabolism	-0.200834623	-0.06156446	0.139270163
R-HSA-110313	Translesion synthesis by Y family DNA polymerases bypasses lesions on DNA template	-0.2543493	-0.115094268	0.139255032
R-HSA-1483206	Glycerophospholipid biosynthesis	-0.2537806	-0.114547911	0.139232689
R-HSA-8849468	PTK6 Regulates Proteins Involved in RNA Processing	-0.356296272	-0.2171457	0.139150572
R-HSA-5690714	CD22 mediated BCR regulation	-0.251124957	-0.112615883	0.138509074
R-HSA-8983432	Interleukin-15 signaling	-0.234105957	-0.095712845	0.138393112
R-HSA-196757	Metabolism of folate and pterines	-0.086655462	0.051678058	0.138333519
R-HSA-6796648	TP53 Regulates Transcription of DNA Repair Genes	-0.2266191	-0.088421994	0.138197106
R-HSA-5658442	Regulation of RAS by GAPs	-0.2608442	-0.122916907	0.137927293
R-HSA-5696395	Formation of Incision Complex in GG-NER	-0.2570364	-0.119245509	0.137790891
R-HSA-174403	Glutathione synthesis and recycling	0.042468429	0.180249931	0.137781502
R-HSA-5578749	Transcriptional regulation by small RNAs	-0.272391	-0.134690321	0.137700679
R-HSA-418555	G alpha (s) signalling events	-0.1760918	-0.0385133	0.1375785
R-HSA-2173796	SMAD2/SMAD3:SMAD4 heterotrimer regulates transcription	-0.3160252	-0.17846786	0.13755734
R-HSA-389356	Co-stimulation by CD28	-0.2737161	-0.13616363	0.13755247
R-HSA-2142789	Ubiquinol biosynthesis	-0.16519784	-0.027674454	0.137523386
R-HSA-9623433	NR1H2 & NR1H3 regulate gene expression to control bile acid homeostasis	-0.129291294	0.008144696	0.137435989
R-HSA-9031628	NGF-stimulated transcription	-0.1797249	-0.042430249	0.137294651
R-HSA-964975	Vitamin B6 activation to pyridoxal phosphate	0.006434602	0.1435938	0.137159198
R-HSA-177128	Conjugation of salicylate with glycine	-0.275667956	-0.1385338	0.137134156
R-HSA-5205647	Mitophagy	-0.2928587	-0.155769408	0.137089292
R-HSA-8847453	Synthesis of PIPs in the nucleus	-0.350279484	-0.213254811	0.137024673
R-HSA-193807	Synthesis of bile acids and bile salts via 27-hydroxycholesterol	-0.127649131	0.009209523	0.136858654
R-HSA-76009	Platelet Aggregation (Plug Formation)	-0.3019835	-0.165148851	0.13683465
R-HSA-6804114	TP53 Regulates Transcription of Genes Involved in G2 Cell Cycle Arrest	-0.2719591	-0.135222043	0.136737057
R-HSA-1980145	Signaling by NOTCH2	-0.1881897	-0.051686106	0.136503594
R-HSA-2173788	Downregulation of TGF-beta receptor signaling	-0.2785698	-0.142658208	0.135911592
R-HSA-162791	Attachment of GPI anchor to uPAR	-0.01013672	0.125514715	0.135651435
R-HSA-202131	Metabolism of nitric oxide: NOS3 activation and regulation	-0.246045094	-0.110727169	0.135317925
R-HSA-77111	Synthesis of Ketone Bodies	-0.193575312	-0.0585783	0.134997012
R-HSA-5674135	MAP2K and MAPK activation	-0.2693318	-0.134824013	0.134507787
R-HSA-9026357	NTF4 activates NTRK2 (TRKB) signaling	-0.312626255	-0.1781541	0.134472155
R-HSA-428542	Regulation of commissural axon pathfinding by SLIT and ROBO	-0.1280574	0.006347765	0.134405165
R-HSA-165159	MTOR signalling	-0.2302069	-0.095887195	0.134319705
R-HSA-2029480	Fcgamma receptor (FCGR) dependent phagocytosis	-0.210866995	-0.076625685	0.134241309
R-HSA-210745	Regulation of gene expression in beta cells	-0.231352779	-0.097156135	0.134196644
R-HSA-111367	SLBP independent Processing of Histone Pre-mRNAs	-0.455496504	-0.321412985	0.134083519
R-HSA-5652227	Fructose biosynthesis	-0.551388015	-0.4173608	0.134027215
R-HSA-2470946	Cohesin Loading onto Chromatin	-0.052967956	0.080806697	0.133774653
R-HSA-2468052	Establishment of Sister Chromatid Cohesion	-0.072767365	0.060993188	0.133760553
R-HSA-448424	Interleukin-17 signaling	-0.2750132	-0.141305709	0.133707491
R-HSA-202433	Generation of second messenger molecules	-0.2095573	-0.075902232	0.133655068
R-HSA-8934593	Regulation of RUNX1 Expression and Activity	-0.2772159	-0.143601616	0.133614284
R-HSA-5389840	Mitochondrial translation elongation	-0.3751121	-0.2416019	0.1335102
R-HSA-5674499	Negative feedback regulation of MAPK pathway	-0.4628585	-0.329493891	0.133364609
R-HSA-9034015	Signaling by NTRK3 (TRKC)	-0.2732093	-0.139853391	0.13335591
R-HSA-202670	ERKs are inactivated	-0.272743402	-0.139402252	0.133341151
R-HSA-428157	Sphingolipid metabolism	-0.146753323	-0.013662838	0.133090485
R-HSA-1170546	Prolactin receptor signaling	-0.178045711	-0.045167171	0.132878541
R-HSA-933541	TRAF6 mediated IRF7 activation	-0.1981799	-0.065316955	0.132862945
R-HSA-3371571	HSF1-dependent transactivation	-0.111626157	0.021222214	0.13284837
R-HSA-8964315	G beta:gamma signalling through BTK	-0.3087926	-0.175996051	0.132796549
R-HSA-203927	MicroRNA (miRNA) biogenesis	-0.3437704	-0.210983052	0.132787348
R-HSA-9667769	Acetylcholine inhibits contraction of outer hair cells	0.10421806	0.2369616	0.13274354
R-HSA-1538133	G0 and Early G1	-0.2686462	-0.135992526	0.132653674
R-HSA-5689877	Josephin domain DUBs	-0.2691793	-0.136595512	0.132583788
R-HSA-6783310	Fanconi Anemia Pathway	-0.1128238	0.019720473	0.132544273
R-HSA-937041	IKK complex recruitment mediated by RIP1	-0.2784723	-0.146005062	0.132467238
R-HSA-5368287	Mitochondrial translation	-0.3679909	-0.235532968	0.132457932
R-HSA-1482883	Acyl chain remodeling of DAG and TAG	-0.322323498	-0.1900614	0.132262098
R-HSA-9706374	FLT3 signaling through SRC family kinases	-0.3999493	-0.2679139	0.1320354
R-HSA-351200	Interconversion of polyamines	-0.3536011	-0.221681301	0.131919799
R-HSA-264642	Acetylcholine Neurotransmitter Release Cycle	-0.247312961	-0.115845524	0.131467437
R-HSA-111885	Opioid Signalling	-0.253289161	-0.121903717	0.131385444
R-HSA-70171	Glycolysis	-0.2417624	-0.110560693	0.131201707
R-HSA-168927	TICAM1, RIP1-mediated IKK complex recruitment	-0.284615	-0.153445039	0.131169961
R-HSA-8963889	Assembly of active LPL and LIPC lipase complexes	-0.330862231	-0.1996968	0.131165431
R-HSA-6781823	Formation of TC-NER Pre-Incision Complex	-0.3172796	-0.18624788	0.13103172
R-HSA-5649702	APEX1-Independent Resolution of AP Sites via the Single Nucleotide Replacement Pathway	0.008491547	0.1394759	0.130984353
R-HSA-180024	DARPP-32 events	-0.236795136	-0.105898418	0.130896718
R-HSA-112126	ALKBH3 mediated reversal of alkylation damage	-0.242420838	-0.1117332	0.130687638
R-HSA-5620922	BBSome-mediated cargo-targeting to cilium	-0.235514183	-0.105394858	0.130119325
R-HSA-75158	TRAIL signaling	-0.279019105	-0.148926838	0.130092267
R-HSA-912631	Regulation of signaling by CBL	-0.2557617	-0.125714149	0.130047551
R-HSA-75153	Apoptotic execution phase	-0.2085044	-0.078475285	0.130029115
R-HSA-9762293	Regulation of CDH11 gene transcription	-0.2368909	-0.106912081	0.129978819
R-HSA-418457	cGMP effects	0.164618463	0.2944174	0.129798937
R-HSA-163316	Mitochondrial transcription termination	0.298807303	0.4285803	0.129772997
R-HSA-982772	Growth hormone receptor signaling	-0.2654959	-0.136064809	0.129431091
R-HSA-1368108	BMAL1:CLOCK,NPAS2 activates circadian gene expression	-0.289221279	-0.159929319	0.129291959
R-HSA-199992	trans-Golgi Network Vesicle Budding	-0.2340344	-0.104792829	0.129241571
R-HSA-450282	MAPK targets/ Nuclear events mediated by MAP kinases	-0.2640031	-0.134920256	0.129082844
R-HSA-8951430	RUNX3 regulates WNT signaling	-0.338735559	-0.209685	0.129050559
R-HSA-77588	SLBP Dependent Processing of Replication-Dependent Histone Pre-mRNAs	-0.45512102	-0.326085048	0.129035972
R-HSA-181429	Serotonin Neurotransmitter Release Cycle	-0.21194595	-0.083441539	0.128504412
R-HSA-9823739	Formation of the anterior neural plate	-0.326724833	-0.1988375	0.127887333
R-HSA-430116	GP1b-IX-V activation signalling	-0.2024382	-0.07466707	0.12777113
R-HSA-111447	Activation of BAD and translocation to mitochondria	-0.1847531	-0.057034808	0.127718292
R-HSA-450294	MAP kinase activation	-0.2752199	-0.14756364	0.12765626
R-HSA-181430	Norepinephrine Neurotransmitter Release Cycle	-0.217548246	-0.089965211	0.127583036
R-HSA-5173105	O-linked glycosylation	-0.023955307	0.103612355	0.127567662
R-HSA-381340	Transcriptional regulation of white adipocyte differentiation	-0.2846225	-0.157124453	0.127498047
R-HSA-196854	Metabolism of vitamins and cofactors	-0.1753727	-0.047986248	0.127386452
R-HSA-8853659	RET signaling	-0.2140445	-0.086905236	0.127139264
R-HSA-2187335	The retinoid cycle in cones (daylight vision)	0.267237836	0.394195123	0.126957287
R-HSA-176417	Phosphorylation of Emi1	-0.119923169	0.006974845	0.126898014
R-HSA-210990	PECAM1 interactions	-0.194652183	-0.06777529	0.126876893
R-HSA-3214815	HDACs deacetylate histones	-0.20390004	-0.077194288	0.126705751
R-HSA-9013405	RHOD GTPase cycle	-0.2680573	-0.141751725	0.126305576
R-HSA-9022699	MECP2 regulates neuronal receptors and channels	-0.253202256	-0.127026893	0.126175363
R-HSA-174417	Telomere C-strand (Lagging Strand) Synthesis	-0.228014	-0.101872534	0.126141466
R-HSA-8852135	Protein ubiquitination	-0.2706235	-0.144731387	0.125892113
R-HSA-375280	Amine ligand-binding receptors	-0.170252239	-0.04450147	0.125750769
R-HSA-211981	Xenobiotics	-0.273612279	-0.1479318	0.125680479
R-HSA-417973	Adenosine P1 receptors	0.398884398	0.524365	0.125480602
R-HSA-1483249	Inositol phosphate metabolism	-0.123394434	0.002033678	0.125428113
R-HSA-2299718	Condensation of Prophase Chromosomes	-0.147375	-0.021960206	0.125414794
R-HSA-9619665	EGR2 and SOX10-mediated initiation of Schwann cell myelination	-0.186556754	-0.061378147	0.125178607
R-HSA-381771	Synthesis, secretion, and inactivation of Glucagon-like Peptide-1 (GLP-1)	-0.210305421	-0.085423979	0.124881441
R-HSA-174048	APC/C:Cdc20 mediated degradation of Cyclin B	-0.257248	-0.132414642	0.124833358
R-HSA-9854907	Regulation of MITF-M dependent genes involved in metabolism	0.015442597	0.140275815	0.124833218
R-HSA-9616222	Transcriptional regulation of granulopoiesis	-0.2541299	-0.129365501	0.124764399
R-HSA-9825892	Regulation of MITF-M-dependent genes involved in cell cycle and proliferation	-0.205801662	-0.08113053	0.124671132
R-HSA-6782210	Gap-filling DNA repair synthesis and ligation in TC-NER	-0.2755935	-0.150953319	0.124640181
R-HSA-418886	Netrin mediated repulsion signals	-0.1784937	-0.053909956	0.124583744
R-HSA-9013026	RHOB GTPase cycle	-0.201372919	-0.07702788	0.124345039
R-HSA-9024909	BDNF activates NTRK2 (TRKB) signaling	0.363110779	0.4874325	0.124321721
R-HSA-9825895	Regulation of MITF-M-dependent genes involved in DNA replication, damage repair and senescence	-0.025645937	0.098583149	0.124229086
R-HSA-179409	APC-Cdc20 mediated degradation of Nek2A	-0.2603816	-0.136848809	0.123532791
R-HSA-5625886	Activated PKN1 stimulates transcription of AR (androgen receptor) regulated genes KLK2 and KLK3	-0.1533083	-0.029778177	0.123530123
R-HSA-6811436	COPI-independent Golgi-to-ER retrograde traffic	-0.245105	-0.121713772	0.123391229
R-HSA-196849	Metabolism of water-soluble vitamins and cofactors	-0.1509282	-0.027802945	0.123125255
R-HSA-9759475	Regulation of CDH11 Expression and Function	-0.2150544	-0.091944206	0.123110194
R-HSA-159418	Recycling of bile acids and salts	-0.292402314	-0.169348038	0.123054276
R-HSA-205025	NADE modulates death signalling	-0.024930909	0.09796978	0.122900689
R-HSA-112382	Formation of RNA Pol II elongation complex	-0.3144206	-0.19152949	0.12289111
R-HSA-75955	RNA Polymerase II Transcription Elongation	-0.3144206	-0.19152949	0.12289111
R-HSA-6781827	Transcription-Coupled Nucleotide Excision Repair (TC-NER)	-0.286568	-0.163879486	0.122688514
R-HSA-2029481	FCGR activation	-0.315790161	-0.193195516	0.122594645
R-HSA-399954	Sema3A PAK dependent Axon repulsion	-0.2295694	-0.107112403	0.122456997
R-HSA-196299	Beta-catenin phosphorylation cascade	-0.184959815	-0.062542085	0.12241773
R-HSA-166187	Mitochondrial Uncoupling	0.278625966	0.4010211	0.122395134
R-HSA-373752	Netrin-1 signaling	-0.1855862	-0.063240736	0.122345464
R-HSA-9680350	Signaling by CSF1 (M-CSF) in myeloid cells	-0.2291446	-0.106839733	0.122304868
R-HSA-8873719	RAB geranylgeranylation	-0.2166018	-0.09437736	0.12222444
R-HSA-167826	The fatty acid cycling model	0.290061469	0.4122507	0.122189231
R-HSA-111465	Apoptotic cleavage of cellular proteins	-0.1815268	-0.059378623	0.122148177
R-HSA-212676	Dopamine Neurotransmitter Release Cycle	-0.152460596	-0.0303461	0.122114496
R-HSA-432720	Lysosome Vesicle Biogenesis	-0.2397647	-0.117826064	0.121938636
R-HSA-983712	Ion channel transport	-0.2119172	-0.090122393	0.121794807
R-HSA-2871796	FCERI mediated MAPK activation	-0.254457347	-0.1328323	0.121625047
R-HSA-6811434	COPI-dependent Golgi-to-ER retrograde traffic	-0.181766731	-0.060220192	0.121546539
R-HSA-9615017	FOXO-mediated transcription of oxidative stress, metabolic and neuronal genes	-0.241839144	-0.120301686	0.121537457
R-HSA-8941858	Regulation of RUNX3 expression and activity	-0.2376478	-0.116244538	0.121403262
R-HSA-2559582	Senescence-Associated Secretory Phenotype (SASP)	-0.2436329	-0.122250373	0.121382527
R-HSA-354192	Integrin signaling	-0.2949307	-0.173627347	0.121303353
R-HSA-194068	Bile acid and bile salt metabolism	-0.1956995	-0.074481747	0.121217753
R-HSA-9839397	TGFBR3 regulates FGF2 signaling	0.009939261	0.1311227	0.121183439
R-HSA-6814122	Cooperation of PDCL (PhLP1) and TRiC/CCT in G-protein beta folding	-0.309681113	-0.188694789	0.120986323
R-HSA-6782135	Dual incision in TC-NER	-0.274771	-0.153809894	0.120961106
R-HSA-201556	Signaling by ALK	-0.278111768	-0.157302616	0.120809153
R-HSA-68881	Mitotic Metaphase/Anaphase Transition	-0.016634163	0.1041613	0.120795463
R-HSA-5668599	RHO GTPases Activate NADPH Oxidases	-0.2447041	-0.123923389	0.120780711
R-HSA-6811440	Retrograde transport at the Trans-Golgi-Network	-0.3141687	-0.1936312	0.1205375
R-HSA-110056	MAPK3 (ERK1) activation	-0.2329787	-0.112454	0.1205247
R-HSA-3371568	Attenuation phase	-0.08486988	0.035640476	0.120510356
R-HSA-4641258	Degradation of DVL	-0.2553509	-0.134886745	0.120464155
R-HSA-6794361	Neurexins and neuroligins	-0.09334647	0.026905943	0.120252413
R-HSA-9696273	RND1 GTPase cycle	-0.1638072	-0.043620105	0.120187095
R-HSA-156587	Amino Acid conjugation	-0.115472235	0.004623403	0.120095638
R-HSA-159424	Conjugation of carboxylic acids	-0.115472235	0.004623403	0.120095638
R-HSA-177135	Conjugation of benzoate with glycine	-0.115472235	0.004623403	0.120095638
R-HSA-418217	G beta:gamma signalling through PLC beta	-0.2682323	-0.148157082	0.120075218
R-HSA-500657	Presynaptic function of Kainate receptors	-0.2682323	-0.148157082	0.120075218
R-HSA-446728	Cell junction organization	-0.2203222	-0.100395609	0.119926591
R-HSA-1660517	Synthesis of PIPs at the late endosome membrane	-0.117169755	0.002623385	0.11979314
R-HSA-9614399	Regulation of localization of FOXO transcription factors	-0.171328271	-0.051585133	0.119743139
R-HSA-4641265	Repression of WNT target genes	-0.245287656	-0.125614056	0.119673601
R-HSA-8934903	Receptor Mediated Mitophagy	-0.3573379	-0.237739656	0.119598244
R-HSA-400508	Incretin synthesis, secretion, and inactivation	-0.213282308	-0.09393072	0.119351588
R-HSA-77595	Processing of Intronless Pre-mRNAs	-0.4565001	-0.337262895	0.119237205
R-HSA-392517	Rap1 signalling	-0.1943089	-0.075105632	0.119203268
R-HSA-5635838	Activation of SMO	-0.086759257	0.032397341	0.119156599
R-HSA-210744	Regulation of gene expression in late stage (branching morphogenesis) pancreatic bud precursor cells	-0.2860089	-0.166979041	0.119029859
R-HSA-2980766	Nuclear Envelope Breakdown	-0.2306194	-0.111597803	0.119021597
R-HSA-5693554	Resolution of D-loop Structures through Synthesis-Dependent Strand Annealing (SDSA)	-0.157190114	-0.0382595	0.118930614
R-HSA-438066	Unblocking of NMDA receptors, glutamate binding and activation	-0.095397854	0.023254177	0.118652031
R-HSA-9607240	FLT3 Signaling	-0.2569881	-0.138470316	0.118517784
R-HSA-1221632	Meiotic synapsis	-0.1657271	-0.047232901	0.118494199
R-HSA-5419276	Mitochondrial translation termination	-0.4085965	-0.290427848	0.118168652
R-HSA-8964572	Lipid particle organization	-0.218871597	-0.100847501	0.118024096
R-HSA-202040	G-protein activation	-0.2921661	-0.174164418	0.118001682
R-HSA-1433557	Signaling by SCF-KIT	-0.216422201	-0.098672421	0.11774978
R-HSA-399956	CRMPs in Sema3A signaling	-0.2322973	-0.114929275	0.117368025
R-HSA-186712	Regulation of beta-cell development	-0.262498596	-0.145175923	0.117322673
R-HSA-186763	Downstream signal transduction	-0.132803498	-0.0157346	0.117068898
R-HSA-9617324	Negative regulation of NMDA receptor-mediated neuronal transmission	-0.075654351	0.041276718	0.116931069
R-HSA-4085377	SUMOylation of SUMOylation proteins	-0.173633227	-0.056718351	0.116914876
R-HSA-111458	Formation of apoptosome	-0.2249175	-0.108029218	0.116888282
R-HSA-9627069	Regulation of the apoptosome activity	-0.2249175	-0.108029218	0.116888282
R-HSA-74749	Signal attenuation	-0.299168971	-0.182606209	0.116562763
R-HSA-8963693	Aspartate and asparagine metabolism	0.099636093	0.2161983	0.116562207
R-HSA-70326	Glucose metabolism	-0.2485789	-0.132261132	0.116317768
R-HSA-5685942	HDR through Homologous Recombination (HRR)	-0.1361861	-0.020050478	0.116135622
R-HSA-2122947	NOTCH1 Intracellular Domain Regulates Transcription	-0.2754652	-0.159430629	0.116034571
R-HSA-9758274	Regulation of NF-kappa B signaling	-0.2496647	-0.133685938	0.115978762
R-HSA-5576890	Phase 3 - rapid repolarisation	0.047013401	0.1627144	0.115700999
R-HSA-5250913	Positive epigenetic regulation of rRNA expression	-0.2575794	-0.142075307	0.115504093
R-HSA-418889	Caspase activation via Dependence Receptors in the absence of ligand	-0.207997045	-0.092746782	0.115250263
R-HSA-8980692	RHOA GTPase cycle	-0.232844872	-0.117747325	0.115097547
R-HSA-1482788	Acyl chain remodelling of PC	-0.143761912	-0.02882758	0.114934332
R-HSA-6803207	TP53 Regulates Transcription of Caspase Activators and Caspases	-0.2150379	-0.100534823	0.114503077
R-HSA-5693607	Processing of DNA double-strand break ends	-0.1661697	-0.05174696	0.11442274
R-HSA-9842860	Regulation of endogenous retroelements	-0.07533774	0.038941041	0.114278781
R-HSA-170984	ARMS-mediated activation	-0.13012552	-0.01608129	0.11404423
R-HSA-2672351	Stimuli-sensing channels	-0.2140464	-0.100152051	0.113894349
R-HSA-163767	PP2A-mediated dephosphorylation of key metabolic factors	-0.139909154	-0.02635251	0.113556644
R-HSA-2980736	Peptide hormone metabolism	-0.218961628	-0.105618208	0.11334342
R-HSA-1300642	Sperm Motility And Taxes	0.46003836	0.5733439	0.11330554
R-HSA-9615933	Postmitotic nuclear pore complex (NPC) reformation	-0.257659759	-0.1443943	0.113265459
R-HSA-8854214	TBC/RABGAPs	-0.244478735	-0.13137987	0.113098864
R-HSA-9634635	Estrogen-stimulated signaling through PRKCZ	-0.335424322	-0.222360958	0.113063365
R-HSA-3214847	HATs acetylate histones	-0.127315764	-0.014309844	0.11300592
R-HSA-180786	Extension of Telomeres	-0.2478586	-0.134881133	0.112977468
R-HSA-379726	Mitochondrial tRNA aminoacylation	-0.105276385	0.007390567	0.112666953
R-HSA-2995383	Initiation of Nuclear Envelope (NE) Reformation	-0.24190823	-0.129674628	0.112233602
R-HSA-5662702	Melanin biosynthesis	-0.080203479	0.03181801	0.112021489
R-HSA-432142	Platelet sensitization by LDL	-0.134702752	-0.023296359	0.111406392
R-HSA-156580	Phase II - Conjugation of compounds	-0.1234435	-0.012042939	0.111400561
R-HSA-2995410	Nuclear Envelope (NE) Reassembly	-0.241187744	-0.129800531	0.111387212
R-HSA-5693537	Resolution of D-Loop Structures	-0.135128148	-0.023747959	0.111380188
R-HSA-5693568	Resolution of D-loop Structures through Holliday Junction Intermediates	-0.135128148	-0.023747959	0.111380188
R-HSA-198753	ERK/MAPK targets	-0.291845816	-0.180526661	0.111319155
R-HSA-5358346	Hedgehog ligand biogenesis	-0.2461497	-0.134944339	0.111205361
R-HSA-73780	RNA Polymerase III Chain Elongation	-0.224736443	-0.1140352	0.110701243
R-HSA-4641262	Disassembly of the destruction complex and recruitment of AXIN to the membrane	-0.17351735	-0.06317717	0.11034018
R-HSA-2979096	NOTCH2 Activation and Transmission of Signal to the Nucleus	-0.1701809	-0.060228033	0.109952867
R-HSA-6782315	tRNA modification in the nucleus and cytosol	-0.1852298	-0.075352266	0.109877534
R-HSA-442982	Ras activation upon Ca2+ influx through NMDA receptor	-0.086828647	0.023034687	0.109863334
R-HSA-4570464	SUMOylation of RNA binding proteins	-0.288547754	-0.17883516	0.109712594
R-HSA-388479	Vasopressin-like receptors	0.114435496	0.2241011	0.109665604
R-HSA-157579	Telomere Maintenance	-0.2461945	-0.136668463	0.109526037
R-HSA-425410	Metal ion SLC transporters	-0.1905173	-0.081152059	0.109365241
R-HSA-512988	Interleukin-3, Interleukin-5 and GM-CSF signaling	-0.195823134	-0.086742038	0.109081096
R-HSA-140180	COX reactions	-0.013783829	0.09511838	0.108902209
R-HSA-446219	Synthesis of substrates in N-glycan biosythesis	-0.2246415	-0.115763761	0.108877739
R-HSA-912694	Regulation of IFNA/IFNB signaling	-0.089297285	0.01957988	0.108877165
R-HSA-5633008	TP53 Regulates Transcription of Cell Death Genes	-0.2260018	-0.117355419	0.108646381
R-HSA-69615	G1/S DNA Damage Checkpoints	-0.2277283	-0.119118199	0.108610101
R-HSA-69190	DNA strand elongation	-0.04611413	0.062363195	0.108477325
R-HSA-936440	Negative regulators of DDX58/IFIH1 signaling	-0.2226095	-0.114176467	0.108433033
R-HSA-6811438	Intra-Golgi traffic	-0.238191759	-0.1298537	0.108338059
R-HSA-9793380	Formation of paraxial mesoderm	-0.2295182	-0.121300296	0.108217904
R-HSA-3899300	SUMOylation of transcription cofactors	-0.1546243	-0.046453322	0.108170978
R-HSA-2428928	IRS-related events triggered by IGF1R	-0.130717376	-0.022582135	0.108135241
R-HSA-912446	Meiotic recombination	-0.1137416	-0.005830428	0.107911172
R-HSA-73772	RNA Polymerase I Promoter Escape	-0.1896575	-0.081846732	0.107810768
R-HSA-5693579	Homologous DNA Pairing and Strand Exchange	-0.113397981	-0.005651609	0.107746372
R-HSA-71336	Pentose phosphate pathway	-0.321836543	-0.214156798	0.107679745
R-HSA-2404192	Signaling by Type 1 Insulin-like Growth Factor 1 Receptor (IGF1R)	-0.134132696	-0.026526213	0.107606483
R-HSA-2428924	IGF1R signaling cascade	-0.134132696	-0.026526213	0.107606483
R-HSA-4411364	Binding of TCF/LEF:CTNNB1 to target gene promoters	-0.318875976	-0.2112787	0.107597276
R-HSA-204998	Cell death signalling via NRAGE, NRIF and NADE	-0.194743974	-0.087301454	0.107442519
R-HSA-211897	Cytochrome P450 - arranged by substrate type	-0.152294079	-0.0449358	0.107358279
R-HSA-139853	Elevation of cytosolic Ca2+ levels	-0.174174665	-0.06683098	0.107343685
R-HSA-1234174	Cellular response to hypoxia	-0.2430214	-0.135800801	0.107220599
R-HSA-69563	p53-Dependent G1 DNA Damage Response	-0.2350605	-0.12790004	0.107160461
R-HSA-69580	p53-Dependent G1/S DNA damage checkpoint	-0.2350605	-0.12790004	0.107160461
R-HSA-6803529	FGFR2 alternative splicing	-0.3970885	-0.290022458	0.107066042
R-HSA-381753	Olfactory Signaling Pathway	-0.157555939	-0.050854774	0.106701166
R-HSA-163125	Post-translational modification: synthesis of GPI-anchored proteins	0.012679119	0.119376481	0.106697363
R-HSA-3928664	Ephrin signaling	-0.178824291	-0.072148592	0.106675698
R-HSA-9772755	Formation of WDR5-containing histone-modifying complexes	-0.102894701	0.003638816	0.106533517
R-HSA-75035	Chk1/Chk2(Cds1) mediated inactivation of Cyclin B:Cdk1 complex	-0.141469422	-0.035076403	0.106393018
R-HSA-201688	WNT mediated activation of DVL	-0.311046154	-0.204813095	0.10623306
R-HSA-381070	IRE1alpha activates chaperones	-0.232679314	-0.126522592	0.106156722
R-HSA-9732724	IFNG signaling activates MAPKs	-0.4624861	-0.3563406	0.1061455
R-HSA-399719	Trafficking of AMPA receptors	-0.1878751	-0.081924791	0.10595031
R-HSA-399721	Glutamate binding, activation of AMPA receptors and synaptic plasticity	-0.1878751	-0.081924791	0.10595031
R-HSA-5693616	Presynaptic phase of homologous DNA pairing and strand exchange	-0.106157746	-0.000472956	0.10568479
R-HSA-8866911	TFAP2 (AP-2) family regulates transcription of cell cycle factors	-0.377445914	-0.2718141	0.105631814
R-HSA-425366	Transport of bile salts and organic acids, metal ions and amine compounds	-0.221504325	-0.115943017	0.105561309
R-HSA-880009	Interconversion of 2-oxoglutarate and 2-hydroxyglutarate	0.472814522	0.5781889	0.105374378
R-HSA-69541	Stabilization of p53	-0.2411311	-0.136064936	0.105066164
R-HSA-8939236	RUNX1 regulates transcription of genes involved in differentiation of HSCs	-0.2188409	-0.1141554	0.1046855
R-HSA-1483152	Hydrolysis of LPE	-0.116452575	-0.01193578	0.104516795
R-HSA-74752	Signaling by Insulin receptor	-0.179485248	-0.075197714	0.104287535
R-HSA-2028269	Signaling by Hippo	-0.107035684	-0.002806117	0.104229567
R-HSA-176187	Activation of ATR in response to replication stress	0.033465262	0.1376011	0.104135838
R-HSA-6794362	Protein-protein interactions at synapses	-0.116330582	-0.012565219	0.103765363
R-HSA-112310	Neurotransmitter release cycle	-0.136387936	-0.032800454	0.103587482
R-HSA-8876198	RAB GEFs exchange GTP for GDP on RABs	-0.186411784	-0.08291941	0.103492374
R-HSA-9029558	NR1H2 & NR1H3 regulate gene expression linked to lipogenesis	-0.1442659	-0.040779422	0.103486478
R-HSA-176412	Phosphorylation of the APC/C	-0.172545776	-0.06920841	0.103337366
R-HSA-9733709	Cardiogenesis	-0.205500706	-0.102254507	0.1032462
R-HSA-6806003	Regulation of TP53 Expression and Degradation	-0.1853463	-0.082311207	0.103035093
R-HSA-444821	Relaxin receptors	0.320076529	0.4227743	0.102697772
R-HSA-211000	Gene Silencing by RNA	-0.2193903	-0.116882899	0.102507401
R-HSA-674695	RNA Polymerase II Pre-transcription Events	-0.3023896	-0.200102368	0.102287232
R-HSA-9025046	NTF3 activates NTRK2 (TRKB) signaling	0.34889954	0.4508755	0.101975961
R-HSA-450513	Tristetraprolin (TTP, ZFP36) binds and destabilizes mRNA	-0.130302089	-0.0284507	0.101851389
R-HSA-1660499	Synthesis of PIPs at the plasma membrane	-0.164905446	-0.06312266	0.101782786
R-HSA-381038	XBP1(S) activates chaperone genes	-0.249822637	-0.148382116	0.101440521
R-HSA-156711	Polo-like kinase mediated events	-0.123247112	-0.022184876	0.101062236
R-HSA-173599	Formation of the active cofactor, UDP-glucuronate	-0.613719042	-0.5126712	0.101047842
R-HSA-264876	Insulin processing	-0.204920599	-0.104185485	0.100735115
R-HSA-2871809	FCERI mediated Ca+2 mobilization	-0.228377222	-0.1278852	0.100492022
R-HSA-8866652	Synthesis of active ubiquitin: roles of E1 and E2 enzymes	-0.281711	-0.181299764	0.100411236
R-HSA-1299308	Tandem of pore domain in a weak inwardly rectifying K+ channels (TWIK)	-0.8352227	-0.734907896	0.100314804
R-HSA-2424491	DAP12 signaling	-0.222579512	-0.122335848	0.100243665
R-HSA-1834949	Cytosolic sensors of pathogen-associated DNA	-0.2641117	-0.163898848	0.100212852
R-HSA-198725	Nuclear Events (kinase and transcription factor activation)	-0.181580184	-0.081873851	0.099706332
R-HSA-983695	Antigen activates B Cell Receptor (BCR) leading to generation of second messengers	-0.2218824	-0.122569456	0.099312944
R-HSA-390247	Beta-oxidation of very long chain fatty acids	-0.109050176	-0.01003747	0.099012706
R-HSA-6804757	Regulation of TP53 Degradation	-0.182878	-0.083893471	0.098984529
R-HSA-72165	mRNA Splicing - Minor Pathway	-0.4366486	-0.337838161	0.098810439
R-HSA-9006115	Signaling by NTRK2 (TRKB)	-0.1600896	-0.06137434	0.09871526
R-HSA-8853383	Lysosomal oligosaccharide catabolism	-0.236338833	-0.1379803	0.098358533
R-HSA-349425	Autodegradation of the E3 ubiquitin ligase COP1	-0.2450251	-0.146676633	0.098348467
R-HSA-2173795	Downregulation of SMAD2/3:SMAD4 transcriptional activity	-0.275065301	-0.176879105	0.098186196
R-HSA-389513	Co-inhibition by CTLA4	-0.23399299	-0.135879656	0.098113334
R-HSA-201722	Formation of the beta-catenin:TCF transactivating complex	-0.2256967	-0.127596031	0.09810067
R-HSA-113501	Inhibition of replication initiation of damaged DNA by RB1/E2F1	-0.189711899	-0.09196488	0.097747019
R-HSA-451927	Interleukin-2 family signaling	-0.17712511	-0.079457643	0.097667468
R-HSA-4551638	SUMOylation of chromatin organization proteins	-0.169209551	-0.071545331	0.097664221
R-HSA-211999	CYP2E1 reactions	0.540561723	0.637831	0.097269277
R-HSA-2514853	Condensation of Prometaphase Chromosomes	-0.3227691	-0.225513682	0.097255418
R-HSA-187687	Signalling to ERKs	-0.201516996	-0.104406253	0.097110743
R-HSA-5223345	Miscellaneous transport and binding events	-0.2700348	-0.173042625	0.096992175
R-HSA-113418	Formation of the Early Elongation Complex	-0.3730487	-0.276138403	0.096910297
R-HSA-1614635	Sulfur amino acid metabolism	-0.179435376	-0.082570393	0.096864983
R-HSA-5601884	PIWI-interacting RNA (piRNA) biogenesis	-0.2201239	-0.123266877	0.096857023
R-HSA-109704	PI3K Cascade	-0.082924807	0.013814667	0.096739473
R-HSA-211733	Regulation of activated PAK-2p34 by proteasome mediated degradation	-0.233701	-0.13699364	0.09670736
R-HSA-68962	Activation of the pre-replicative complex	0.067059933	0.1636715	0.096611567
R-HSA-9013106	RHOC GTPase cycle	-0.209854842	-0.113258842	0.096596
R-HSA-3772470	Negative regulation of TCF-dependent signaling by WNT ligand antagonists	-0.072938213	0.023635094	0.096573307
R-HSA-3232142	SUMOylation of ubiquitinylation proteins	-0.1529331	-0.056417459	0.096515641
R-HSA-69601	Ubiquitin Mediated Degradation of Phosphorylated Cdc25A	-0.2165847	-0.120110974	0.096473726
R-HSA-69610	p53-Independent DNA Damage Response	-0.2165847	-0.120110974	0.096473726
R-HSA-69613	p53-Independent G1/S DNA damage checkpoint	-0.2165847	-0.120110974	0.096473726
R-HSA-9033241	Peroxisomal protein import	-0.2194431	-0.123019215	0.096423885
R-HSA-6811442	Intra-Golgi and retrograde Golgi-to-ER traffic	-0.228172299	-0.132152459	0.096019839
R-HSA-8874211	CREB3 factors activate genes	-0.2790182	-0.183084176	0.095934024
R-HSA-3371497	HSP90 chaperone cycle for steroid hormone receptors (SHR) in the presence of ligand	-0.1123658	-0.016486927	0.095878873
R-HSA-1234176	Oxygen-dependent proline hydroxylation of Hypoxia-inducible Factor Alpha	-0.2338317	-0.13800971	0.09582199
R-HSA-9027307	Biosynthesis of maresin-like SPMs	0.516851001	0.6125092	0.095658199
R-HSA-1362300	Transcription of E2F targets under negative control by p107 (RBL1) and p130 (RBL2) in complex with HDAC1	-0.228376595	-0.132744953	0.095631642
R-HSA-392851	Prostacyclin signalling through prostacyclin receptor	-0.2449115	-0.149336213	0.095575287
R-HSA-5357786	TNFR1-induced proapoptotic signaling	-0.14801608	-0.052597567	0.095418513
R-HSA-9762114	GSK3B and BTRC:CUL1-mediated-degradation of NFE2L2	-0.2320517	-0.13670336	0.09534834
R-HSA-75067	Processing of Capped Intronless Pre-mRNA	-0.439527182	-0.344186293	0.095340889
R-HSA-191273	Cholesterol biosynthesis	-0.203603111	-0.108307985	0.095295126
R-HSA-447043	Neurofascin interactions	-0.194375	-0.099784982	0.094590018
R-HSA-9857492	Protein lipoylation	-0.1332377	-0.038825659	0.094412041
R-HSA-3108214	SUMOylation of DNA damage response and repair proteins	-0.172878066	-0.078472295	0.094405771
R-HSA-2172127	DAP12 interactions	-0.233462192	-0.139099255	0.094362937
R-HSA-450408	AUF1 (hnRNP D0) binds and destabilizes mRNA	-0.2472513	-0.153062509	0.094188791
R-HSA-1369062	ABC transporters in lipid homeostasis	-0.1172837	-0.024068948	0.093214752
R-HSA-5675221	Negative regulation of MAPK pathway	-0.199550658	-0.106461884	0.093088774
R-HSA-169893	Prolonged ERK activation events	-0.182962653	-0.09012432	0.092838333
R-HSA-416993	Trafficking of GluR2-containing AMPA receptors	-0.178537767	-0.085822993	0.092714775
R-HSA-5250941	Negative epigenetic regulation of rRNA expression	-0.2023853	-0.109769658	0.092615642
R-HSA-1169091	Activation of NF-kappaB in B cells	-0.2467865	-0.15430342	0.09248308
R-HSA-75815	Ubiquitin-dependent degradation of Cyclin D	-0.2269151	-0.134746201	0.0921689
R-HSA-169911	Regulation of Apoptosis	-0.2278247	-0.135861918	0.091962783
R-HSA-9824272	Somitogenesis	-0.198631	-0.106709018	0.091921982
R-HSA-8851805	MET activates RAS signaling	-0.1996465	-0.1081603	0.0914862
R-HSA-163685	Integration of energy metabolism	-0.1970055	-0.106172001	0.090833499
R-HSA-3301854	Nuclear Pore Complex (NPC) Disassembly	-0.2400238	-0.149190415	0.090833385
R-HSA-427589	Type II Na+/Pi cotransporters	-0.225517279	-0.1348239	0.090693379
R-HSA-9007101	Rab regulation of trafficking	-0.189273852	-0.09868994	0.090583912
R-HSA-196108	Pregnenolone biosynthesis	-0.3386858	-0.248282621	0.090403179
R-HSA-5620920	Cargo trafficking to the periciliary membrane	-0.247126895	-0.156858901	0.090267994
R-HSA-1834941	STING mediated induction of host immune responses	-0.221290311	-0.1310856	0.090204711
R-HSA-6807004	Negative regulation of MET activity	-0.1500836	-0.05990711	0.09017649
R-HSA-77289	Mitochondrial Fatty Acid Beta-Oxidation	-0.2311838	-0.14114384	0.09003996
R-HSA-113510	E2F mediated regulation of DNA replication	-0.138715479	-0.04872522	0.089990259
R-HSA-1266695	Interleukin-7 signaling	-0.2705169	-0.180685956	0.089830944
R-HSA-9648025	EML4 and NUDC in mitotic spindle formation	-0.149866545	-0.060232393	0.089634151
R-HSA-9832991	Formation of the posterior neural plate	-0.258031649	-0.168542157	0.089489492
R-HSA-2500257	Resolution of Sister Chromatid Cohesion	-0.147286377	-0.057819286	0.089467091
R-HSA-71262	Carnitine synthesis	-0.087018665	0.001577826	0.088596491
R-HSA-9613354	Lipophagy	-0.167722135	-0.07919559	0.088526545
R-HSA-2142850	Hyaluronan biosynthesis and export	-0.024636341	0.06351372	0.088150061
R-HSA-193144	Estrogen biosynthesis	-0.279952952	-0.1922283	0.087724652
R-HSA-8849472	PTK6 Down-Regulation	-0.2224797	-0.134972	0.0875077
R-HSA-9640463	Wax biosynthesis	-0.15460053	-0.06709829	0.08750224
R-HSA-3214842	HDMs demethylate histones	-0.191005842	-0.10351631	0.087489533
R-HSA-1169408	ISG15 antiviral mechanism	-0.2519359	-0.164501587	0.087434313
R-HSA-5693571	Nonhomologous End-Joining (NHEJ)	-0.1871052	-0.100018868	0.087086332
R-HSA-69478	G2/M DNA replication checkpoint	-0.1957828	-0.1087322	0.0870506
R-HSA-425407	SLC-mediated transmembrane transport	-0.1264026	-0.039465359	0.086937241
R-HSA-74751	Insulin receptor signalling cascade	-0.151620258	-0.06472342	0.086896838
R-HSA-450385	Butyrate Response Factor 1 (BRF1) binds and destabilizes mRNA	-0.155778603	-0.06901578	0.086762823
R-HSA-9907900	Proteasome assembly	-0.2120271	-0.125278244	0.086748856
R-HSA-141405	Inhibition of the proteolytic activity of APC/C required for the onset of anaphase by mitotic spindle checkpoint components	-0.284948145	-0.1987493	0.086198845
R-HSA-141430	Inactivation of APC/C via direct inhibition of the APC/C complex	-0.284948145	-0.1987493	0.086198845
R-HSA-77075	RNA Pol II CTD phosphorylation and interaction with CE	-0.3507155	-0.264739123	0.085976377
R-HSA-8854050	FBXL7 down-regulates AURKA during mitotic entry and in early mitosis	-0.2021146	-0.116402629	0.085711971
R-HSA-392023	Adrenaline signalling through Alpha-2 adrenergic receptor	0.312903226	0.3984967	0.085593474
R-HSA-4608870	Asymmetric localization of PCP proteins	-0.2118608	-0.126540149	0.085320651
R-HSA-5620916	VxPx cargo-targeting to cilium	-0.248287048	-0.163208305	0.085078744
R-HSA-1474165	Reproduction	-0.1297052	-0.04520936	0.08449584
R-HSA-427413	NoRC negatively regulates rRNA expression	-0.222422	-0.138005546	0.084416454
R-HSA-1483257	Phospholipid metabolism	-0.2142433	-0.130089449	0.084153851
R-HSA-141424	Amplification of signal from the kinetochores	-0.134730204	-0.050618507	0.084111697
R-HSA-141444	Amplification of signal from unattached kinetochores via a MAD2 inhibitory signal	-0.134730204	-0.050618507	0.084111697
R-HSA-8937144	Aryl hydrocarbon receptor signalling	-0.00117745	0.08250686	0.08368431
R-HSA-76071	RNA Polymerase III Transcription Initiation From Type 3 Promoter	-0.194861321	-0.1112832	0.083578121
R-HSA-1855183	Synthesis of IP2, IP, and Ins in the cytosol	-0.017165846	0.066359569	0.083525415
R-HSA-4641257	Degradation of AXIN	-0.2135696	-0.130106833	0.083462767
R-HSA-5610780	Degradation of GLI1 by the proteasome	-0.1933752	-0.109918739	0.083456461
R-HSA-193368	Synthesis of bile acids and bile salts via 7alpha-hydroxycholesterol	-0.154191122	-0.070937337	0.083253785
R-HSA-9843940	Regulation of endogenous retroelements by KRAB-ZFP proteins	-0.01730789	0.065811522	0.083119412
R-HSA-174113	SCF-beta-TrCP mediated degradation of Emi1	-0.2220749	-0.138975642	0.083099258
R-HSA-72086	mRNA Capping	-0.3883761	-0.305490389	0.082885711
R-HSA-73864	RNA Polymerase I Transcription	-0.1955142	-0.112714198	0.082800002
R-HSA-8856688	Golgi-to-ER retrograde transport	-0.1848043	-0.102090997	0.082713303
R-HSA-69273	Cyclin A/B1/B2 associated events during G2/M transition	-0.08880847	-0.00609846	0.08271001
R-HSA-2426168	Activation of gene expression by SREBF (SREBP)	-0.206902526	-0.125132351	0.081770176
R-HSA-163680	AMPK inhibits chREBP transcriptional activation activity	-0.1167381	-0.03539556	0.08134254
R-HSA-6807878	COPI-mediated anterograde transport	-0.1572181	-0.075879184	0.081338916
R-HSA-1236978	Cross-presentation of soluble exogenous antigens (endosomes)	-0.2302812	-0.148963185	0.081318015
R-HSA-380259	Loss of Nlp from mitotic centrosomes	-0.1456581	-0.064930031	0.080728069
R-HSA-380284	Loss of proteins required for interphase microtubule organization from the centrosome	-0.1456581	-0.064930031	0.080728069
R-HSA-174084	Autodegradation of Cdh1 by Cdh1:APC/C	-0.223957	-0.143256025	0.080700975
R-HSA-191859	snRNP Assembly	-0.3343117	-0.253828779	0.080482922
R-HSA-194441	Metabolism of non-coding RNA	-0.3343117	-0.253828779	0.080482922
R-HSA-75876	Synthesis of very long-chain fatty acyl-CoAs	-0.2089286	-0.1287207	0.0802079
R-HSA-69205	G1/S-Specific Transcription	-0.186637	-0.10645963	0.08017737
R-HSA-170968	Frs2-mediated activation	-0.184779397	-0.104652906	0.080126491
R-HSA-176407	Conversion from APC/C:Cdc20 to APC/C:Cdh1 in late anaphase	-0.280452361	-0.200390762	0.080061599
R-HSA-5654736	Signaling by FGFR1	-0.179369452	-0.099319208	0.080050245
R-HSA-5632684	Hedgehog 'on' state	-0.1679569	-0.088240157	0.079716743
R-HSA-69231	Cyclin D associated events in G1	-0.161454557	-0.082051929	0.079402628
R-HSA-69236	G1 Phase	-0.161454557	-0.082051929	0.079402628
R-HSA-446193	Biosynthesis of the N-glycan precursor (dolichol lipid-linked oligosaccharide, LLO) and transfer to a nascent protein	-0.2076315	-0.128390578	0.079240922
R-HSA-196071	Metabolism of steroid hormones	-0.225315737	-0.1469195	0.078396237
R-HSA-380270	Recruitment of mitotic centrosome proteins and complexes	-0.147889828	-0.069783117	0.078106711
R-HSA-380287	Centrosome maturation	-0.147889828	-0.069783117	0.078106711
R-HSA-1500620	Meiosis	-0.1250457	-0.04699674	0.07804896
R-HSA-8953750	Transcriptional Regulation by E2F6	-0.094456569	-0.016491025	0.077965544
R-HSA-380320	Recruitment of NuMA to mitotic centrosomes	-0.1468851	-0.068969378	0.077915722
R-HSA-888590	GABA synthesis, release, reuptake and degradation	-0.162396594	-0.08485831	0.077538284
R-HSA-174154	APC/C:Cdc20 mediated degradation of Securin	-0.2295325	-0.152397969	0.077134531
R-HSA-112399	IRS-mediated signalling	-0.10102357	-0.024213225	0.076810345
R-HSA-9818564	Epigenetic regulation of gene expression by MLL3 and MLL4 complexes	-0.1592443	-0.08247603	0.07676827
R-HSA-9841922	MLL4 and MLL3 complexes regulate expression of PPARG target genes in adipogenesis and hepatic steatosis	-0.1592443	-0.08247603	0.07676827
R-HSA-9851695	Epigenetic regulation of adipogenesis genes by MLL3 and MLL4 complexes	-0.1592443	-0.08247603	0.07676827
R-HSA-1655829	Regulation of cholesterol biosynthesis by SREBP (SREBF)	-0.2443547	-0.167806842	0.076547858
R-HSA-196741	Cobalamin (Cbl, vitamin B12) transport and metabolism	-0.1477274	-0.0711929	0.0765345
R-HSA-3270619	IRF3-mediated induction of type I IFN	-0.245592443	-0.169199066	0.076393377
R-HSA-73854	RNA Polymerase I Promoter Clearance	-0.1906963	-0.114370396	0.076325904
R-HSA-9007892	Interleukin-38 signaling	-0.042174997	0.034113715	0.076288712
R-HSA-8957322	Metabolism of steroids	-0.223406417	-0.147315744	0.076090673
R-HSA-73776	RNA Polymerase II Promoter Escape	-0.2965451	-0.220467338	0.076077762
R-HSA-73779	RNA Polymerase II Transcription Pre-Initiation And Promoter Opening	-0.2965451	-0.220467338	0.076077762
R-HSA-75953	RNA Polymerase II Transcription Initiation	-0.2965451	-0.220467338	0.076077762
R-HSA-76042	RNA Polymerase II Transcription Initiation And Promoter Clearance	-0.2965451	-0.220467338	0.076077762
R-HSA-1482925	Acyl chain remodelling of PG	0.354325996	0.430300487	0.075974491
R-HSA-390918	Peroxisomal lipid metabolism	-0.065931455	0.009831598	0.075763053
R-HSA-5654738	Signaling by FGFR2	-0.274570339	-0.199277484	0.075292856
R-HSA-1482801	Acyl chain remodelling of PS	0.329285979	0.403697633	0.074411654
R-HSA-174178	APC/C:Cdh1 mediated degradation of Cdc20 and other APC/C:Cdh1 targeted proteins in late mitosis/early G1	-0.198343	-0.123931879	0.074411121
R-HSA-190374	FGFR1c and Klotho ligand binding and activation	-0.480796706	-0.4065047	0.074292006
R-HSA-187577	SCF(Skp2)-mediated degradation of p27/p21	-0.1907257	-0.116577642	0.074148058
R-HSA-1483076	Synthesis of CL	-0.599966384	-0.5258425	0.074123884
R-HSA-1295596	Spry regulation of FGF signaling	-0.219378744	-0.145400697	0.073978047
R-HSA-5610785	GLI3 is processed to GLI3R by the proteasome	-0.193682	-0.12031034	0.07337166
R-HSA-9911233	Expression of NOTCH2NL genes	0.031664585	0.104761097	0.073096512
R-HSA-3248023	Regulation by TREX1	-0.425497941	-0.3525506	0.072947341
R-HSA-8868766	rRNA processing in the mitochondrion	-0.333132015	-0.260242746	0.072889269
R-HSA-204005	COPII-mediated vesicle transport	-0.096530131	-0.02383992	0.072690211
R-HSA-5610783	Degradation of GLI2 by the proteasome	-0.1905536	-0.117867692	0.072685908
R-HSA-5685938	HDR through Single Strand Annealing (SSA)	-0.1183291	-0.046070888	0.072258212
R-HSA-5654732	Negative regulation of FGFR3 signaling	-0.21151743	-0.139418921	0.072098509
R-HSA-1483255	PI Metabolism	-0.178620591	-0.1065302	0.072090391
R-HSA-917729	Endosomal Sorting Complex Required For Transport (ESCRT)	-0.1656037	-0.093619303	0.071984397
R-HSA-5654727	Negative regulation of FGFR2 signaling	-0.215048336	-0.143321565	0.071726771
R-HSA-8854518	AURKA Activation by TPX2	-0.137239304	-0.065540126	0.071699178
R-HSA-5685939	HDR through MMEJ (alt-NHEJ)	-0.059287437	0.01234964	0.071637077
R-HSA-5654733	Negative regulation of FGFR4 signaling	-0.204578614	-0.13294624	0.071632373
R-HSA-1296067	Potassium transport channels	-0.281788386	-0.2101857	0.071602686
R-HSA-162658	Golgi Cisternae Pericentriolar Stack Reorganization	-0.055195519	0.01574386	0.070939379
R-HSA-5654726	Negative regulation of FGFR1 signaling	-0.214160126	-0.143241138	0.070918988
R-HSA-1855231	Synthesis of IPs in the ER lumen	-0.09741133	-0.02723147	0.07017986
R-HSA-5654741	Signaling by FGFR3	-0.172897142	-0.102718315	0.070178827
R-HSA-75896	Plasmalogen biosynthesis	-0.055079045	0.01505214	0.070131185
R-HSA-8848584	Wax and plasmalogen biosynthesis	-0.136053849	-0.06614215	0.069911699
R-HSA-211945	Phase I - Functionalization of compounds	-0.034305533	0.035589973	0.069895507
R-HSA-5654743	Signaling by FGFR4	-0.167940371	-0.098156784	0.069783587
R-HSA-1482922	Acyl chain remodelling of PI	0.296225962	0.365876761	0.069650799
R-HSA-350864	Regulation of thyroid hormone activity	-0.060089083	0.009496596	0.069585679
R-HSA-449836	Other interleukin signaling	-0.14904654	-0.08089206	0.06815448
R-HSA-2980767	Activation of NIMA Kinases NEK9, NEK6, NEK7	-0.1152556	-0.047170698	0.068084902
R-HSA-5657655	MGMT-mediated DNA damage reversal	-0.854609631	-0.7868728	0.067736831
R-HSA-8941413	Events associated with phagocytolytic activity of PMN cells	-0.890410959	-0.8231784	0.067232559
R-HSA-211859	Biological oxidations	-0.0612102	0.005436064	0.066646264
R-HSA-177162	Conjugation of phenylacetate with glutamine	0.417801311	0.484115	0.066313689
R-HSA-427652	Sodium-coupled phosphate cotransporters	-0.439380758	-0.3732174	0.066163358
R-HSA-69618	Mitotic Spindle Checkpoint	-0.14960812	-0.083493435	0.066114685
R-HSA-69017	CDK-mediated phosphorylation and removal of Cdc6	-0.2053791	-0.139270897	0.066108204
R-HSA-1296025	ATP sensitive Potassium channels	0.465501303	0.5315573	0.066055997
R-HSA-3371511	HSF1 activation	-0.066240515	-0.000422842	0.065817674
R-HSA-211916	Vitamins	0.538746008	0.6044713	0.065725292
R-HSA-9620244	Long-term potentiation	-0.09789535	-0.032277981	0.065617369
R-HSA-390650	Histamine receptors	0.564212473	0.6296857	0.065473227
R-HSA-916853	Degradation of GABA	0.584636073	0.6500252	0.065389127
R-HSA-8964540	Alanine metabolism	0.525842508	0.5912262	0.0653836922000001
R-HSA-2465910	MASTL Facilitates Mitotic Progression	-0.13713171	-0.071788123	0.065343587
R-HSA-373756	SDK interactions	0.616153976	0.6812069	0.065052925
R-HSA-450604	KSRP (KHSRP) binds and destabilizes mRNA	-0.135374034	-0.07055658	0.064817454
R-HSA-3296197	Hydroxycarboxylic acid-binding receptors	0.678685493	0.7434863	0.0648008066000001
R-HSA-1299361	TWIK-related alkaline pH activated K+ channel (TALK)	0.706866123	0.7715774	0.064711277
R-HSA-8963678	Intestinal lipid absorption	0.839818472	0.9041936	0.064375128
R-HSA-9673163	Oleoyl-phe metabolism	0.830742079	0.8951172	0.064375121
R-HSA-350562	Regulation of ornithine decarboxylase (ODC)	-0.2324537	-0.168112724	0.064340976
R-HSA-176974	Unwinding of DNA	-0.014307902	0.04860222	0.062910122
R-HSA-351202	Metabolism of polyamines	-0.2291523	-0.166908203	0.062244097
R-HSA-5357769	Caspase activation via extrinsic apoptotic signalling pathway	-0.123303561	-0.061389028	0.061914533
R-HSA-442742	CREB1 phosphorylation through NMDA receptor-mediated activation of RAS signaling	-0.1634077	-0.10166694	0.06174076
R-HSA-179419	APC:Cdc20 mediated degradation of cell cycle proteins prior to satisfation of the cell cycle checkpoint	-0.2117325	-0.150153018	0.061579482
R-HSA-418346	Platelet homeostasis	-0.11344994	-0.052206326	0.061243614
R-HSA-176409	APC/C:Cdc20 mediated degradation of mitotic proteins	-0.2094666	-0.148564628	0.060901972
R-HSA-6784531	tRNA processing in the nucleus	-0.3043637	-0.243571377	0.060792323
R-HSA-5673000	RAF activation	-0.202271752	-0.141813613	0.060458139
R-HSA-73863	RNA Polymerase I Transcription Termination	-0.1811682	-0.1219581	0.0592101
R-HSA-174184	Cdc20:Phospho-APC/C mediated degradation of Cyclin A	-0.2151724	-0.156293366	0.058879034
R-HSA-379724	tRNA Aminoacylation	-0.112696746	-0.054798976	0.05789777
R-HSA-159231	Transport of Mature mRNA Derived from an Intronless Transcript	-0.2702337	-0.212602158	0.057631542
R-HSA-8978868	Fatty acid metabolism	-0.1240328	-0.066632147	0.057400653
R-HSA-75105	Fatty acyl-CoA biosynthesis	-0.1701479	-0.1138484	0.0562995
R-HSA-159234	Transport of Mature mRNAs Derived from Intronless Transcripts	-0.2700009	-0.21439383	0.05560707
R-HSA-68949	Orc1 removal from chromatin	-0.1607609	-0.105455361	0.055305539
R-HSA-73980	RNA Polymerase III Transcription Termination	-0.201646625	-0.147562101	0.054084524
R-HSA-72306	tRNA processing	-0.2720008	-0.218077817	0.053922983
R-HSA-72187	mRNA 3'-end processing	-0.4452041	-0.392049238	0.053154862
R-HSA-1989781	PPARA activates gene expression	-0.2003325	-0.148168617	0.052163883
R-HSA-3371378	Regulation by c-FLIP	-0.080488162	-0.028788853	0.05169931
R-HSA-5218900	CASP8 activity is inhibited	-0.080488162	-0.028788853	0.05169931
R-HSA-69416	Dimerization of procaspase-8	-0.080488162	-0.028788853	0.05169931
R-HSA-170822	Regulation of Glucokinase by Glucokinase Regulatory Protein	-0.2310338	-0.179790465	0.051243335
R-HSA-400206	Regulation of lipid metabolism by PPARalpha	-0.204485	-0.15338223	0.05110277
R-HSA-73762	RNA Polymerase I Transcription Initiation	-0.17679251	-0.125982408	0.050810102
R-HSA-6807505	RNA polymerase II transcribes snRNA genes	-0.2965046	-0.245850269	0.050654331
R-HSA-176814	Activation of APC/C and APC/C:Cdc20 mediated degradation of mitotic proteins	-0.1888198	-0.138964238	0.049855562
R-HSA-140534	Caspase activation via Death Receptors in the presence of ligand	-0.07122365	-0.022446867	0.048776783
R-HSA-159227	Transport of the SLBP independent Mature mRNA	-0.2696752	-0.221594503	0.048080697
R-HSA-159230	Transport of the SLBP Dependant Mature mRNA	-0.2702017	-0.22410369	0.04609801
R-HSA-76066	RNA Polymerase III Transcription Initiation From Type 2 Promoter	-0.201259447	-0.1559282	0.045331247
R-HSA-76046	RNA Polymerase III Transcription Initiation	-0.173707515	-0.134223	0.039484515
R-HSA-73856	RNA Polymerase II Transcription Termination	-0.4255662	-0.386824229	0.038741971
R-HSA-69052	Switching of origins to a post-replicative state	-0.1571933	-0.119843783	0.037349517
R-HSA-72202	Transport of Mature Transcript to Cytoplasm	-0.3452794	-0.308099486	0.037179914
R-HSA-3371453	Regulation of HSF1-mediated heat shock response	-0.071911008	-0.034980273	0.036930735
R-HSA-176408	Regulation of APC/C activators between G1/S and early anaphase	-0.1691188	-0.132590811	0.036527989
R-HSA-76061	RNA Polymerase III Transcription Initiation From Type 1 Promoter	-0.1974608	-0.1615007	0.0359601
R-HSA-74158	RNA Polymerase III Transcription	-0.1860769	-0.150949019	0.035127881
R-HSA-749476	RNA Polymerase III Abortive And Retractive Initiation	-0.1860769	-0.150949019	0.035127881
R-HSA-159236	Transport of Mature mRNA derived from an Intron-Containing Transcript	-0.3487355	-0.315396298	0.033339202
R-HSA-352238	Breakdown of the nuclear lamina	-0.04140461	-0.011593983	0.029810628
