# Supplementary material for: Unveiling prognostic genes and regulatory mechanisms of stress granules in gastric cancers: an integrated analysis of bulk transcriptomics and single-cell RNA sequencing
Source: Front Oncol. 2026 Feb 18;16:1750088. doi: 10.3389/fonc.2026.1750088 (PMC12956643; doi:10.3389/fonc.2026.1750088)
Supplement: Supplementary Table 6 — Cell enrichment pathways. [file DataSheet6.csv]

gene	ID	Description	setSize	enrichmentScore	NES	pvalue	p.adjust	qvalue	rank	leading_edge	core_enrichment
CD36	HALLMARK_E2F_TARGETS	HALLMARK_E2F_TARGETS	200	-0.76802796	-4.063939652	1e-10	3.84615384615385e-10	1.21457489878543e-10	2722	tags=76%	list=14%	signal=66%	DCTPP1/DUT/ZW10/SMC3/PPP1R8/GSPT1/SYNCRIP/RPA3/EXOSC8/DCLRE1B/SMC1A/CTPS1/HUS1/JPT1/EIF2S1/USP1/MCM6/ILF3/ORC2/DEK/TRA2B/PNN/CDC25B/DNMT1/TUBB/RNASEH2A/NUP205/XPO1/AK2/BRCA2/LMNB1/BRCA1/TMPO/PSMC3IP/NUP107/MSH2/LIG1/CSE1L/SSRP1/RAD21/TFRC/MCM5/POLE/SRSF2/TCF19/LYAR/E2F8/POLD1/STMN1/BARD1/CENPM/MMS22L/RAN/TIPIN/HMGB2/H2AZ1/NOLC1/DONSON/NCAPD2/NASP/TIMELESS/MKI67/PRIM2/CDCA3/MCM2/GINS4/SLBP/GINS3/U…
CD36	HALLMARK_MYC_TARGETS_V1	HALLMARK_MYC_TARGETS_V1	199	-0.719482916	-3.809095416	1e-10	3.84615384615385e-10	1.21457489878543e-10	2659	tags=70%	list=14%	signal=61%	DUT/RPLP0/EPRS1/STARD7/GSPT1/SRSF7/PSMC4/SYNCRIP/CLNS1A/RPS2/SNRPD2/IARS1/CTPS1/EIF2S1/SRSF3/ERH/PGK1/TOMM70/G3BP1/USP1/COX5A/MCM6/EIF1AX/ORC2/DEK/C1QBP/TXNL4A/TRA2B/CYC1/GLO1/MRPS18B/VBP1/HNRNPA3/RPS10/COPS5/XPO1/PRPF31/DDX21/RRM1/CCT5/RAD23B/NPM1/PSMA1/TYMS/PSMA4/DHX15/CAD/TCP1/PSMA7/XPOT/NCBP2/KPNB1/SSB/YWHAE/LDHA/KARS1/HNRNPA1/SSBP1/TRIM28/ABCE1/PSMD1/MCM5/MRPL23/CCT7/HNRNPU/SRSF2/SRM/ILF2/NH…
CD36	HALLMARK_G2M_CHECKPOINT	HALLMARK_G2M_CHECKPOINT	199	-0.710712654	-3.762663782	1e-10	3.84615384615385e-10	1.21457489878543e-10	2050	tags=63%	list=10%	signal=57%	SMC1A/HUS1/JPT1/G3BP1/MCM6/ILF3/SRSF10/TRA2B/CDC25B/AMD1/XPO1/KMT5A/BRCA2/LMNB1/RAD23B/CHMP1A/TMPO/CCND1/KNL1/FBXO5/KPNB1/EWSR1/RAD21/MCM5/POLE/CDC7/HNRNPU/SRSF2/ORC5/PRMT5/CUL4A/E2F2/SFPQ/STMN1/BARD1/SMC2/H2AZ1/NOLC1/RBM14/NASP/MKI67/STIL/UCK2/PRIM2/BUB3/MCM2/SLC7A1/ODF2/TOP1/KIF20B/CDKN3/SRSF1/E2F4/NSD2/HNRNPD/HIRA/MYBL2/SQLE/CHAF1A/HMMR/EXO1/TRAIP/EZH2/POLA2/NDC80/SMC4/CHEK1/PBK/GINS2/KIF15/AU…
CD36	HALLMARK_MYC_TARGETS_V2	HALLMARK_MYC_TARGETS_V2	57	-0.79983809	-3.380961228	1e-10	3.84615384615385e-10	1.21457489878543e-10	2068	tags=81%	list=11%	signal=72%	TFB2M/TMEM97/SUPV3L1/SLC19A1/LAS1L/RABEPK/PPRC1/NPM1/MPHOSPH10/MCM5/SRM/SORD/IPO4/NOLC1/DDX18/EXOSC5/SLC29A2/WDR74/HK2/PRMT3/UNG/NOP56/MYBBP1A/TCOF1/FARSA/CBX3/GNL3/WDR43/PES1/PA2G4/RRP12/NOP16/PPAN/IMP4/NIP7/NOC4L/MCM4/PLK4/BYSL/PLK1/PUS1/HSPD1/HSPE1/MRTO4/RRP9/TBRG4
CD36	HALLMARK_MTORC1_SIGNALING	HALLMARK_MTORC1_SIGNALING	199	-0.539516711	-2.856316092	1e-10	3.84615384615385e-10	1.21457489878543e-10	3856	tags=58%	list=20%	signal=47%	TM7SF2/DDIT3/ACTR3/SLC7A11/SEC11A/GSK3B/TXNRD1/IFRD1/PFKL/NFYC/CANX/NMT1/PRDX1/CD9/HSPA4/GSR/MAP2K3/GAPDH/ALDOA/ATP2A2/SDF2L1/GOT1/HMGCS1/P4HA1/EPRS1/PSMC2/TCEA1/HMGCR/PSMC4/CYP51A1/PSMA3/SRD5A1/ATP5MC1/ACACA/RDH11/IMMT/NFKBIB/PGK1/HSP90B1/TMEM97/TUBA4A/PSPH/UFM1/IDH1/COPS5/NUP205/RPN1/NUFIP1/TPI1/EEF1E1/YKT6/PSMB5/CYB5B/PSMA4/HSPA5/DHFR/LDHA/FKBP2/PPA1/CACYBP/TFRC/PSME3/DHCR24/SORD/PSMC6/MTHFD2L…
CD36	HALLMARK_EPITHELIAL_MESENCHYMAL_TRANSITION	HALLMARK_EPITHELIAL_MESENCHYMAL_TRANSITION	200	0.605977485900932	2.57442270367559	1e-10	3.84615384615385e-10	1.21457489878543e-10	3695	tags=55%	list=19%	signal=45%	CXCL12/SLIT3/ABI3BP/DCN/SFRP1/SLIT2/FBLN5/LAMA2/ECM2/FERMT2/MGP/WIPF1/GLIPR1/FGF2/FBLN1/MFAP5/VIM/MYLK/SCG2/ACTA2/PTX3/PMP22/SGCD/TAGLN/FMOD/DAB2/VCAM1/MYL9/DPYSL3/EMP3/FBN1/IGFBP4/TIMP3/FSTL1/GAS1/ITGB3/MAGEE1/VEGFC/EFEMP2/CALD1/THBS1/RGS4/ELN/TFPI2/GADD45B/GPX7/BASP1/CRLF1/GEM/TPM1/FBLN2/FLNA/MATN2/COL6A2/EDIL3/SERPINE2/CADM1/LRP1/CDH2/LUM/HTRA1/LAMC1/SGCG/CDH11/PCOLCE2/COL8A2/CCN1/CCN2/TGFBR3/…
CD36	HALLMARK_DNA_REPAIR	HALLMARK_DNA_REPAIR	149	-0.496267674	-2.524103254	1e-10	3.84615384615385e-10	1.21457489878543e-10	4678	tags=53%	list=24%	signal=41%	SUPT5H/ERCC2/DGCR8/POLH/NUDT21/COX17/TMED2/PNP/IMPDH2/POLD3/SEC61A1/STX3/SF3A3/VPS28/GTF2A2/TAF6/AAAS/GTF2F1/SRSF6/POLR2K/TP53/POLR2F/TAF1C/GUK1/PRIM1/NELFE/POLA1/DUT/EDF1/CANT1/GTF2H3/RPA3/POLB/POLR2J/TARBP2/ZNF707/DGUOK/VPS37B/POLR2I/CCNO/RALA/TYMS/RFC5/NT5C3A/ARL6IP1/CSTF3/UPF3B/NCBP2/APRT/LIG1/UMPS/SSRP1/POLR2D/POLR1D/SNAPC4/POLR1H/NELFB/POLD1/HPRT1/NT5C/RAD51/RAE1/RFC2/RFC3/PCNA/NELFCD/POLA2…
CD36	HALLMARK_UNFOLDED_PROTEIN_RESPONSE	HALLMARK_UNFOLDED_PROTEIN_RESPONSE	112	-0.508957058	-2.492297577	1e-10	3.84615384615385e-10	1.21457489878543e-10	3853	tags=46%	list=20%	signal=37%	CHAC1/SEC11A/SDAD1/YIF1A/DNAJA4/EXOSC10/NFYA/EIF4E/EXOSC9/CNOT6/ALDH18A1/PAIP1/TATDN2/TARS1/IARS1/EIF2S1/GEMIN4/CEBPG/ARFGAP1/HSP90B1/BANF1/FUS/EIF4G1/NPM1/IMP3/HSPA5/DDX10/XPOT/EXOSC2/NHP2/SRPRB/VEGFA/NOLC1/HSPA9/EXOSC5/KHSRP/LSM4/PSAT1/NOP56/EXOSC4/EIF4EBP1/SLC7A5/NOP14/EIF4A3/H2AX/MTHFD2/CKS1B/DKC1/YWHAZ/RRP9/ERO1A
CD36	HALLMARK_MYOGENESIS	HALLMARK_MYOGENESIS	198	0.553583823081053	2.3471904302865	1e-10	3.84615384615385e-10	1.21457489878543e-10	5033	tags=56%	list=26%	signal=42%	CD36/MEF2C/IGF1/GPX3/FHL1/LAMA2/NCAM1/CASQ2/GNAO1/PTGIS/FGF2/MRAS/PYGM/MYLK/HRC/SGCD/LSP1/TAGLN/HSPB8/APLNR/CRYAB/LDB3/MYH11/DMD/IGFBP7/TNNT3/SGCA/COL15A1/APOD/COX7A1/SORBS1/DTNA/GSN/EFS/MYL4/MEF2A/SSPN/ITGA7/CFD/SOD3/CNN3/CKMT2/GADD45B/PPP1R3C/DES/PKIA/MEF2D/GJA5/SCHIP1/COL6A2/CACNA1H/MYL3/CASQ1/ACTN2/FXYD1/REEP1/ACTC1/MYOM1/SGCG/ADCY9/PVALB/NOS1/WWTR1/CLU/COL4A2/SPEG/TPM2/KCNH1/FABP3/AEBP1/PRNP…
CD36	HALLMARK_OXIDATIVE_PHOSPHORYLATION	HALLMARK_OXIDATIVE_PHOSPHORYLATION	200	-0.428518211	-2.267459315	1e-10	3.84615384615385e-10	1.21457489878543e-10	7085	tags=66%	list=36%	signal=43%	NDUFB5/UQCRB/ATP5MC2/NDUFB1/NDUFA1/NDUFB6/ATP6V0C/NDUFA3/ATP5PO/ABCB7/IDH3A/NDUFB8/DLD/NDUFA8/NDUFC2/SDHB/SUCLG1/NDUFB2/UQCRQ/ATP5MG/NDUFS7/PHB2/ATP5F1B/ETFB/NDUFA7/COX11/ETFA/NDUFS2/FXN/COX7B/BAX/COX10/IDH2/UQCR10/ALAS1/MRPL35/NDUFS8/ATP5F1E/ATP5F1D/SUCLA2/GLUD1/ATP6V1C1/VDAC3/COX7A2L/AFG3L2/ECI1/VDAC2/POR/PRDX3/COX17/MRPS11/NQO2/UQCRC1/TIMM10/NDUFC1/NDUFB4/ATP5PD/SLC25A5/TCIRG1/OPA1/NDUFV2/ATP6…
CD36	HALLMARK_ALLOGRAFT_REJECTION	HALLMARK_ALLOGRAFT_REJECTION	200	0.503124833506352	2.13746554005392	1e-10	3.84615384615385e-10	1.21457489878543e-10	4839	tags=53%	list=25%	signal=40%	STAB1/PRKCB/CD1D/IL16/TLR1/SRGN/CCR2/ELANE/CD28/NLRP3/CCL19/ST8SIA4/HCLS1/LY86/CCL11/APBB1/FCGR2B/CCL2/GPR65/PTPRC/TLR6/WAS/IL10/CFP/CD4/ETS1/FGR/IRF4/LCP2/FLNA/CD40LG/NCF4/TRAT1/ITGAL/STAT4/ITK/CCR1/ITGB2/CARTPT/CD79A/SPI1/CD86/CSF1/CCR5/FYB1/MAP4K1/CCL13/CRTAM/HLA-DOA/HDAC9/SIT1/CD96/CD247/IGSF6/CD40/CD8A/DEGS1/CCL22/CD3G/F2R/HLA-DMB/CD2/HLA-DQA1/CD3E/CD3D/ZAP70/HLA-DRA/TGFB1/CCL5/IL2/IL18RAP/T…
CD36	HALLMARK_KRAS_SIGNALING_UP	HALLMARK_KRAS_SIGNALING_UP	200	0.493486271819355	2.09651726620693	1e-10	3.84615384615385e-10	1.21457489878543e-10	3851	tags=43%	list=20%	signal=35%	PECAM1/TMEM100/GYPC/F13A1/GNG11/SPARCL1/CPE/PEG3/EPB41L3/RELN/CFH/NGF/SPON1/IL10RA/NAP1L2/CMKLR1/SCN1B/ADGRL4/GUCY1A1/DOCK2/NRP1/IL33/HSD11B1/ALDH1A2/IKZF1/ADGRA2/LY96/ABCB1/APOD/SNAP25/KIF5C/CD37/C3AR1/AKAP12/TLR8/PLVAP/CXCR4/SNAP91/ENG/LCP1/ETS1/IL7R/TSPAN7/GPNMB/MAFB/PDCD1LG2/SCG5/FLT4/LAPTM5/SCG3/GFPT2/CCSER2/ITGBL1/ITGB2/MAP4K1/LAT2/PLAT/CLEC4A/TRAF1/GLRX/HDAC9/ALDH1A3/NIN/CAB39L/CIDEA/SATB1…
CD36	HALLMARK_INFLAMMATORY_RESPONSE	HALLMARK_INFLAMMATORY_RESPONSE	199	0.49259483389674	2.09259290513422	1e-10	3.84615384615385e-10	1.21457489878543e-10	5207	tags=51%	list=27%	signal=38%	STAB1/TACR1/GPR183/LPAR1/NMUR1/TLR1/PDE4B/IL10RA/CALCRL/CMKLR1/SCN1B/CD69/IL1R1/KCNA3/NLRP3/PIK3R5/APLNR/PTGIR/VIP/CD48/SELL/EMP3/ABCA1/CCL2/C3AR1/AXL/ITGB3/BEST1/SCARF1/C5AR1/CCR7/CHST2/IL10/P2RX7/IL7R/FPR1/BTG2/CYBB/EBI3/LCP2/SLAMF1/CD14/PTGER2/RGS1/PTGER4/CSF1/CSF3R/ADGRE1/SLC7A2/SLC1A2/SELE/KCNMB2/HAS2/MSR1/CD40/MEFV/CCL22/ITGA5/PCDH7/GPC3/RNF144B/NDP/BDKRB1/GPR132/CCL5/IL18RAP/CXCR6/GP1BA/IL…
CD36	HALLMARK_UV_RESPONSE_DN	HALLMARK_UV_RESPONSE_DN	144	0.510806382888248	2.09254271084765	5.04855646704238e-10	1.80305588108656e-09	5.69386067711547e-10	5016	tags=53%	list=26%	signal=40%	PLPP3/EFEMP1/DLC1/SYNE1/FBLN5/PTPRM/PRKAR2B/NR3C1/KIT/LPAR1/AKT3/CELF2/KCNMA1/PTGFR/IGFBP5/SDC2/PMP22/MAP1B/CAV1/AMPH/NRP1/TGFBR2/ATXN1/DAB2/LTBP1/CITED2/GRK5/FYN/ITGB3/ATP2B4/DUSP1/ADGRL2/RGS4/MAGI2/SCHIP1/MMP16/PIK3CD/CDON/VLDLR/LAMC1/ARHGEF9/CCN1/PTPN21/TGFBR3/RBPMS/PDGFRB/SNAI2/HAS2/ZMIZ1/CAP2/GJA1/PIK3R3/APBB2/PRKCE/NOTCH2/SPOP/SMAD7/PRDM2/TFPI/COL3A1/WDR37/KALRN/NEK7/BMPR1A/PTEN/MAP2K5/NFIB…
CD36	HALLMARK_GLYCOLYSIS	HALLMARK_GLYCOLYSIS	199	-0.387829298	-2.0532507	8.98804732560496e-10	2.99601577520165e-09	9.46110244800522e-10	3478	tags=35%	list=18%	signal=29%	ARTN/CLDN9/IER3/MIOX/GALK1/B4GALT2/GMPPA/ALDOA/PGM2/PKP2/B3GALT6/GOT1/BPNT1/GFPT1/P4HA1/MET/PSMC4/RARS1/B3GNT3/NOL3/GALE/ABCB6/SLC16A3/PGK1/CHPF/SLC35A3/POLR3K/IDH1/AGRN/TPI1/RBCK1/CLDN3/RPE/NANP/GFUS/PAXIP1/HSPA5/MED24/LDHA/STMN1/VEGFA/G6PD/NASP/PFKP/ANKZF1/GOT2/HK2/SDC1/ADORA2B/MDH2/ENO1/KIF20A/HMMR/FKBP4/TALDO1/ELF3/CLN6/BIK/AURKA/TXN/DEPDC1/NSDHL/PKM/SOX9/CDK1/PPIA/ERO1A/SLC25A10/CENPA/EFNA3
CD36	HALLMARK_COMPLEMENT	HALLMARK_COMPLEMENT	200	0.457371291365985	1.94308710125002	8.77638203147795e-09	2.74261938483686e-08	8.66090332053745e-09	4228	tags=38%	list=22%	signal=30%	CD36/GNG2/FCN1/CR1/CFH/PIK3CG/CTSO/CPQ/ZEB1/C1S/GNB4/PIK3R5/F8/DOCK10/ZFPM2/C1R/GZMK/DOCK4/FYN/SERPING1/WAS/GNGT2/TFPI2/PLEK/ITGAM/TIMP2/LCP2/CD40LG/ACTN2/SCG3/LRP1/C1QA/CSRP1/GNAI2/LIPA/C1QC/HPCAL4/DGKG/PLAT/CLU/L3MBTL4/PRCP/SH2B3/COL4A2/SPOCK2/C3/CR2/NOTCH4/LTF/DUSP5/F10/KCNIP2/CTSL/LGMN/CD59/CCL5/FCER1G/FN1/GP1BA/PLA2G7/GZMA/CDH13/RBSN/APOBEC3G/CPM/S100A12/IL6/KCNIP3/TNFAIP3/PHEX/PIM1/GATA3/AK…
CD36	HALLMARK_MITOTIC_SPINDLE	HALLMARK_MITOTIC_SPINDLE	199	-0.365846843	-1.936870914	2.47623723532632e-08	7.28305069213623e-08	2.29991074488513e-08	2684	tags=30%	list=14%	signal=26%	PPP4R2/RHOT2/BCR/BCAR1/CNTROB/SMC3/CD2AP/EZR/ATG4B/SMC1A/GEMIN4/TUBA4A/CDC42EP1/NET1/KNTC1/ARF6/BRCA2/LMNB1/CKAP5/KATNB1/FBXO5/RALBP1/CTTN/YWHAE/LRPPRC/PIF1/CEP72/SASS6/KIF20B/ARHGAP27/ECT2/NDC80/SMC4/KIF15/AURKA/TTK/RACGAP1/KIF23/KIF11/BUB1/CENPF/KIF22/CEP131/CENPE/CCNB2/SAC3D1/DLGAP5/KIF4A/INCENP/TPX2/CDK1/PLK1/KIF2C/ESPL1/TOP2A/NEK2/ANLN/PRC1/BIRC5
CD36	HALLMARK_IL2_STAT5_SIGNALING	HALLMARK_IL2_STAT5_SIGNALING	198	0.41959303875935	1.77907071003153	1.58398263412808e-06	4.39995176146688e-06	1.38945845098954e-06	5018	tags=43%	list=26%	signal=32%	PLPP1/SHE/FGL2/SELP/GLIPR2/SYT11/ITIH5/MAP6/IL10RA/GUCY1B1/PTH1R/TLR7/NRP1/LRRC8C/IL3RA/BCL2/CD48/DENND5A/ABCB1/CD79B/SELL/GPR65/GABARAPL1/IL10/RORA/RHOH/GADD45B/SOCS2/IRF4/IL1RL1/CCR4/SWAP70/GATA1/PTGER2/PRKCH/AHNAK/SLC2A3/CST7/ADAM19/PTCH1/CD86/CSF1/PENK/BMPR2/TRAF1/TNFRSF8/SCN9A/TIAM1/EOMES/RHOB/PRNP/COL6A1/PLIN2/LRIG1/WLS/IKZF4/PLAGL1/IL2RB/EMP1/TWSG1/TNFRSF1B/BATF3/CCND2/CD83/CD81/IL2RA/PIM1…
CD36	HALLMARK_IL6_JAK_STAT3_SIGNALING	HALLMARK_IL6_JAK_STAT3_SIGNALING	87	0.493038559600381	1.88995974277604	8.70304617803007e-06	2.17576154450752e-05	6.87082593002374e-06	4956	tags=47%	list=25%	signal=35%	CD36/A2M/IL6ST/CSF2RB/IL1R1/PIK3R5/ACVRL1/IL3RA/LEPR/ITGA4/ITGB3/EBI3/CD14/CCR1/CD38/CSF1/CSF3R/CNTFR/CRLF2/PDGFC/CSF2RA/TGFB1/SOCS3/IL12RB1/TNFRSF1B/IL6/HMOX1/IL2RA/PIM1/TNFRSF1A/IL18R1/IFNAR1/LTB/CXCL13/IL4R/STAT3/TLR2/CBL/FAS/JUN/IL9R
CD36	HALLMARK_APICAL_JUNCTION	HALLMARK_APICAL_JUNCTION	197	0.41137012760133	1.7402815150675	8.28592196498979e-06	2.17576154450752e-05	6.87082593002374e-06	4418	tags=40%	list=23%	signal=31%	PECAM1/ARHGEF6/JAM3/ITGA9/CD209/SLIT2/CADM3/CD34/AKT3/NEGR1/CLDN5/NFASC/LAYN/MSN/NRXN2/EVL/ADAM23/VWF/SGCE/VCAM1/MYL9/ICAM2/FBN1/PARVA/TSPAN4/PTPRC/CNTN1/NLGN3/ACTG2/TRO/CLDN11/CADM2/NEXN/MADCAM1/ACTN2/GNAI1/ADAMTS5/FLNC/ACTC1/GNAI2/CDH11/CD86/FYB1/NLGN2/ITGA10/MMP2/GAMT/ADRA1B/TRAF1/SDC3/SPEG/MYH10/MAPK11/COL16A1/RSU1/VCAN/PIK3R3/AMIGO1/KCNH2/TGFBI/VCL/RRAS/CDH6/THY1/CD99/EPB41L2/THBS3/PKD1/TMEM…
CD36	HALLMARK_COAGULATION	HALLMARK_COAGULATION	138	0.448069620267044	1.82708243666435	9.24515681183013e-06	2.20122781234051e-05	6.95124572318055e-06	5395	tags=45%	list=28%	signal=33%	PECAM1/A2M/CFH/CTSO/CPQ/C1S/THBD/F8/VWF/PRSS23/FBN1/TIMP3/C1R/GSN/FYN/SERPING1/ITGB3/CFD/THBS1/TFPI2/PLEK/LRP1/C1QA/KLF7/ISCU/CSRP1/ACOX2/HTRA1/PLAT/LEFTY2/CLU/MMP2/CTSK/C3/RAPGEF3/RGN/DCT/P2RY1/F10/LGMN/PROS1/FN1/GP1BA/SPARC/USP11/APOA1/ITIH1/CFI/CRIP2/HMGCS2/GNG12/CTSE/SERPINE1/APOC3/SIRT2/TF/TMPRSS6/COMP/MASP2/F2RL2/F11/TIMP1
CD36	HALLMARK_KRAS_SIGNALING_DN	HALLMARK_KRAS_SIGNALING_DN	200	0.39023189721043	1.65785343391647	3.68968764367921e-05	8.38565373563457e-05	2.64810117967407e-05	6047	tags=50%	list=31%	signal=35%	PTGFR/ZBTB16/NRIP2/SYNPO/SLC16A7/EFHD1/SELENOP/ITIH3/SOX10/KCNMB1/PDE6B/CHST2/CPB1/PRKN/CCNA1/TCF7L1/NUDT11/KCND1/COPZ2/BTG2/CAMK1D/CD40LG/YPEL1/GDNF/ACTC1/TENT5C/CNTFR/TENM2/NOS1/CD207/SGK1/GAMT/RYR2/ITGB1BP2/EPHA5/TCL1A/MEFV/ABCG4/ARPP21/SNN/CCDC106/BMPR1B/HTR1B/KCNE2/TSHB/KCNN1/SLC12A3/CLSTN3/TGFB2/GP1BA/NTF3/MACROH2A2/DCC/KRT1/PDK2/CPEB3/SMPX/NGB/IRS4/CPA2/THRB/MYOT/C5/CYP39A1/NR4A2/GRID2/FGF…
CD36	HALLMARK_HEDGEHOG_SIGNALING	HALLMARK_HEDGEHOG_SIGNALING	36	0.541027605079685	1.79110615777291	0.0019112021408927	0.0039816711268598	0.00125736982953467	3812	tags=44%	list=20%	signal=36%	RTN1/SCG2/UNC5C/NRP1/GLI1/CRMP1/NRP2/VLDLR/PTCH1/CNTFR/HEY2/SLIT1/THY1/HEY1/DPYSL2/L1CAM
CD36	HALLMARK_BILE_ACID_METABOLISM	HALLMARK_BILE_ACID_METABOLISM	112	0.395420036560541	1.57555290062622	0.00187959821303032	0.0039816711268598	0.00125736982953467	5394	tags=43%	list=28%	signal=31%	ABCA8/ABCA6/ABCA9/BMP6/ABCD2/RXRG/AR/CH25H/ATXN1/CYP7B1/ABCA1/HSD17B6/CYP46A1/NR3C2/CYP27A1/ABCA4/SLC23A2/ABCG4/CAT/CYP7A1/ABCA3/CYP8B1/NR1H4/RBP1/ALDH1A1/SLC29A1/TTR/CROT/MLYCD/APOA1/PHYH/CYP39A1/BCAR3/PIPOX/SULT1B1/GC/SOAT2/FADS2/ACSL1/ABCG8/NEDD4/GNMT/FADS1/AKR1D1/LCK/AQP9/DIO2/NR0B2
CD36	HALLMARK_INTERFERON_GAMMA_RESPONSE	HALLMARK_INTERFERON_GAMMA_RESPONSE	198	0.343382186344443	1.45593738132143	0.00219423949966943	0.00438847899933887	0.00138583547347543	5896	tags=39%	list=30%	signal=27%	P2RY14/FGL2/SELP/CSF2RB/CFH/PDE4B/IL10RA/CMKLR1/CD69/C1S/TXNIP/ST3GAL5/ST8SIA4/VCAM1/CCL2/C1R/SERPING1/SSPN/VAMP5/FPR1/IRF4/LCP2/STAT4/MARCHF1/CD38/CD86/SLAMF7/EIF4E3/SAMHD1/CD40/GPR18/HLA-DQA1/LATS2/ITGB7/BTG1/BANK1/SOCS3/CCL5/ARID5B/GZMA/IL2RB/NFKBIA/IL6/IL18BP/TNFAIP3/B2M/CD74/IFIT2/PIM1/HLA-DRB1/KLRK1/IFIT1/IL15/MT2A/CIITA/NOD1/RSAD2/IL4R/HLA-DMA/STAT3/FAS/RIPK1/CDKN1A/AUTS2/PTGS2/TRAFD1/SAMD…
CD36	HALLMARK_TNFA_SIGNALING_VIA_NFKB	HALLMARK_TNFA_SIGNALING_VIA_NFKB	199	0.346160146664787	1.47052347508541	0.00275620891104955	0.00530040175201836	0.00167381107958475	5444	tags=40%	list=28%	signal=29%	PLPP3/GPR183/IL6ST/PDE4B/KLF9/CD69/PTX3/DENND5A/ABCA1/NR4A3/CCL2/DUSP1/DNAJB4/IL7R/GADD45B/PER1/PLEK/EGR2/PNRC1/GEM/BTG2/EGR3/PTGER4/RCAN1/GFPT2/SLC2A3/ACKR3/CSF1/CCN1/KLF2/SGK1/TRAF1/TNFAIP8/KLF10/TNC/FOSB/RHOB/DUSP5/SNN/BTG1/MSC/BCL6/CFLAR/G0S2/EGR1/SOCS3/CCL5/NFKBIA/MARCKS/STAT5A/IL6/CCL4/TNFAIP3/CD83/IFIT2/ZFP36/NINJ1/BCL2A1/TSC22D1/NR4A2/NR4A1/IL12B/FOS/ZBTB10/CD80/SPSB1/CEBPD/TLR2/KLF6/SERP…
CD36	HALLMARK_PANCREAS_BETA_CELLS	HALLMARK_PANCREAS_BETA_CELLS	40	0.517072832486935	1.75203506391807	0.00287477918050074	0.00532366514907544	0.00168115741549751	3638	tags=40%	list=19%	signal=33%	AKT3/LMO2/PAK3/PCSK1/ISL1/PCSK2/DCX/SST/MAFB/CHGA/SCGN/GCK/ABCC8/FOXO1/GCG/INSM1
CD36	HALLMARK_P53_PATHWAY	HALLMARK_P53_PATHWAY	198	-0.238203143	-1.261653362	0.00939951896537938	0.0167848552953203	0.00530048061957484	4080	tags=29%	list=21%	signal=23%	CDKN2AIP/NOL8/RPS12/CDKN2A/SEC61A1/TGFA/DDIT3/SLC7A11/TPRKB/ACVR1B/RALGDS/RPL36/IER3/RPL18/TM4SF1/TP53/TNNI1/IP6K2/TNFSF9/BAK1/LIF/JAG2/PLXNB2/STEAP3/TRIAP1/GLS2/MAPKAPK3/UPP1/KLK8/RHBDF2/PIDD1/DCXR/AEN/RAB40C/RAD9A/ITGB4/IER5/SERPINB5/S100A10/KRT17/IRAK1/WRAP73/BLCAP/EI24/ST14/FDXR/SDC1/EPHA2/TRAF4/SLC3A2/PCNA/NUDT15/EPS8L2/TRIB3/SFN/HRAS/PERP
CD36	HALLMARK_UV_RESPONSE_UP	HALLMARK_UV_RESPONSE_UP	158	-0.266494704	-1.359510539	0.00986561639077658	0.0170096834323734	0.00537147897864424	2949	tags=30%	list=15%	signal=25%	ALDOA/BAK1/DGAT1/E2F5/PARP2/EIF2S3/BTG3/STK25/GRINA/TARS1/AP2S1/ATP6V1F/CTSV/CEBPG/CDC34/CHRNA5/TUBA4A/AMD1/NUP58/RPN1/BSG/DDX21/YKT6/DNAJB1/CYB5B/CLCN2/TFRC/MRPL23/HNRNPU/GRPEL1/SPR/SIGMAR1/MARK2/PDAP1/CDK2/BID/GGH/STIP1/FKBP4/POLE3/PPAT/RFC4/EPCAM/POLR2H/FEN1/H2AX/CCNE1
CD36	HALLMARK_ANGIOGENESIS	HALLMARK_ANGIOGENESIS	36	0.472900552248097	1.56556723389562	0.0163733549787109	0.0272889249645182	0.00861755525195313	6098	tags=58%	list=31%	signal=40%	KCNJ8/SLCO2A1/FGFR1/THBD/LPL/NRP1/FSTL1/LUM/VTN/VCAN/POSTN/CCND2/COL3A1/PGLYRP1/ITGAV/SERPINA5/TIMP1/COL5A2/STC1/S100A4/OLR1
CD36	HALLMARK_ESTROGEN_RESPONSE_LATE	HALLMARK_ESTROGEN_RESPONSE_LATE	198	-0.224715637	-1.190216197	0.0274958512280473	0.0443481471420118	0.0140046780448458	3382	tags=30%	list=17%	signal=25%	SCARB1/CD9/PPIF/SLC27A2/MEST/FRK/ANXA9/FOXC1/AREG/DHRS2/OVOL2/TJP3/TFAP2C/LAMC2/COX6C/BTG3/TSPAN13/ASS1/CELSR2/GALE/PLXNB1/DCXR/RNASEH2A/RAPGEFL1/RBBP8/KLK10/NXT1/CDH1/KRT13/CCND1/GFUS/LSR/IL17RB/NMU/MYB/FGFR3/SORD/XRCC3/HPRT1/ST14/TRIM29/STIL/KRT19/KIF20A/FKBP4/SULT2B1/GINS2/SLC7A5/GJB3/MAPK13/DHCR7/LLGL2/SFN/CDC6/PLK4/CDC20/TOP2A/PERP/PKP3
CD36	HALLMARK_HYPOXIA	HALLMARK_HYPOXIA	199	0.312774007903363	1.32869576538468	0.0297684674751929	0.0455557805223729	0.0143860359544336	5221	tags=38%	list=27%	signal=28%	DCN/SRPX/NR3C1/PYGM/SDC2/CAV1/BCL2/CITED2/DTNA/CAVIN1/AKAP12/DUSP1/CXCR4/CHST2/RORA/HAS1/CCN5/TGFB3/ETS1/PPP1R3C/PNRC1/KLF7/CSRP2/SLC2A3/VLDLR/ACKR3/CCN1/CCN2/IDS/GLRX/SDC3/PAM/NDST1/GPC3/CHST3/LARGE1/KIF5A/GCK/PLIN2/DPYSL4/BTG1/SLC2A5/TGFBI/LXN/PDK3/NAGK/ALDOB/IL6/TNFAIP3/HMOX1/GCNT2/ZFP36/PIM1/RRAGD/FOS/LOX/AMPD3/ERRFI1/MT2A/CDKN1C/COL5A1/GAA/KLF6/PRKCA/SERPINE1/TGM2/TMEM45A/ATP7A/ATF3/JUN/CP/A…
CD36	HALLMARK_HEME_METABOLISM	HALLMARK_HEME_METABOLISM	197	0.312811605959227	1.32333443539924	0.0300668151447661	0.0455557805223729	0.0143860359544336	5697	tags=39%	list=29%	signal=28%	CLIC2/GYPC/ACKR1/TAL1/NR3C1/MPP1/TNS1/LMO2/GYPE/ADD2/TRIM58/SIDT2/KAT2B/ELL2/SNCA/MYL4/TMCC2/MARCHF2/ADD1/MARCHF8/BTG2/YPEL5/GATA1/EZH1/TENT5C/ABCG2/TRAK2/ACSL6/NCOA4/SEC14L1/C3/SYNJ1/CAT/HBB/UROD/TNRC6B/FOXJ2/FECH/AGPAT4/BMP2K/SLC22A4/NEK7/SPTA1/ISCA1/UCP2/BCAM/VEZF1/HBD/SPTB/DAAM1/TSPAN5/ALDH6A1/BLVRA/ACP5/RHAG/CTSE/PPP2R5B/ATG4A/TFDP2/NNT/NFE2/ERMAP/PICALM/NFE2L1/ALAS2/EPB42/CA2/ALAD/CCDC28A/S…
CD36	HALLMARK_CHOLESTEROL_HOMEOSTASIS	HALLMARK_CHOLESTEROL_HOMEOSTASIS	74	-0.298432451	-1.345818732	0.0377618149335471	0.0555320807846282	0.0175364465635668	5103	tags=47%	list=26%	signal=35%	PLSCR1/PLAUR/CHKA/SC5D/CXCL16/LDLR/FABP5/LGALS3/IDI1/ETHE1/TM7SF2/FDFT1/CD9/SREBF2/FDPS/HMGCS1/TNFRSF12A/HMGCR/CYP51A1/PCYT2/ACTG1/TMEM97/MVK/ACAT2/S100A11/SCD/MVD/HSD17B7/SQLE/TRIB3/NSDHL/DHCR7/EBP/MAL2/FASN
CD36	HALLMARK_APOPTOSIS	HALLMARK_APOPTOSIS	161	0.316975287323515	1.32038124231897	0.0458612975391499	0.0655161393416427	0.0206893071605187	3714	tags=29%	list=19%	signal=23%	GPX3/HGF/DCN/AVPR1A/CD69/CAV1/TXNIP/FEZ1/NEFH/TIMP3/GSN/CCNA1/ADD1/GADD45B/PLPPR4/TIMP2/BTG2/IGFBP6/CD14/EGR3/DPYD/CD38/LUM/CYLD/TGFBR3/PLAT/CLU/MMP2/PDGFRB/PLCB2/F2R/RHOB/CD2/PEA15/NEDD9/SATB1/CFLAR/BMF/TGFB2/PRF1/EMP1/IL6/SMAD7/CCND2/RNASEL/HMOX1
GRP	HALLMARK_E2F_TARGETS	HALLMARK_E2F_TARGETS	200	-0.706810483	-3.748886152	1e-10	6.25e-10	2.89473684210526e-10	3355	tags=70%	list=17%	signal=59%	STMN1/RANBP1/CKS1B/NME1/EXOSC8/HMGB2/MXD3/MCM5/UNG/RAD21/TRA2B/DSCC1/TUBG1/NBN/NOP56/PA2G4/STAG1/EED/SPC25/MCM7/EIF2S1/RPA3/CTCF/TRIP13/PPM1D/PCNA/POLA2/HUS1/NUP107/CENPM/PRDX4/H2AZ1/CNOT9/MCM6/RAN/PMS2/TK1/CDCA3/HMGB3/HMGA1/CDKN3/CDC25B/DNMT1/MMS22L/KIF22/ORC6/MSH2/BARD1/DCTPP1/CHEK1/SYNCRIP/PTTG1/NASP/USP1/SSRP1/PRIM2/SRSF2/WDR90/HELLS/UBE2T/MYBL2/PAICS/CDK1/NOLC1/CHEK2/MTHFD2/POLD1/POLD2/AURKB…
GRP	HALLMARK_G2M_CHECKPOINT	HALLMARK_G2M_CHECKPOINT	199	-0.655944674	-3.490635556	1e-10	6.25e-10	2.89473684210526e-10	3355	tags=69%	list=17%	signal=58%	STMN1/GINS2/CKS1B/BUB3/RAD23B/UPF1/MCM5/H2BC12/RAD21/SLC12A2/SQLE/TRA2B/E2F4/HSPA8/STAG1/SRSF10/SNRPD1/ODF2/HNRNPU/CTCF/NCL/E2F3/POLA2/WRN/NDC80/HUS1/KPNB1/H2AZ1/MCM6/HMGB3/HMGA1/CDKN3/CDC25B/KIF22/ORC6/TENT4A/TPX2/NEK2/BARD1/CHEK1/SYNCRIP/PTTG1/NASP/PRPF4B/PRIM2/E2F1/SRSF2/CCNT1/CDC6/BCL3/NSD2/MYBL2/CDK1/NOLC1/TOP1/HIF1A/TROAP/CUL4A/MTF2/KIF23/AURKB/KIF2C/CHAF1A/SUV39H1/BUB1/FBXO5/CUL3/RBL1/CENP…
GRP	HALLMARK_MYC_TARGETS_V1	HALLMARK_MYC_TARGETS_V1	199	-0.654761461	-3.484339043	1e-10	6.25e-10	2.89473684210526e-10	4994	tags=79%	list=26%	signal=60%	RNPS1/RPL18/ERH/EIF2S2/HSPE1/SET/SNRPA/KARS1/VBP1/EIF3J/MYC/PSMD7/HDGF/PSMB3/PSMA4/CDK4/DDX18/EIF1AX/MRPS18B/HNRNPD/RPS3/ORC2/PSMD14/PSMA7/XRCC6/HNRNPR/PSMB2/LSM7/DEK/SSBP1/NDUFAB1/PSMA6/PSMA2/APEX1/RPS6/UBA2/ACP1/PWP1/RUVBL2/RRP9/SRM/TXNL4A/RANBP1/SNRPG/HDAC2/NHP2/SF3A1/NME1/CBX3/GOT2/BUB3/RAD23B/PHB2/MCM5/YWHAE/COPS5/RPS2/FBL/TRA2B/AIMP2/NOP56/XPOT/PA2G4/RPS10/EIF3D/SNRPD1/TRIM28/MCM7/HNRNPU/EI…
GRP	HALLMARK_EPITHELIAL_MESENCHYMAL_TRANSITION	HALLMARK_EPITHELIAL_MESENCHYMAL_TRANSITION	200	0.752049273417898	3.08372200815827	1e-10	6.25e-10	2.89473684210526e-10	2245	tags=66%	list=11%	signal=59%	NTM/SPOCK1/CALD1/GAS1/EFEMP2/DPYSL3/LGALS1/RGS4/TAGLN/COL8A2/MGP/SFRP4/ACTA2/MYL9/SLIT2/CTHRC1/BGN/GREM1/COL6A2/SCG2/TIMP3/GEM/PCOLCE/LUM/CAP2/CDH2/MFAP5/CDH11/SGCD/FBLN2/TPM1/TPM2/FOXC2/ECM2/GADD45B/ENO2/MYLK/LOXL1/FERMT2/FLNA/PRRX1/FSTL3/HTRA1/COL1A2/DCN/INHBA/COL5A1/NNMT/PMP22/FSTL1/FN1/COL16A1/MATN3/VIM/IGFBP4/VEGFC/SPARC/COMP/COL11A1/ELN/CCN2/FAP/EMP3/PMEPA1/COL3A1/SGCG/THBS2/FBN1/PDLIM4/FZD…
GRP	HALLMARK_MYC_TARGETS_V2	HALLMARK_MYC_TARGETS_V2	57	-0.703389634	-2.964181817	1e-10	6.25e-10	2.89473684210526e-10	3829	tags=79%	list=20%	signal=64%	PPAN/MRTO4/IMP4/RRP9/LAS1L/SRM/NOC4L/RCL1/CBX3/MCM5/UNG/AIMP2/NOP56/PA2G4/TMEM97/NOP2/PES1/MPHOSPH10/SLC29A2/GRWD1/NPM1/SUPV3L1/SLC19A1/DCTPP1/IPO4/PPRC1/PUS1/BYSL/FARSA/NOLC1/MYBBP1A/HSPD1/PRMT3/NOP16/RRP12/UTP20/WDR43/MCM4/HK2/TBRG4/PLK1/SORD/PLK4/TFB2M/GNL3
GRP	HALLMARK_OXIDATIVE_PHOSPHORYLATION	HALLMARK_OXIDATIVE_PHOSPHORYLATION	200	-0.49858591	-2.644473813	1e-10	6.25e-10	2.89473684210526e-10	5915	tags=62%	list=30%	signal=44%	ATP6AP1/TCIRG1/ACADSB/CPT1A/SLC25A11/VDAC2/ATP6V1C1/OAT/ATP5PO/MTX2/MTRR/TOMM22/COX6A1/NDUFB6/OGDH/ATP5ME/NDUFA1/MRPL11/COX11/NDUFS7/NDUFS6/ACADM/NQO2/BAX/COX7B/NDUFB3/ETFB/ACO2/DLST/HADHB/COX7A2/COX7A2L/ETFA/NDUFS1/ATP5MF/ATP6V0B/NDUFAB1/POR/SDHC/NDUFS3/ALDH6A1/NNT/SDHD/MRPS12/ATP6V0C/NDUFA9/CYB5A/SUCLA2/GOT2/TIMM10/PHB2/SDHB/TIMM8B/FXN/MTRF1/IDH2/SLC25A20/PDP1/IDH3B/ATP5F1C/MRPL15/ECHS1/HSD17B1…
GRP	HALLMARK_MYOGENESIS	HALLMARK_MYOGENESIS	198	0.621083158387932	2.54451866900467	1e-10	6.25e-10	2.89473684210526e-10	3918	tags=56%	list=20%	signal=45%	PDLIM7/SSPN/TAGLN/AEBP1/SOD3/COL6A2/SGCD/TPM2/CRYAB/WWTR1/COX7A1/GADD45B/IGFBP7/MYLK/CTF1/SPEG/PRNP/MRAS/CASQ2/SPARC/EFS/CACNA1H/SGCA/COL3A1/SGCG/SMTN/MYH11/PTGIS/SVIL/HSPB8/COL1A1/GNAO1/COL6A3/SCHIP1/DES/ITGB5/PPP1R3C/LDB3/ACTN2/LAMA2/PYGM/KCNH2/MYL3/ITGA7/SORBS1/APOD/DTNA/SH3BGR/ITGB1/FHL1/NOS1/FGF2/PTP4A3/IGFBP3/FABP3/HSPB2/GSN/SORBS3/ACTC1/DMPK/FXYD1/PPFIA4/GABARAPL2/MEF2C/MAPRE3/CASQ1/MEF2A/…
GRP	HALLMARK_MTORC1_SIGNALING	HALLMARK_MTORC1_SIGNALING	199	-0.475266819	-2.529151198	1e-10	6.25e-10	2.89473684210526e-10	4016	tags=54%	list=21%	signal=43%	G6PD/ACSL3/CALR/PSMB5/SYTL2/DHCR7/CCNG1/ME1/ABCF2/LDLR/RRP9/GSK3B/SLC1A5/NUFIP1/DAPP1/PNO1/GAPDH/ACTR3/PPA1/COPS5/UNG/SQLE/YKT6/TBK1/FDXR/SLC37A4/HSP90B1/TUBG1/TMEM97/GMPS/ERO1A/GLA/ENO1/CTH/EBP/ACACA/ACLY/ETF1/PSMC6/SHMT2/STARD4/SLC7A11/TPI1/HSPA5/GCLC/MAP2K3/ACTR2/RPN1/HPRT1/CCT6A/HMBS/PPIA/SRD5A1/PSMD12/ATP5MC1/DHFR/RAB1A/PSAT1/PFKL/GSR/PSMG1/PSMA3/SERP1/MTHFD2/NAMPT/ELOVL6/HSPD1/ADIPOR2/BUB1/…
GRP	HALLMARK_UNFOLDED_PROTEIN_RESPONSE	HALLMARK_UNFOLDED_PROTEIN_RESPONSE	112	-0.489201647	-2.373918574	1.73218401182157e-10	9.62324451011981e-10	4.45708166784497e-10	3920	tags=57%	list=20%	signal=46%	CNOT2/WIPI1/SRPRA/EXOSC4/CALR/LSM4/H2AX/VEGFA/CHAC1/TATDN2/EIF4EBP1/GOSR2/ARFGAP1/RRP9/CEBPG/CKS1B/NHP2/YWHAZ/EDC4/TARS1/IMP3/PREB/EXOSC2/HSP90B1/SPCS1/NOP56/XPOT/PDIA6/ERO1A/DCP2/EIF2S1/NABP1/DNAJC3/EIF4A1/HSPA5/CNOT6/NPM1/EIF4A3/EXOC2/EXOSC10/EIF4E/PSAT1/ALDH18A1/SERP1/NOLC1/MTHFD2/ERN1/SLC30A5/SRPRB/EDEM1/EXOSC9/NFYA/EIF4G1/SSR1/HYOU1/DKC1/MTREX/PDIA5/NOP14/IARS1/HSPA9/XBP1/GEMIN4/EIF2AK3
GRP	HALLMARK_APICAL_JUNCTION	HALLMARK_APICAL_JUNCTION	197	0.499452140433215	2.04782668469021	5.4156303626141e-10	2.70781518130705e-09	1.25414597871063e-09	2278	tags=31%	list=12%	signal=28%	LAYN/MYL9/AMIGO2/SLIT2/RRAS/CERCAM/CDH11/MAP3K20/SGCE/NEXN/ACTN1/CNTN1/PARVA/SPEG/CLDN11/COL16A1/AKT3/TRO/THBS3/JAM3/NRXN2/FBN1/VCL/FLNC/THY1/VCAN/ACTN2/NLGN2/MMP2/ACTG2/KCNH2/CADM3/ADRA1B/NEGR1/ZYX/TSPAN4/MYH10/ITGB1/GNAI2/SDC3/CALB2/TGFBI/CADM2/RSU1/SORBS3/ACTC1/ACTB/IRS1/GNAI1/PARD6G/ADAM23/CD99/CDH8/NLGN3/CLDN5/CDH6/PKD1/NFASC/ITGA9/MSN/ADAMTS5
GRP	HALLMARK_HYPOXIA	HALLMARK_HYPOXIA	199	0.459798045657776	1.88558055014082	5.22281428280435e-08	2.3740064921838e-07	1.09953984901144e-07	4981	tags=46%	list=25%	signal=35%	AKAP12/BGN/CAVIN3/TGFB3/SDC2/CAVIN1/ENO2/DCN/COL5A1/CCN2/CCN5/CHST3/SRPX/KIF5A/ERRFI1/PAM/PPP1R3C/CCN1/TES/CDKN1C/DPYSL4/PYGM/DTNA/CSRP2/SDC3/CAV1/PNRC1/TGFBI/LOX/IGFBP3/MXI1/TMEM45A/PHKG1/PPFIA4/KLF7/S100A4/STC2/VLDLR/JUN/GPC1/ACKR3/DDIT3/RRAGD/STBD1/GPC4/SERPINE1/CITED2/IDS/HAS1/PIM1/PDGFB/BNIP3L/TGM2/DUSP1/NR3C1/GCK/LXN/ANGPTL4/SLC2A3/INHA/IRS2/NFIL3/HK1/NCAN/NAGK/KLF6/BHLHE40/MT2A/ALDOC/BCL2/…
GRP	HALLMARK_UV_RESPONSE_DN	HALLMARK_UV_RESPONSE_DN	144	0.501200492320709	1.98477417083548	7.95246623679057e-08	3.31352759866274e-07	1.53468646674906e-07	3942	tags=45%	list=20%	signal=36%	RGS4/MMP16/MAGI2/SDC2/CAP2/LTBP1/COL1A2/PMP22/AKT3/MAP1B/KCNMA1/COL11A1/RBPMS/COL3A1/COL1A1/IGFBP5/SCHIP1/CCN1/CDON/COL5A2/FBLN5/PDGFRB/CAV1/ATP2B4/SPOP/DLC1/SYNE1/ATXN1/EFEMP1/AMPH/SNAI2/IRS1/SMAD7/NEK7/INPP4B/PTGFR/BMPR1A/VLDLR/PTPRM/LAMC1/TGFBR3/HAS2/NRP1/GJA1/DAB2/TFPI/SERPINE1/CITED2/FYN/APBB2/FHL2/CELF2/DUSP1/NR3C1/PTPN21/KIT/CACNA1A/NOTCH2/ARHGEF9/FZD2/ADGRL2/BHLHE40/ITGB3/PRKAR2B/RND3
GRP	HALLMARK_FATTY_ACID_METABOLISM	HALLMARK_FATTY_ACID_METABOLISM	156	-0.382304002	-1.933220609	1.69048185078371e-07	6.50185327224504e-07	3.01138467346086e-07	5290	tags=54%	list=27%	signal=40%	TDO2/HAO2/ADH1C/UGDH/HADH/PSME1/CEL/ACSS1/ACADM/ACSL5/ECI2/ACADS/FABP2/CYP4A22/ACO2/DLST/ALDOA/HADHB/CBR1/OSTC/SUCLG2/GRHPR/SDHC/AUH/KMT5A/GPD1/APEX1/HSP90AA1/ALDH1A1/ME1/SDHD/ACSM3/SUCLA2/HMGCL/ADH7/MCEE/NBN/IDH3B/BPHL/REEP6/D2HGDH/ECHS1/HSD17B10/HIBCH/HSD17B7/DECR1/ETFDH/CA2/H2AZ1/ACADVL/SDHA/ERP29/RAP1GDS1/MDH2/NSDHL/HCCS/ACOX1/GPD2/RETSAT/ALDH3A1/DLD/HSDL2/ADIPOR2/MIF/IDI1/HMGCS1/FASN/ALDH3A2…
GRP	HALLMARK_DNA_REPAIR	HALLMARK_DNA_REPAIR	149	-0.387220206	-1.964641617	1.89798381212667e-07	6.7785136147381e-07	3.13952209524712e-07	3825	tags=37%	list=20%	signal=30%	POLR2H/TARBP2/TAF1C/POLR1H/BCAP31/ALYREF/POLR3C/VPS37B/NME1/GMPR2/SUPT4H1/RAE1/ARL6IP1/GTF2H3/NELFCD/RPA3/GTF3C5/TMED2/RFC4/PCNA/POLA2/RFC5/SF3A3/HPRT1/SRSF6/CLP1/DGCR8/SSRP1/DDB1/TYMS/SEC61A1/RALA/POLD1/SNAPC4/PRIM1/FEN1/POLR2A/ERCC5/ELOA/RFC3/RAD51/STX3/IMPDH2/POM121/ZWINT/PNP/LIG1/POLR1C/POLA1/CSTF3/CCNO/ADCY6/POLD3/UMPS/CANT1
GRP	HALLMARK_GLYCOLYSIS	HALLMARK_GLYCOLYSIS	199	-0.326167072	-1.735710988	3.00138918705097e-06	1.00046306235032e-05	4.6337236572015e-06	4102	tags=43%	list=21%	signal=34%	HS2ST1/ANKZF1/B3GNT3/EFNA3/G6PD/B4GALT4/SDC1/GUSB/ALDOB/CHST2/QSOX1/SDHC/VEGFA/POLR3K/ME1/RPE/ABCB6/GYS1/SOX9/AGL/STMN1/CYB5A/CLN6/GOT2/DSC2/NANP/GMPPA/SLC37A4/ERO1A/ENO1/CTH/KIF20A/FKBP4/HDLBP/TPI1/HSPA5/TALDO1/ME2/GCLC/SLC25A13/PPIA/PC/B4GALT1/FUT8/NASP/GALK1/MDH2/GALK2/TXN/GALE/CAPN5/NSDHL/CDK1/BPNT1/DLD/CASP6/GFUS/PKP2/MIF/PAXIP1/CENPA/DEPDC1/ALG1/PGK1/PGM2/SLC35A3/KIF2A/PHKA2/ELF3/COG2/SLC25…
GRP	HALLMARK_COAGULATION	HALLMARK_COAGULATION	138	0.460980435147307	1.82301682408521	4.37814764787101e-06	1.36817113995969e-05	6.33679264823436e-06	4844	tags=42%	list=25%	signal=32%	SERPING1/MMP11/TIMP3/PRSS23/HTRA1/CSRP1/FN1/SPARC/C1R/COMP/CTSK/FBN1/C1S/F8/MMP2/LEFTY2/TIMP1/THBS1/DCT/CTSO/GSN/ISCU/MMP14/USP11/KLF7/PLAT/A2M/CPQ/MSRB2/SERPINE1/FYN/OLR1/PDGFB/CLU/CFD/CRIP2/TFPI2/MMP7/ANXA1/CFH/PLG/PROS1/RGN/S100A13/BMP1/PROC/C3/ITGB3/PEF1/DUSP6/LRP1/MAFF/SIRT2/F9/TF/ACOX2/F10/C1QA
GRP	HALLMARK_MITOTIC_SPINDLE	HALLMARK_MITOTIC_SPINDLE	199	-0.316975106	-1.68679558	7.80336286359385e-06	2.29510672458643e-05	1.06299679875582e-05	5094	tags=43%	list=26%	signal=32%	LLGL1/MAP1S/SHROOM1/PREX1/ABI1/CDC42EP1/PRC1/ALS2/PCM1/KPTN/ALMS1/CSNK1D/FLNB/APC/TUBGCP2/RASA1/RASA2/BCR/EZR/CDC27/TSC1/FGD4/HDAC6/RFC1/TUBGCP5/MAP3K11/TUBGCP3/CENPJ/ARHGEF7/YWHAE/ANLN/CEP192/PIF1/KATNB1/KIF3B/TBCD/RAPGEF5/NDC80/RHOT2/ARHGEF11/PPP4R2/KIF22/TPX2/NEK2/ARF6/ECT2/CKAP5/PCNT/CDK1/ARHGAP27/CD2AP/KIF23/KIF2C/BUB1/FBXO5/KNTC1/CCNB2/BIRC5/SSH2/CEP72/LMNB1/KIF20B/CENPF/TOP2A/CENPE/SMC1A/K…
GRP	HALLMARK_HEDGEHOG_SIGNALING	HALLMARK_HEDGEHOG_SIGNALING	36	0.621903218353981	2.01252313687985	3.35824538537034e-05	9.3284594038065e-05	4.32054961860512e-05	3145	tags=42%	list=16%	signal=35%	NRP2/SCG2/HEY2/L1CAM/THY1/HEY1/GLI1/CRMP1/DPYSL2/LDB1/VLDLR/NRP1/RTN1/SLIT1/PLG
GRP	HALLMARK_ANGIOGENESIS	HALLMARK_ANGIOGENESIS	36	0.618839549781189	2.00260888703436	4.25271050933638e-05	0.000106406283085857	4.92829100608179e-05	4153	tags=53%	list=21%	signal=42%	LUM/KCNJ8/FGFR1/FSTL1/COL3A1/VCAN/POSTN/TIMP1/COL5A2/S100A4/NRP1/ITGAV/OLR1/SPP1/LPL/APP/MSX1/STC1/SERPINA5
GRP	HALLMARK_TGF_BETA_SIGNALING	HALLMARK_TGF_BETA_SIGNALING	54	0.560545044489573	1.94739313246814	4.25625132343428e-05	0.000106406283085857	4.92829100608179e-05	2720	tags=37%	list=14%	signal=32%	NOG/RAB31/WWTR1/PMEPA1/CDKN1C/LEFTY2/ACVR1/THBS1/LTBP2/KLF10/SMAD7/TGFB1/BMPR1A/ID3/TGFBR1/SKI/SERPINE1/BMPR2/JUNB/ID2
GRP	HALLMARK_KRAS_SIGNALING_UP	HALLMARK_KRAS_SIGNALING_UP	200	0.406930667499309	1.66858888043211	5.51461998218871e-05	0.000131300475766398	6.08128519339105e-05	3660	tags=33%	list=19%	signal=27%	AKAP12/GFPT2/ETV1/GUCY1A1/MMP11/PRRX1/INHBA/NGF/ITGBL1/CPE/SPON1/SPARCL1/IGF2/SNAP25/MMD/PEG3/APOD/SCG5/ALDH1A3/ADGRA2/SNAP91/IGFBP3/GYPC/ALDH1A2/HDAC9/HSD11B1/SCN1B/NAP1L2/GNG11/PLAT/RELN/SATB1/CAB39L/DCBLD2/PCP4/RGS16/F13A1/NRP1/TMEM100/TFPI/RETN/PTBP2/KIF5C/CIDEA/GPNMB/PCSK1N/SCG3/MAFB/ID2/CCSER2/SPP1/RBP4/BTC/EMP1/ANGPTL4/BPGM/CFH/ANKH/PTGS2/FGF9/LY96/NIN/ANO1/IL33/ABCB1/PRKG2
GRP	HALLMARK_PROTEIN_SECRETION	HALLMARK_PROTEIN_SECRETION	96	-0.395389498	-1.853601305	6.31731876504676e-05	0.000143575426478335	6.64980922636501e-05	5698	tags=58%	list=29%	signal=42%	NAPA/ARFGAP3/SEC22B/RPS6KA3/ERGIC3/GBF1/M6PR/AP2S1/STX16/BET1/CTSC/SOD1/ADAM10/STAM/GALC/ICA1/SCAMP3/TSPAN8/CLTA/GOSR2/LAMP2/ARCN1/ARF1/COPE/SEC24D/SGMS1/YKT6/IGF2R/GLA/TMED10/LMAN1/MON2/TMED2/RAB2A/VAMP7/RER1/TMX1/TPD52/DOP1A/GOLGA4/VPS4B/ZW10/CLCN3/TOM1L1/ARFIP1/COG2/COPB1/USO1/COPB2/ATP1A1/RAB14/CLTC/ARFGEF1/AP3B1/ARFGEF2/AP1G1
GRP	HALLMARK_KRAS_SIGNALING_DN	HALLMARK_KRAS_SIGNALING_DN	200	0.368138221449574	1.50952334594899	0.00166878543099751	0.00362779441521197	0.00168024162388765	5268	tags=38%	list=27%	signal=28%	COPZ2/NUDT11/BMPR1B/NGB/KCNMB1/EPHA5/SMPX/SOX10/EFHD1/ITIH3/RYR2/NOS1/ARPP21/TGFB2/IFI44L/RSAD2/PRKN/ACTC1/KCND1/CCNA1/TCF7L1/FGF16/PTGFR/ZBTB16/SNCB/SHOX2/YPEL1/ITGB1BP2/THRB/SYNPO/GDNF/WNT16/MACROH2A2/MX1/EDN1/ADRA2C/CYP39A1/IRS4/MYO15A/P2RX6/TSHB/TENM2/TEX15/RGS11/NRIP2/OXT/SLC30A3/CACNG1/CALCB/ABCG4/CAMK1D/SSTR4/CKM/CCDC106/SLC25A23/CPB1/PDE6B/GRID2/PCDHB1/BTG2/KCNQ2/THNSL2/ARHGDIG/SNN/ZC2HC1…
GRP	HALLMARK_APOPTOSIS	HALLMARK_APOPTOSIS	161	0.383221765500139	1.53978390516021	0.00200112011902842	0.00416900024797588	0.00193090537800988	3267	tags=28%	list=17%	signal=23%	TIMP2/BGN/TIMP3/LUM/GADD45B/ENO2/IGFBP6/DCN/PPP2R5B/FEZ1/PLPPR4/PEA15/RHOB/MMP2/HSPB1/TIMP1/PDGFRB/NEFH/CAV1/TGFB2/GPX4/GSN/SMAD7/CCNA1/PLAT/SATB1/TGFBR3/TXNIP/RARA/LEF1/JUN/TNFRSF12A/BCL2L2/DDIT3/AVPR1A/ADD1/CLU/BNIP3L/DPYD/IFITM3/H1-0/ANXA1/EMP1/ANKH/APP
GRP	HALLMARK_XENOBIOTIC_METABOLISM	HALLMARK_XENOBIOTIC_METABOLISM	198	-0.257399046	-1.368349089	0.00605330383393032	0.0121066076678606	0.00560727091985124	4393	tags=36%	list=22%	signal=28%	DDT/SPINT2/DHPS/CBR1/SSR3/GSTA3/EPHA2/ACSM1/LONP1/FBP1/POR/GSTM4/ACP1/GCKR/ABHD6/ENTPD5/SLC1A5/CYB5A/DDC/PTGR1/ARG1/SAR1B/ADH7/PPARD/DHRS1/LEAP2/SLC35B1/TMEM97/BPHL/XDH/MARCHF6/ACOX3/TKFC/DCXR/PTGES3/NFS1/SHMT2/ETFDH/CYP2J2/GCLC/JUP/CA2/GSS/HPRT1/PC/GSR/ALAS1/GART/ACOX1/PYCR1/LPIN2/RETSAT/ALDH3A1/TMBIM6/CASP6/CFB/ATP2A2/HACL1/CNDP2/GCH1/MTHFD1/HNF4A/ASL/AHCY/AP4B1/REG1A/SLC35D1/PGD/IDH1/MCCC2/ALD…
GRP	HALLMARK_PEROXISOME	HALLMARK_PEROXISOME	104	-0.302566861	-1.445449182	0.00637041830772031	0.0122508044379237	0.00567405679230149	3647	tags=32%	list=19%	signal=26%	PEX11B/ALDH1A1/PEX11A/ISOC1/ABCC5/CLN6/HMGCL/IDH2/SLC25A19/FDPS/CDK7/MSH2/SLC27A2/ACOX1/RETSAT/VPS4B/BCL10/HSD11B2/IDI1/IDE/PABPC1/EPHX2/TOP2A/PRDX1/DHCR24/CTPS1/SMARCC1/ACAA1/EHHADH/IDH1/ALDH9A1/HSD17B4/ABCD3
GRP	HALLMARK_ADIPOGENESIS	HALLMARK_ADIPOGENESIS	200	-0.244257329	-1.295528209	0.0132441984754004	0.0245262934729638	0.0113595464506359	2570	tags=28%	list=13%	signal=24%	REEP6/NABP1/ECHS1/PIM3/ARAF/HIBCH/ACLY/DECR1/TALDO1/AGPAT3/ATP1B3/CHUK/UBQLN1/SLC19A1/SAMM50/GHITM/PFKL/CYC1/TKT/GRPEL1/MDH2/UQCRC1/ACOX1/ABCB8/GPHN/GPD2/DGAT1/RETSAT/PDCD4/DLD/ELOVL6/ADIPOR2/AK2/MTCH2/LPCAT3/TST/BAZ2A/EPHX2/CMPK1/SUCLG1/MCCC1/SLC25A10/MIGA2/SLC5A6/IDH3A/ADCY6/DLAT/ESRRA/PTCD3/IDH1/IMMT/RREB1/CS/CPT2/AIFM1
GRP	HALLMARK_TNFA_SIGNALING_VIA_NFKB	HALLMARK_TNFA_SIGNALING_VIA_NFKB	199	0.333093106384589	1.36597771285927	0.0159311339410657	0.0284484534661887	0.013176125815919	5085	tags=36%	list=26%	signal=27%	GFPT2/GEM/GADD45B/SPSB1/INHBA/TNFAIP6/DNAJB4/PMEPA1/RHOB/CCN1/CLCF1/DENND5A/PNRC1/EGR2/IFIT2/KLF10/TNC/TSC22D1/BCL6/MSC/KLF9/PTX3/JUN/ACKR3/CEBPB/ZBTB10/EDN1/SERPINE1/CEBPD/OLR1/JUNB/ID2/DUSP1/SPHK1/CCL2/MARCKS/PER1/TRIP10/NINJ1/KLF2/PTGS2/SLC2A3/EGR1/IRS2/NFIL3/EGR3/KLF6/BHLHE40/ABCA1/CDKN1A/ZFP36/FOSB/GPR183/BTG2/SOCS3/SDC4/TNFAIP8/MAFF/IL6ST/IL6/SNN/TNFSF9/LITAF/TANK/PLK2/PLPP3/NR4A3/BTG1/PDLI…
MMRN1	HALLMARK_E2F_TARGETS	HALLMARK_E2F_TARGETS	200	-0.794021553	-4.139082825	1e-10	4.71065774004041e-10	1.98343483791175e-10	2201	tags=74%	list=11%	signal=67%	ZW10/JPT1/DUT/DCTPP1/NUP205/PPP1R8/EIF2S1/USP1/PHF5A/RAD1/SYNCRIP/PNN/TRA2B/BARD1/MCM6/CTPS1/ORC2/MCM5/DNMT1/DCLRE1B/RNASEH2A/TCF19/WDR90/ILF3/MXD3/TUBB/PSMC3IP/UNG/XPO1/MCM2/NOLC1/RAD21/NUP107/TFRC/MMS22L/SSRP1/POLE/NCAPD2/POLD1/DEK/LIG1/E2F8/BRCA1/GINS3/BRCA2/HMGB2/AK2/LMNB1/MSH2/SRSF2/TIPIN/TMPO/HNRNPD/EXOSC8/TUBG1/NASP/SLBP/CDC25B/SMC4/RPA3/CCNE1/HMGA1/DEPDC1/CNOT9/GINS4/STMN1/MKI67/H2AZ1/ANP…
MMRN1	HALLMARK_MYC_TARGETS_V1	HALLMARK_MYC_TARGETS_V1	199	-0.766255887	-3.99347239	1e-10	4.71065774004041e-10	1.98343483791175e-10	3070	tags=80%	list=16%	signal=68%	FAM120A/PRDX3/NCBP1/HDDC2/CDK4/PRDX4/NDUFAB1/IMPDH2/PWP1/LSM2/NHP2/RPS2/TUFM/RPS3/SMARCC1/EIF4E/TXNL4A/EIF1AX/DUT/ODC1/MRPL9/IARS1/PRPF31/GOT2/CANX/G3BP1/EIF2S1/RPLP0/MRPS18B/DHX15/EPRS1/TOMM70/APEX1/SNRPD2/PSMC4/CAD/USP1/HNRNPR/RPS10/SYNCRIP/AIMP2/RAD23B/COPS5/STARD7/MRPL23/HNRNPA3/TRA2B/SNRPB2/PGK1/MCM6/CTPS1/ORC2/RRM1/C1QBP/GLO1/MCM5/LDHA/NPM1/DDX21/COX5A/CYC1/SRM/PABPC1/VDAC1/XPOT/TRIM28/TCP1…
MMRN1	HALLMARK_G2M_CHECKPOINT	HALLMARK_G2M_CHECKPOINT	199	-0.711229791	-3.706694567	1e-10	4.71065774004041e-10	1.98343483791175e-10	2340	tags=65%	list=12%	signal=58%	NUP50/SMARCC1/HMGN2/MTF2/FANCC/SLC7A1/JPT1/CCND1/ODC1/PRMT5/G3BP1/AMD1/SYNCRIP/RAD23B/TRA2B/BARD1/MCM6/E2F2/MCM5/SRSF10/ILF3/RBL1/E2F3/SQLE/CUL4A/ODF2/XPO1/EWSR1/RBM14/KNL1/MCM2/NOLC1/RAD21/E2F4/POLE/HNRNPU/KPNB1/UCK2/CDC7/SFPQ/ORC5/NSD2/BRCA2/LMNB1/SRSF2/FBXO5/INCENP/TMPO/HNRNPD/NASP/STIL/CDC25B/SMC4/SMC2/HMGA1/HIRA/STMN1/MKI67/H2AZ1/KIF20B/H2AX/SUV39H1/BUB3/EXO1/DDX39A/PLK1/SRSF1/ESPL1/CCNF/UBE…
MMRN1	HALLMARK_MYC_TARGETS_V2	HALLMARK_MYC_TARGETS_V2	57	-0.807064205	-3.367364697	1e-10	4.71065774004041e-10	1.98343483791175e-10	2932	tags=89%	list=15%	signal=76%	NOP2/CDK4/RABEPK/PPRC1/RCL1/DCTPP1/HK2/MYBBP1A/AIMP2/MCM5/NPM1/LAS1L/EXOSC5/SRM/SUPV3L1/WDR74/UNG/TFB2M/PPAN/TMEM97/NOLC1/RRP12/PES1/FARSA/MPHOSPH10/SORD/PRMT3/DDX18/IPO4/TCOF1/GNL3/NOP16/SLC19A1/PLK1/NIP7/NOC4L/IMP4/SLC29A2/WDR43/MCM4/NOP56/BYSL/PLK4/PA2G4/HSPE1/RRP9/TBRG4/HSPD1/MRTO4/PUS1/CBX3
MMRN1	HALLMARK_MTORC1_SIGNALING	HALLMARK_MTORC1_SIGNALING	199	-0.54650459	-2.848201275	1e-10	4.71065774004041e-10	1.98343483791175e-10	2694	tags=49%	list=14%	signal=42%	ATP2A2/SLC7A5/HSPA4/GAPDH/SDF2L1/FDXR/GOT1/DHCR24/TCEA1/PSMC2/NUP205/SLC37A4/FKBP2/SRD5A1/G6PD/CANX/HK2/POLR3G/P4HA1/EPRS1/UFM1/PSMC4/GLA/RPN1/ATP5MC1/IMMT/MTHFD2L/COPS5/RDH11/HSPA5/PGK1/SLC2A1/SEC11A/TPI1/YKT6/LDHA/DHFR/HSP90B1/SQLE/PSMC6/UNG/EEF1E1/PPA1/PDAP1/SCD/MCM2/TMEM97/IDH1/PSPH/TFRC/ENO1/GPI/PSMA3/PSME3/PSMB5/GMPS/PSMA4/SORD/CYB5B/HSPA9/ERO1A/ABCF2/TUBG1/PSAT1/SHMT2/PSMD13/CACYBP/NUFIP1/…
MMRN1	HALLMARK_OXIDATIVE_PHOSPHORYLATION	HALLMARK_OXIDATIVE_PHOSPHORYLATION	200	-0.533219847	-2.779573301	1e-10	4.71065774004041e-10	1.98343483791175e-10	5821	tags=68%	list=30%	signal=49%	ABCB7/NDUFA7/SDHC/IDH3A/FXN/ATP5MC2/NDUFA4/UQCRB/DLD/ACAA2/OPA1/ATP5MG/NDUFA6/COX11/NDUFB1/ECI1/AFG3L2/IDH2/ATP5PO/VDAC2/ATP5PB/NDUFC1/DECR1/NDUFA2/TCIRG1/NDUFA1/UQCRFS1/NDUFB5/ATP6V1H/NDUFV2/ATP5F1D/COX7B/NDUFS8/NDUFB2/PHB2/MRPS11/COX10/OXA1L/ATP5ME/COX4I1/NDUFA8/NDUFC2/SUCLG1/UQCRQ/UQCR10/ETFB/NDUFB6/ETFA/ALAS1/VDAC3/COX17/ATP6V1G1/COX6B1/ATP1B1/HCCS/SDHB/MRPL35/SUCLA2/NDUFB4/ATP5F1B/IDH3G/ATP5…
MMRN1	HALLMARK_DNA_REPAIR	HALLMARK_DNA_REPAIR	149	-0.538324782	-2.705470869	1e-10	4.71065774004041e-10	1.98343483791175e-10	5118	tags=60%	list=26%	signal=44%	TAF6/DGCR8/RPA2/TSG101/POLR2E/MPC2/POM121/DDB1/VPS37B/VPS28/GTF2H1/NUDT21/TAF12/CANT1/SUPT5H/PNP/POLR3C/GTF2F1/ERCC2/SEC61A1/TP53/COX17/RBX1/CLP1/POLD3/POLR2I/TAF9/NELFE/IMPDH2/ZNF707/APRT/POLR2K/EDF1/POLR2G/SF3A3/GTF2A2/DUT/POLB/POLR2F/POLA1/POLR2J/STX3/NELFB/POLR1D/DGUOK/CCNO/AAAS/RALA/SNAPC4/SRSF6/PRIM1/TMED2/NT5C/ARL6IP1/POLR1H/TARBP2/NCBP2/POLR2D/NT5C3A/SSRP1/POLD1/UPF3B/LIG1/TYMS/GTF2H3/CST…
MMRN1	HALLMARK_UNFOLDED_PROTEIN_RESPONSE	HALLMARK_UNFOLDED_PROTEIN_RESPONSE	112	-0.532407693	-2.563163068	1e-10	4.71065774004041e-10	1.98343483791175e-10	4182	tags=52%	list=21%	signal=41%	SPCS1/KIF5B/SERP1/CNOT6/TATDN2/HYOU1/CALR/EXOSC1/EXOSC10/GEMIN4/EIF4G1/SDAD1/SSR1/POP4/CNOT2/YIF1A/SLC7A5/NHP2/IMP3/EIF4E/CEBPG/IARS1/NFYA/EIF2S1/ALDH18A1/EXOSC9/NOP14/HSPA5/SEC11A/NPM1/HSP90B1/FUS/PAIP1/EXOSC5/XPOT/DDX10/ARFGAP1/BANF1/SRPRB/TARS1/EIF4EBP1/NOLC1/EXOSC2/KHSRP/EIF4A3/HSPA9/ERO1A/PSAT1/LSM4/EXOSC4/H2AX/VEGFA/YWHAZ/NOP56/MTHFD2/RRP9/CKS1B/DKC1
MMRN1	HALLMARK_MYOGENESIS	HALLMARK_MYOGENESIS	198	0.584633804647274	2.43967258464082	1e-10	4.71065774004041e-10	1.98343483791175e-10	3544	tags=47%	list=18%	signal=39%	FHL1/IGF1/CASQ2/LAMA2/FGF2/MYH11/NCAM1/GNAO1/HSPB8/MEF2C/PYGM/LDB3/SGCA/MYLK/CRYAB/CD36/SGCD/DES/EFS/TAGLN/GPX3/PTGIS/DTNA/GSN/DMD/SOD3/PKIA/MRAS/CKMT2/SORBS1/PPP1R3C/MYOM1/COX7A1/CACNA1H/TNNT3/SSPN/ACTC1/ITGA7/SPEG/MEF2A/WWTR1/CLU/CFD/SCHIP1/HRC/APOD/FXYD1/NOS1/CASQ1/MEF2D/REEP1/LSP1/TPM2/SVIL/IGFBP7/ADCY9/COL6A2/APLNR/DMPK/ACTN2/GJA5/KCNH1/COL15A1/GADD45B/PRNP/SGCG/CNN3/MYL3/SMTN/AEBP1/DENND2B/…
MMRN1	HALLMARK_EPITHELIAL_MESENCHYMAL_TRANSITION	HALLMARK_EPITHELIAL_MESENCHYMAL_TRANSITION	200	0.581268912182007	2.43050993539555	1e-10	4.71065774004041e-10	1.98343483791175e-10	2961	tags=46%	list=15%	signal=40%	SFRP1/ABI3BP/LAMA2/FGF2/DCN/SLIT3/FBLN5/MYLK/FERMT2/SLIT2/CXCL12/SGCD/TAGLN/MGP/ACTA2/FBLN1/MFAP5/MYL9/CRLF1/MATN2/FMOD/WIPF1/SCG2/IGFBP4/DPYSL3/PTX3/MAGEE1/GEM/ELN/GLIPR1/ECM2/FLNA/TIMP3/PMP22/VEGFC/GREM1/CALD1/TPM1/TGFBR3/FBLN2/FBN1/ITGB3/GAS1/THBS1/FSTL1/EDIL3/TPM2/VIM/TFPI2/EFEMP2/TNC/RHOB/COL8A2/EMP3/VCAM1/MMP2/CAP2/RGS4/COL6A2/PTHLH/PDLIM4/GJA1/CADM1/CCN2/BASP1/GADD45B/LUM/SERPINE2/SGCG/CCN…
MMRN1	HALLMARK_UV_RESPONSE_DN	HALLMARK_UV_RESPONSE_DN	144	0.528369179310728	2.13220348653378	1.03634470280889e-10	4.71065774004041e-10	1.98343483791175e-10	4650	tags=51%	list=24%	signal=39%	PRKAR2B/LPAR1/SYNE1/FBLN5/KIT/CELF2/EFEMP1/IGFBP5/PTPRM/AMPH/AKT3/KCNMA1/PTGFR/CAV1/NR3C1/LTBP1/DLC1/MAP1B/DUSP1/CITED2/ATP2B4/PLPP3/ADGRL2/PMP22/MAGI2/VLDLR/TGFBR3/TGFBR2/SCHIP1/PTPN21/ITGB3/RBPMS/ATXN1/SDC2/CDON/CAP2/RGS4/FYN/GJA1/GRK5/PIK3CD/ARHGEF9/CCN1/ZMIZ1/MMP16/NOTCH2/DAB2/NRP1/PRDM2/NFIB/SNAI2/LAMC1/PDGFRB/PRKCE/HAS2/NEK7/BMPR1A/MGLL/WDR37/PTEN/TFPI/APBB2/IRS1/PDLIM5/SMAD7/PIK3R3/SPOP/PL…
MMRN1	HALLMARK_GLYCOLYSIS	HALLMARK_GLYCOLYSIS	199	-0.374996626	-1.954358459	1.13626344693224e-08	4.73443102888435e-08	1.99344464374078e-08	3491	tags=34%	list=18%	signal=28%	SLC35A3/MET/GUSB/B3GNT3/SLC16A3/GFPT1/CHPF/SDC1/ADORA2B/BPNT1/ABCB6/GMPPA/PKP2/PFKP/CLDN9/GOT1/GALK1/SLC25A13/AGRN/SLC37A4/GFUS/HS2ST1/CLDN3/CASP6/GOT2/G6PD/B3GALT6/HK2/P4HA1/GNPDA1/MED24/PSMC4/POLR3K/RARS1/HSPA5/PGK1/TPI1/ANKZF1/PAXIP1/LDHA/PKM/NANP/RBCK1/MDH2/RPE/TXN/TALDO1/IDH1/BIK/ENO1/NSDHL/ELF3/FKBP4/ERO1A/NASP/DEPDC1/SOX9/STMN1/EFNA3/VEGFA/CLN6/KIF20A/PPIA/HMMR/AURKA/CDK1/SLC25A10/CENPA
MMRN1	HALLMARK_KRAS_SIGNALING_UP	HALLMARK_KRAS_SIGNALING_UP	200	0.463441571542265	1.93782829341491	1.36584287838161e-08	5.25324183992925e-08	2.21189130102284e-08	4818	tags=44%	list=25%	signal=34%	TMEM100/RELN/SPARCL1/CPE/NAP1L2/PEG3/GYPC/IL33/PECAM1/SPON1/F13A1/GNG11/CFH/AKAP12/GUCY1A1/SNAP91/ABCB1/ADGRA2/EPB41L3/SNAP25/ALDH1A2/TSPAN7/SCN1B/IL10RA/APOD/ADGRL4/CD37/IKZF1/CCSER2/DOCK2/CAB39L/SATB1/NGF/SCG3/SCG5/GFPT2/CMKLR1/MAFB/KIF5C/HSD11B1/ENG/PLAT/ALDH1A3/ITGBL1/IL7R/ETS1/EMP1/NIN/FLT4/LY96/CXCR4/HDAC9/CIDEA/NRP1/PLVAP/MAP4K1/GPNMB/PDCD1LG2/TRAF1/VWA5A/PRRX1/PCP4/CCND2/C3AR1/TLR8/MTMR10…
MMRN1	HALLMARK_INFLAMMATORY_RESPONSE	HALLMARK_INFLAMMATORY_RESPONSE	199	0.459072764855582	1.9199824912426	2.36625504159332e-08	8.45091086283328e-08	3.55827825803507e-08	5152	tags=46%	list=26%	signal=34%	TACR1/LPAR1/VIP/IL1R1/GPR183/CALCRL/PDE4B/STAB1/NMUR1/TLR1/KCNA3/SCN1B/IL10RA/ITGB3/PTGIR/BTG2/AXL/CD69/EMP3/CCR7/APLNR/CD48/SELL/NLRP3/CMKLR1/PIK3R5/PTGER2/CCL2/IL7R/BDKRB1/PTGER4/SCARF1/CHST2/SLAMF1/P2RX7/SLC1A2/RNF144B/ITGA5/PCDH7/SLC7A2/IL10/SELE/ABCA1/GABBR1/GP1BA/KCNMB2/C5AR1/FPR1/BEST1/TLR3/RGS1/PDPN/EBI3/C3AR1/NDP/GPR132/CYBB/CSF1/HAS2/CCL22/IL4R/GPC3/IL15/IL12B/LCP2/MEFV/RAF1/SGMS2/DCBLD…
MMRN1	HALLMARK_MITOTIC_SPINDLE	HALLMARK_MITOTIC_SPINDLE	199	-0.367654317	-1.916092771	2.81717078944753e-08	9.39056929815843e-08	3.95392391501408e-08	1086	tags=22%	list=6%	signal=21%	ATG4B/STAU1/PPP4R2/KNTC1/CKAP5/CEP131/YWHAE/LRPPRC/BRCA2/LMNB1/PIF1/ECT2/FBXO5/INCENP/SMC4/KIF20B/SASS6/PLK1/ESPL1/SAC3D1/CEP72/TTK/KIF22/RACGAP1/CENPF/KIF15/KIF11/NDC80/CENPE/BUB1/DLGAP5/ANLN/KIF4A/KIF2C/KIF23/PRC1/CCNB2/AURKA/CDK1/TOP2A/BIRC5/NEK2/TPX2
MMRN1	HALLMARK_KRAS_SIGNALING_DN	HALLMARK_KRAS_SIGNALING_DN	200	0.45105237876072	1.8860242909713	7.60586969747733e-08	2.37683428046167e-07	1.00077232861544e-07	5221	tags=44%	list=27%	signal=33%	SOX10/ZBTB16/KCNMB1/PTGFR/SLC16A7/SYNPO/PRKN/NRIP2/ITIH3/NUDT11/ACTC1/TCF7L1/CCNA1/SELENOP/COPZ2/EFHD1/NOS1/CAMK1D/RYR2/TENM2/KCND1/BTG2/EPHA5/GDNF/CPB1/CD207/YPEL1/PDE6B/BMPR1B/ITGB1BP2/CNTFR/CHST2/RGS11/ABCG4/NTF3/TCL1A/CD40LG/SNN/DCC/CPEB3/ARPP21/TSHB/KCNE2/CYP39A1/GAMT/GP1BA/ARHGDIG/KRT1/SLC12A3/TENT5C/TGFB2/MACROH2A2/SMPX/HTR1B/CCDC106/NGB/GRID2/NR4A2/RYR1/TFF2/IL12B/CLSTN3/P2RX6/SGK1/MEFV/I…
MMRN1	HALLMARK_APICAL_JUNCTION	HALLMARK_APICAL_JUNCTION	197	0.454576252537169	1.89334523496684	1.02397597495287e-07	3.01169404397903e-07	1.26808170272801e-07	4481	tags=41%	list=23%	signal=32%	CADM3/NEGR1/JAM3/CLDN5/ARHGEF6/NFASC/ITGA9/PECAM1/AKT3/ADAM23/SLIT2/ACTG2/CNTN1/MYL9/CADM2/LAYN/CD34/FLNC/MSN/VWF/PARVA/EVL/NEXN/SGCE/ACTC1/SPEG/MADCAM1/NLGN3/FBN1/ICAM2/NRXN2/TRO/CLDN11/GNAI1/NLGN2/VCAM1/ITGA10/MMP2/TSPAN4/VCL/ACTN2/CD209/PTPRC/PKD1/KCNH2/CDH11/RRAS/SDC3/PARD6G/TRAF1/MYH10/MAPK11/AMIGO1/RSU1/GAMT/COL16A1/GNAI2/FYB1/THBS3/ADAMTS5/ZYX/MAP3K20/ACTN3/ACTN1/PTEN/TGFBI/CERCAM/CDH6/TME…
MMRN1	HALLMARK_IL2_STAT5_SIGNALING	HALLMARK_IL2_STAT5_SIGNALING	198	0.406877301253562	1.69789599795696	1.07280510520798e-05	2.98001418113327e-05	1.25474281310875e-05	4456	tags=38%	list=23%	signal=30%	SELP/SHE/ITIH5/MAP6/PLPP1/SYT11/FGL2/PTH1R/GABARAPL1/RORA/AHNAK/GUCY1B1/BCL2/GLIPR2/ABCB1/CD79B/LRRC8C/IL10RA/DENND5A/PRKCH/IL3RA/RHOB/TLR7/SOCS2/IL1RL1/ADAM19/CD48/SELL/TIAM1/SWAP70/GATA1/PENK/GADD45B/HOPX/PRNP/RHOH/WLS/IRF4/SCN9A/PTGER2/EMP1/CCR4/PLAGL1/GPR65/PTCH1/NRP1/IL10/TWSG1/COL6A1/NCS1/LRIG1/TRAF1/BMPR2/CCND2/PIM1/ST3GAL4/MYO1C/CSF1/CST7/ITGAV/EOMES/IL4R/IKZF4/APLP1/TNFRSF8/SLC2A3/CDKN1C…
MMRN1	HALLMARK_ALLOGRAFT_REJECTION	HALLMARK_ALLOGRAFT_REJECTION	200	0.410003967989615	1.71438502363658	1.74707714686119e-05	4.59757143910839e-05	1.9358195533088e-05	5089	tags=46%	list=26%	signal=34%	ELANE/PRKCB/CCL19/IL16/APBB1/CD1D/FLNA/STAB1/CCL11/TLR1/CCR2/FCGR2B/CARTPT/TLR6/CD79A/CD28/NLRP3/CFP/HCLS1/ST8SIA4/PTPRC/SRGN/IRF4/CCL2/ETS1/LY86/ITK/WAS/HDAC9/GPR65/TRAT1/MAP4K1/IL10/CD40LG/TGFB1/CCL13/STAT4/SIT1/CCND2/ITGAL/NCF4/CD8A/KRT1/CRTAM/FGR/TLR3/TGFB2/FYB1/HLA-DOB/HLA-DOA/SOCS5/F2R/GBP2/CD4/CCR5/CD96/CSF1/CD3G/CD3E/CD247/CCL22/IL4R/CD2/CXCL13/HLA-DQA1/ITGB2/IL15/CD3D/IL2/ZAP70/IL12B/LCP…
MMRN1	HALLMARK_COAGULATION	HALLMARK_COAGULATION	138	0.439398995323499	1.76667668206409	2.72437284557222e-05	6.81093211393056e-05	2.86776089007602e-05	2977	tags=29%	list=15%	signal=25%	A2M/PECAM1/CFH/THBD/GSN/C1S/F8/CTSO/CSRP1/VWF/TIMP3/C1R/CLU/CPQ/SERPING1/CFD/FBN1/ITGB3/RAPGEF3/THBS1/TFPI2/LEFTY2/MMP2/FYN/PRSS23/KLF7/PLAT/CTSK/P2RY1/ACOX2/DCT/ISCU/CRIP2/GNG12/C3/HTRA1/PROS1/LRP1/GP1BA/RGN
MMRN1	HALLMARK_COMPLEMENT	HALLMARK_COMPLEMENT	200	0.381113773078163	1.59358395498109	0.000285094858128751	0.000678797281258931	0.000285809381582708	4752	tags=36%	list=24%	signal=28%	CD36/ZEB1/CFH/ZFPM2/C1S/GNG2/F8/CTSO/CSRP1/GNB4/FCN1/C1R/PIK3CG/CLU/CPQ/CR1/SERPING1/TIMP2/HPCAL4/CR2/TFPI2/LTF/DOCK10/FYN/DGKG/SCG3/ACTN2/GZMK/SPOCK2/PIK3R5/PLAT/L3MBTL4/CD59/DUSP5/KCNIP3/WAS/RBSN/PRCP/GNGT2/CD40LG/DOCK4/ITGAM/C3/LRP1/GP1BA/PHEX/GNAI2/PIM1/NOTCH4/F10/COL4A2/CP/PIK3CA/CDH13/C1QA/PLEK/KCNIP2/APOBEC3G/LCP2/S100A12/RAF1/SH2B3/CPM/C1QC/RASGRP1/GATA3/CCL5/CALM1/AKAP10/CA2/APOA4/FN1
MMRN1	HALLMARK_IL6_JAK_STAT3_SIGNALING	HALLMARK_IL6_JAK_STAT3_SIGNALING	87	0.419362966481962	1.58422299878021	0.00171488522830881	0.00389746642797457	0.00164103849598929	5817	tags=48%	list=30%	signal=34%	A2M/IL6ST/CD36/LEPR/IL1R1/CSF2RB/ITGB3/IL3RA/ACVRL1/ITGA4/PDGFC/PIK3R5/CNTFR/CD38/TGFB1/CRLF2/PIM1/EBI3/CSF1/CSF2RA/IL4R/CXCL13/SOCS3/FAS/LTB/TNFRSF1A/CD14/CCR1/STAT3/CSF3R/IL9R/IL12RB1/JUN/CBL/OSMR/IL6/CD44/STAM2/IL2RA/IL18R1/TNFRSF1B/IFNAR1
MMRN1	HALLMARK_UV_RESPONSE_UP	HALLMARK_UV_RESPONSE_UP	158	-0.290163455	-1.453606502	0.00211638547131092	0.00460083798111069	0.00193719493941503	3309	tags=34%	list=17%	signal=28%	CDC5L/CHKA/TST/DNAJB1/PSMC3/CHRNA5/AGO2/ATP6V1F/BTG3/EIF2S3/PRPF3/ATP6V1C1/AP2S1/DGAT1/E2F5/CEBPG/STK25/BSG/DNAJA1/AMD1/MARK2/RPN1/PPIF/PARP2/MRPL23/CDC34/YKT6/DDX21/SPR/GRINA/NUP58/CTSV/TARS1/PDAP1/TFRC/CLCN2/HNRNPU/GRPEL1/FKBP4/CDK2/CYB5B/SIGMAR1/POLE3/CCNE1/GGH/H2AX/BID/STIP1/POLR2H/PPAT/EPCAM/RFC4/FEN1
MMRN1	HALLMARK_TNFA_SIGNALING_VIA_NFKB	HALLMARK_TNFA_SIGNALING_VIA_NFKB	199	0.352184000077716	1.47294103595476	0.00259574299342206	0.00540779790296263	0.00227696753808953	5152	tags=37%	list=26%	signal=27%	KLF9/IL6ST/DNAJB4/GPR183/DUSP1/PLPP3/PTX3/GEM/PDE4B/PER1/DENND5A/NR4A3/BTG2/CD69/KLF2/TNC/RHOB/EGR3/PNRC1/GFPT2/GADD45B/TNFAIP8/CCL2/CCN1/IL7R/DUSP5/PTGER4/EGR2/KLF10/FOSB/BCL6/ACKR3/SNN/TRAF1/ABCA1/EGR1/RCAN1/MSC/STAT5A/ZFP36/CFLAR/CSF1/NR4A1/CEBPD/NR4A2/SLC2A3/SOCS3/IFIT2/PLEK/SPSB1/IL12B/FOS/SGK1/BTG1/PDLIM5/CCL5/NFKBIA/FOSL2/KLF4/KLF6/TSC22D1/JUN/LITAF/SIK1/MARCKS/IL6/JUNB/ATF3/MCL1/ZBTB10/TU…
MMRN1	HALLMARK_HEDGEHOG_SIGNALING	HALLMARK_HEDGEHOG_SIGNALING	36	0.504485480006159	1.64873481982914	0.00603395877573294	0.0120679175514659	0.00508122844272248	5009	tags=50%	list=26%	signal=37%	RTN1/UNC5C/SCG2/VLDLR/CRMP1/GLI1/NRP2/CNTFR/PTCH1/NRP1/L1CAM/HEY2/LDB1/SLIT1/DPYSL2/THY1/HEY1/OPHN1
MMRN1	HALLMARK_HYPOXIA	HALLMARK_HYPOXIA	199	0.33785874340447	1.41302843799474	0.00751754538033982	0.014456818039115	0.00608708127962739	5683	tags=41%	list=29%	signal=30%	SRPX/DCN/PYGM/DTNA/CAV1/NR3C1/AKAP12/CCN5/RORA/BCL2/PPP1R3C/DUSP1/CITED2/CSRP2/CAVIN1/VLDLR/SDC2/TGFB3/CHST3/PAM/PNRC1/IDS/CCN2/KLF7/CCN1/ETS1/HAS1/CHST2/CXCR4/GCK/KIF5A/ACKR3/SDC3/GCNT2/NDST1/DPYSL4/HK1/PIM1/ZFP36/LARGE1/NAGK/CP/LXN/PDK3/SLC2A3/GPC3/AMPD3/CDKN1C/TMEM45A/FOS/TGFBI/MXI1/PHKG1/BTG1/SLC2A5/TES/RRAGD/FOSL2/KLF6/CAVIN3/ALDOB/JUN/ANGPTL4/MT2A/IL6/ATF3/ERRFI1/PGM1/LOX/ATP7A/NDST2/GLRX/T…
MMRN1	HALLMARK_PANCREAS_BETA_CELLS	HALLMARK_PANCREAS_BETA_CELLS	40	0.461509139766957	1.5450934376344	0.0205240931692002	0.0380075799429634	0.016003191554932	4904	tags=48%	list=25%	signal=36%	AKT3/PCSK1/PAK3/LMO2/PCSK2/ISL1/SST/DCX/MAFB/CHGA/GCK/FOXO1/SCGN/ABCC8/GCG/INSM1/NKX2-2/NEUROD1/NEUROG3
MMRN1	HALLMARK_SPERMATOGENESIS	HALLMARK_SPERMATOGENESIS	133	-0.265413223	-1.322834919	0.0305721711772866	0.0545931628165832	0.0229865948701403	1579	tags=18%	list=8%	signal=17%	PARP2/TOPBP1/STRBP/PHKG2/GMCL1/TALDO1/GAD1/COIL/TSN/ACRV1/PSMG1/EZH2/CDKN3/MAP7/TTK/RFC4/BUB1/NCAPH/DBF4/KIF2C/CCNB2/AURKA/CDK1/NEK2
MMRN1	HALLMARK_BILE_ACID_METABOLISM	HALLMARK_BILE_ACID_METABOLISM	112	0.350878469683954	1.37853310686625	0.0352941176470588	0.0608519269776876	0.0256218639906053	6337	tags=47%	list=32%	signal=32%	ABCA8/ABCA6/ABCA9/CH25H/AR/BMP6/RXRG/CYP7B1/ABCD2/HSD17B6/ATXN1/CYP46A1/NR3C2/ABCG4/ABCA4/ABCA3/ABCA1/MLYCD/CYP39A1/DIO2/RBP1/CYP7A1/BCAR3/CYP8B1/SLC23A2/CROT/CAT/SLC29A1/ACSL1/GC/TTR/FADS2/CYP27A1/NEDD4/GNMT/OPTN/LONP2/PIPOX/NR1H4/FADS1/SOAT2/SULT1B1/PHYH/NR0B2/ABCG8/LCK/PAOX/APOA1/ALDH8A1/RXRA/LIPE/DIO1/PNPLA8
MMRN1	HALLMARK_APICAL_SURFACE	HALLMARK_APICAL_SURFACE	44	0.436614101725493	1.48396390736506	0.0404378599884745	0.0673964333141242	0.028377445605947	4474	tags=43%	list=23%	signal=33%	SRPX/MAL/NTNG1/SLC2A4/MDGA1/SCUBE1/GAS1/GHRL/RTN4RL1/AFAP1L2/AKAP7/CD160/TMEM8B/DCBLD2/CX3CL1/GATA3/IL2RB/THY1/EFNA5
SERPINE1	HALLMARK_EPITHELIAL_MESENCHYMAL_TRANSITION	HALLMARK_EPITHELIAL_MESENCHYMAL_TRANSITION	200	0.810778062010545	2.45235215058084	1e-10	3.14285714285714e-10	1.35338345864662e-10	2277	tags=78%	list=12%	signal=69%	SERPINE1/THBS1/LOX/COL5A2/INHBA/SPARC/FAP/ADAM12/COL4A1/CCN1/CCN2/BGN/NID2/MMP14/PDGFRB/COL1A1/LOXL2/COL1A2/VCAN/ITGA5/COL3A1/SERPINH1/COL5A1/NNMT/IL6/THY1/THBS2/COL5A3/COL12A1/P3H1/COL6A3/CTHRC1/FN1/FBN1/SNAI2/COL4A2/MMP2/PRRX1/BMP1/CDH11/FSTL1/NTM/VEGFC/POSTN/CDH6/TNFAIP3/CALU/TGFB1/PCOLCE/COL6A2/TIMP1/LUM/TGFBI/VCAM1/FSTL3/TPM4/TNC/SPOCK1/COL11A1/CXCL8/COL7A1/COMP/PLAUR/FOXC2/PLOD1/GEM/ITGB1/L…
SERPINE1	HALLMARK_TNFA_SIGNALING_VIA_NFKB	HALLMARK_TNFA_SIGNALING_VIA_NFKB	199	0.731039209377918	2.21055534969367	1e-10	3.14285714285714e-10	1.35338345864662e-10	3406	tags=72%	list=17%	signal=60%	SERPINE1/INHBA/SLC2A3/CCN1/TNFAIP6/IL6/PLAU/MSC/GFPT2/ICAM1/SOCS3/SPHK1/PANX1/PFKFB3/ACKR3/OLR1/NR4A3/TNFAIP3/FJX1/MCL1/RCAN1/LIF/CSF2/TNC/PLAUR/GEM/EGR2/CLCF1/SOD2/SPSB1/BHLHE40/PDE4B/NFIL3/CD80/ABCA1/CEBPB/PTGS2/PHLDA1/EGR3/KLF6/CXCL6/DUSP1/DENND5A/G0S2/TLR2/CCL4/CCL2/FOSB/BCL2A1/PER1/IL1A/IL7R/GADD45B/GPR183/LITAF/DUSP5/PMEPA1/DRAM1/PLK2/SLC16A6/NAMPT/EGR1/MAP3K8/DNAJB4/RHOB/KLF10/HBEGF/FOSL1/…
SERPINE1	HALLMARK_INFLAMMATORY_RESPONSE	HALLMARK_INFLAMMATORY_RESPONSE	199	0.705706557330292	2.13395312537049	1e-10	3.14285714285714e-10	1.35338345864662e-10	2939	tags=59%	list=15%	signal=51%	SERPINE1/INHBA/MMP14/TNFAIP6/ITGA5/PDPN/IL6/HAS2/C5AR1/ICAM1/SPHK1/SELE/OSMR/IL1R1/OLR1/NLRP3/RGS16/AXL/LIF/SCARF1/TIMP1/OSM/HIF1A/CLEC5A/PTGIR/FPR1/CXCL8/CALCRL/HRH1/PLAUR/AQP9/PDE4B/ITGB3/MSR1/STAB1/ABCA1/GPR132/RGS1/CSF3/KLF6/CCL7/MEFV/CXCL6/CD14/APLNR/TLR2/CCL2/ADM/PIK3R5/LCP2/IL1A/IL7R/C3AR1/CSF3R/IL10/EREG/BDKRB1/BEST1/GPR183/NAMPT/HBEGF/PTPRE/EDN1/MARCO/CHST2/IL4R/TNFRSF9/NFKBIA/SCN1B/SELL…
SERPINE1	HALLMARK_KRAS_SIGNALING_UP	HALLMARK_KRAS_SIGNALING_UP	200	0.67682463219132	2.04718457502971	1e-10	3.14285714285714e-10	1.35338345864662e-10	2830	tags=48%	list=14%	signal=41%	INHBA/PLAU/ETS1/GFPT2/NRP1/PRRX1/ADGRL4/ENG/FLT4/TNFAIP3/RGS16/HSD11B1/EMP1/LIF/CSF2/TMEM158/PECAM1/PLAUR/ADGRA2/IGFBP3/RETN/ANGPTL4/CSF2RA/PTGS2/PDCD1LG2/ITGBL1/PLAT/MMP11/G0S2/PLVAP/MAFB/IL7R/C3AR1/SPP1/FCER1G/EREG/LAPTM5/GNG11/MMD/IGF2/CFH/DUSP6/AKAP12/TFPI/GPNMB/CXCR4/HBEGF/MMP10/MMP9/ALDH1A3/PPP1R15A/EPB41L3/ITGB2/GUCY1A1/ADAM8/PRDM1/SCN1B/ADAM17/NGF/PPBP/SERPINA3/CLEC4A/LAT2/TLR8/SPARCL1/CM…
SERPINE1	HALLMARK_IL6_JAK_STAT3_SIGNALING	HALLMARK_IL6_JAK_STAT3_SIGNALING	87	0.694740819379431	2.01066308602489	1e-10	3.14285714285714e-10	1.35338345864662e-10	3637	tags=67%	list=19%	signal=55%	IL6/SOCS3/OSMR/IL1R1/TGFB1/CSF2/IL2RA/ITGB3/TNFRSF12A/CSF2RA/ACVRL1/CCL7/CD14/A2M/TLR2/PIK3R5/STAT3/CSF3R/IL3RA/PTPN1/HMOX1/ITGA4/CCR1/MAP3K8/CXCL1/IL4R/TNFRSF1A/STAT2/PDGFC/CSF1/IL6ST/PIM1/CSF2RB/IL1B/CRLF2/TNF/CBL/IL9R/CXCL9/CXCL10/IL15RA/STAT1/INHBE/TNFRSF1B/SOCS1/TNFRSF21/CD38/EBI3/CXCL11/LEPR/CD36/LTBR/CD44/IFNGR2/IL12RB1/JUN/FAS/PTPN11
SERPINE1	HALLMARK_COAGULATION	HALLMARK_COAGULATION	138	0.656326288192573	1.94864560627008	1e-10	3.14285714285714e-10	1.35338345864662e-10	3180	tags=45%	list=16%	signal=38%	SERPINE1/THBS1/SPARC/PDGFB/MMP14/PLAU/FN1/FBN1/MMP2/BMP1/OLR1/CTSK/TIMP1/VWF/PECAM1/COMP/MMP8/PRSS23/TFPI2/ITGB3/C1R/C1S/TIMP3/MMP1/HTRA1/PLAT/SERPING1/MMP11/A2M/CTSB/ANXA1/DUSP14/THBD/MMP3/CFH/DUSP6/FYN/MMP10/MMP9/MAFF/KLF7/SERPINB2/CRIP2/PLEK/LRP1/C3/C1QA/FURIN/LGMN/USP11/MMP7/ITGA2/F3/APOC1/LEFTY2/SERPINA1/PROS1/C9/CTSO/F2RL2/KLK8/F8
SERPINE1	HALLMARK_IL2_STAT5_SIGNALING	HALLMARK_IL2_STAT5_SIGNALING	198	0.61801090865345	1.86801052493278	1e-10	3.14285714285714e-10	1.35338345864662e-10	3874	tags=53%	list=20%	signal=43%	SLC2A3/NRP1/LRRC8C/BATF3/RGS16/EMP1/LIF/CSF2/COL6A1/IL2RA/ITGAV/BHLHE40/SPRY4/NFIL3/ADAM19/PHLDA1/KLF6/TNFRSF4/CD86/DENND5A/TGM2/GUCY1B1/SWAP70/ECM1/GADD45B/IL10/SPP1/PHTF2/IL3RA/SYT11/BMPR2/MAP3K8/RHOB/MAFF/IL4R/TNFRSF9/PLIN2/TWSG1/SELL/PRKCH/CSF1/PIM1/CD83/CTLA4/HOPX/ST3GAL4/CCR4/GABARAPL1/FURIN/CTSZ/MYO1E/ICOS/RHOH/CST7/IGF2R/RORA/IL10RA/SHE/P4HA1/CKAP4/TNFSF11/TRAF1/CXCL10/TIAM1/GPR65/NT5E/PL…
SERPINE1	HALLMARK_APICAL_JUNCTION	HALLMARK_APICAL_JUNCTION	197	0.614768176010808	1.85751806822607	1e-10	3.14285714285714e-10	1.35338345864662e-10	4075	tags=53%	list=21%	signal=42%	VCAN/THY1/FBN1/MMP2/BMP1/ICAM1/CDH11/CD276/CERCAM/FSCN1/ADAMTS5/CDH6/CLDN14/TGFBI/VCAM1/VWF/PECAM1/MSN/ITGB1/GNAI2/CD34/AKT3/MYH9/TRO/MYH10/SHC1/CD86/COL16A1/MAPK11/LAYN/TSPAN4/THBS3/ACTN1/CNN2/VCL/NLGN2/AMIGO2/ZYX/MMP9/LAMC2/JAM3/ALOX15B/ADRA1B/SIRPA/SLIT2/CD274/B4GALT1/CLDN6/PARVA/DMP1/CAP1/ICAM5/IRS1/TNFRSF11B/FYB1/NRXN2/CD209/ITGA2/ICAM2/MYL9/TRAF1/ARHGEF6/EVL/PTPRC/CX3CL1/SORBS3/CLDN11/NF1/A…
SERPINE1	HALLMARK_COMPLEMENT	HALLMARK_COMPLEMENT	200	0.611146047059993	1.84852722717978	1e-10	3.14285714285714e-10	1.35338345864662e-10	4365	tags=51%	list=22%	signal=40%	SERPINE1/PDGFB/MMP14/IL6/FN1/COL4A2/NOTCH4/OLR1/CDH13/TNFAIP3/SH2B3/TIMP2/TIMP1/DOCK4/PLAUR/CTSL/GNAI2/MMP8/TFPI2/MMP13/C1R/C1S/CEBPB/PLAT/SERPING1/ANXA5/CTSB/PIK3R5/LCP2/FCER1G/PLA2G7/PRCP/DUSP5/ZEB1/GNB4/CFH/DUSP6/ITGAM/FYN/ZFPM2/CXCL1/MAFF/SERPINB2/GNG2/FCN1/DOCK10/PLEK/C1QC/PIM1/CPM/LRP1/C3/CD59/C1QA/PIK3CA/LGMN/S100A12/GATA3/CTSC/WAS/F3/CR1/S100A9/GNGT2/GZMB/CP/APOC1/CD55/KYNU/MMP12/PIK3CG/P…
SERPINE1	HALLMARK_HYPOXIA	HALLMARK_HYPOXIA	199	0.609444326861131	1.8428702589424	1e-10	3.14285714285714e-10	1.35338345864662e-10	4232	tags=52%	list=22%	signal=41%	SERPINE1/LOX/STC1/PDGFB/SLC2A3/CCN1/CCN2/BGN/COL5A1/IL6/ETS1/HAS1/PGF/PFKFB3/ACKR3/TNFAIP3/STC2/TGFB3/NOCT/TGFBI/ERRFI1/PLAUR/IGFBP3/BHLHE40/ANGPTL4/NFIL3/MYH9/CAVIN1/KLF6/TMEM45A/DUSP1/TGM2/ADM/SLC6A6/CAV1/DPYSL4/SDC2/HMOX1/AKAP12/CXCR4/ZFP36/NDST1/CHST2/PPP1R15A/MAFF/KLF7/ATF3/PLIN2/CHST3/DDIT4/DCN/TPBG/PIM1/AMPD3/PAM/IGFBP1/MT2A/LXN/EXT1/TPST2/SRPX/CAVIN3/RORA/P4HA1/IER3/GPC1/F3/B3GALT6/S100A4…
SERPINE1	HALLMARK_UV_RESPONSE_DN	HALLMARK_UV_RESPONSE_DN	144	0.59969464831621	1.78465544878179	1e-10	3.14285714285714e-10	1.35338345864662e-10	3045	tags=42%	list=16%	signal=36%	SERPINE1/COL5A2/CCN1/PDGFRB/COL1A1/COL1A2/COL3A1/HAS2/NRP1/SNAI2/RUNX1/COL11A1/LAMC1/MMP16/BHLHE40/DAB2/ITGB3/AKT3/DLC1/DUSP1/GJA1/PMP22/PTPRM/CAV1/RGS4/MAP1B/SDC2/EFEMP1/PTGFR/TFPI/FYN/IGFBP5/APBB2/SCHIP1/NOTCH2/FZD2/ADGRL2/BDNF/FBLN5/RND3/ATXN1/LTBP1/AMPH/SYNE1/PIK3CD/ATP2B4/IRS1/SMAD7/F3/IGF1R/PLPP3/CAP2/PDLIM5/MAGI2/PIAS3/NFKB1/MET/LDLR/TGFBR2/NR3C1/ABCC1
SERPINE1	HALLMARK_APOPTOSIS	HALLMARK_APOPTOSIS	161	0.589809141657696	1.76611592918968	1e-10	3.14285714285714e-10	1.35338345864662e-10	4077	tags=50%	list=21%	signal=40%	BGN/PDGFRB/IL6/MMP2/PLPPR4/F2R/MCL1/EMP1/TIMP2/TIMP1/LUM/TGFB2/AVPR1A/SOD2/TNFRSF12A/EGR3/TIMP3/PLAT/CD14/PEA15/SLC20A1/CAV1/IL1A/GADD45B/EREG/ANXA1/NEDD9/HMOX1/HGF/RHOB/BCL2L11/LEF1/ATF3/NEFH/GNA15/DCN/CD69/PPP2R5B/FEZ1/IL1B/APP/TNF/IGF2R/SMAD7/PLCB2/IER3/ANKH/RELA/LMNA/PPT1/IFITM3/PRF1/DPYD/CCNA1/IGFBP6/CD38/CDKN1A/CFLAR/PMAIP1/DIABLO/CD44/RARA/BNIP3L/BMF/SPTAN1/JUN/GPX3/GUCY2D/CDK2/FAS/GPX1/CY…
SERPINE1	HALLMARK_ALLOGRAFT_REJECTION	HALLMARK_ALLOGRAFT_REJECTION	200	0.583526939592564	1.76498799398086	1e-10	3.14285714285714e-10	1.35338345864662e-10	4874	tags=57%	list=25%	signal=44%	INHBA/IL6/THY1/ETS1/IL11/ICAM1/BCAT1/F2R/NLRP3/LIF/TGFB1/TIMP1/HIF1A/IL2RA/TGFB2/DYRK3/STAB1/INHBB/CD80/CCL7/CD86/SRGN/TLR2/CCL4/CCL2/LCP2/FGR/IL10/EREG/ST8SIA4/CCR1/MMP9/IL4R/ITGB2/SPI1/FLNA/KLRD1/CSF1/RIPK2/HCLS1/CCL22/CD4/WARS1/SOCS5/IL1B/TNF/CD28/LY86/FYB1/ITK/WAS/CXCL9/STAT4/FCGR2B/CCL13/IL18RAP/TLR6/PTPRC/GZMB/GPR65/IGSF6/UBE2D1/STAT1/HLA-DOA/PRF1/IL2RB/IFNAR2/SOCS1/HLA-DQA1/TLR1/CCR5/MAP3K…
SERPINE1	HALLMARK_INTERFERON_GAMMA_RESPONSE	HALLMARK_INTERFERON_GAMMA_RESPONSE	198	0.583786399205661	1.7645629272222	1e-10	3.14285714285714e-10	1.35338345864662e-10	4702	tags=52%	list=24%	signal=40%	TNFAIP6/IL6/ICAM1/SOCS3/LATS2/TNFAIP3/VCAM1/HIF1A/FPR1/SOD2/PDE4B/C1R/C1S/PTGS2/CCL7/SERPING1/CD86/FCGR1A/CCL2/LCP2/STAT3/UPP1/ST8SIA4/PTPN1/NAMPT/CFH/IL4R/STAT2/IL18BP/NFKBIA/PIM1/IFITM2/CSF2RB/NOD1/CD274/RIPK2/VAMP5/CD69/WARS1/CMKLR1/MT2A/BPGM/IFI30/IL10RA/CXCL9/STAT4/ARID5B/IFIT2/CXCL10/LY6E/MARCHF1/IL15RA/SELP/STAT1/IFITM3/IDO1/TNFAIP2/IL2RB/PLSCR1/PML/IFNAR2/SOCS1/HLA-DQA1/ADAR/NFKB1/CD38/CD…
SERPINE1	HALLMARK_MYOGENESIS	HALLMARK_MYOGENESIS	198	0.556662562651129	1.68257794693954	1.2442051655736e-10	3.64966848568257e-10	1.57162757756666e-10	4251	tags=43%	list=22%	signal=34%	SPARC/ADAM12/COL1A1/COL3A1/COL6A3/COL4A2/SPHK1/COL15A1/AEBP1/CDH13/STC2/TGFB1/COL6A2/ITGB1/IGFBP3/BHLHE40/IGFBP7/MYH9/PDLIM7/ITGB5/GJA5/APLNR/SLN/KIFC3/FST/GADD45B/MRAS/WWTR1/LAMA2/CNN3/HBEGF/SCHIP1/AGRN/MAPK12/EFS/FGF2/BDKRB2/SGCD/MYF6/PTGIS/TAGLN/IGF1/TEAD4/APP/MEF2C/CRYAB/MYBPH/MEF2A/SORBS3/TNNT1/MYLK/SOD3/COX7A1/MYH1/HSPB8/MEF2D/CACNA1H/PTP4A3/CDKN1A/SSPN/ITGA7/GAA/LSP1/CHRNA1/ACTC1/CD36/MYO1…
SERPINE1	HALLMARK_ANGIOGENESIS	HALLMARK_ANGIOGENESIS	36	0.763044651218121	2.08414600868465	8.67769724064818e-09	2.38636674117825e-08	1.02762204165571e-08	3364	tags=75%	list=17%	signal=62%	STC1/COL5A2/VCAN/COL3A1/NRP1/FSTL1/POSTN/OLR1/TIMP1/LUM/ITGAV/KCNJ8/CXCL6/SPP1/THBD/FGFR1/JAG1/JAG2/APP/MSX1/PDGFA/S100A4/VEGFA/TNFRSF21/SERPINA5/SLCO2A1/LPL
SERPINE1	HALLMARK_TGF_BETA_SIGNALING	HALLMARK_TGF_BETA_SIGNALING	54	0.673116195179078	1.90963763653855	1.28489793833771e-07	3.32561819334466e-07	1.43208438947856e-07	3523	tags=56%	list=18%	signal=46%	SERPINE1/THBS1/LTBP2/ENG/RAB31/TGFB1/ACVR1/SLC20A1/PMEPA1/BMPR2/TGFBR1/WWTR1/KLF10/SKI/PPP1R15A/SKIL/JUNB/SMURF2/FURIN/NCOR2/SMAD7/NOG/LEFTY2/SMURF1/TGIF1/MAP3K7/FKBP1A/IFNGR2/SMAD3/CDK9
SERPINE1	HALLMARK_MITOTIC_SPINDLE	HALLMARK_MITOTIC_SPINDLE	199	0.497197510569743	1.50345234940215	2.28723127327298e-06	5.59100977911174e-06	2.40761186660314e-06	5313	tags=41%	list=27%	signal=30%	FSCN1/PLEKHG2/DOCK4/MYH9/MYH10/ARHGAP29/TRIO/MYO9B/PKD2/NEDD9/VCL/KIF3C/PREX1/BCL2L11/NOTCH2/FLNA/CCDC88A/ARAP3/FGD6/PALLD/MYO1E/NIN/DOCK2/MARCKS/AKAP13/ARHGEF2/TIAM1/NF1/RASAL2/CLIP1/RAPGEF5/RANBP9/DYNC1H1/EPB41L2/MAP1S/SYNPO/SHROOM2/PDLIM5/MARK4/HOOK3/ABL1/CDC27/PXN/STK38L/ITSN1/CLASP1/ARHGEF7/RASA1/SSH2/SPTAN1/ARHGAP10/LLGL1/CLIP2/ARL8A/KIFAP3/WASF1/BCR/CTTN/NCK1/BCAR1/DST/FARP1/RICTOR/CAPZB/M…
SERPINE1	HALLMARK_HEDGEHOG_SIGNALING	HALLMARK_HEDGEHOG_SIGNALING	36	0.673274644906749	1.83895223128936	2.28336638237899e-05	5.28779583287766e-05	2.27704126774636e-05	4382	tags=64%	list=22%	signal=50%	THY1/NRP1/NRP2/HEY1/MYH9/HEY2/GLI1/DPYSL2/CRMP1/NRCAM/NF1/CELSR1/UNC5C/SCG2/PML/VEGFA/L1CAM/RASA1/NKX6-1/VLDLR/RTN1/PLG/TLE3
SERPINE1	HALLMARK_NOTCH_SIGNALING	HALLMARK_NOTCH_SIGNALING	32	0.626234606338605	1.68315043008433	0.000829532981750652	0.00173806910462041	0.000748450810602092	4709	tags=50%	list=24%	signal=38%	HEYL/WNT2/NOTCH3/WNT5A/MAML2/NOTCH2/JAG1/FZD1/ST3GAL6/NOTCH1/FZD7/DLL1/FBXW11/DTX1/PPARD/CCND1
SERPINE1	HALLMARK_ESTROGEN_RESPONSE_EARLY	HALLMARK_ESTROGEN_RESPONSE_EARLY	198	0.445300082681408	1.34597177744763	0.000792241289264359	0.00173806910462041	0.000748450810602092	4870	tags=42%	list=25%	signal=32%	RAB31/STC2/PODXL/BHLHE40/PRSS23/DLC1/INHBB/ELOVL2/EGR3/GJA1/GREB1/TGM2/IGFBP4/CYP26B1/KLF10/PDLIM3/MYOF/SLC39A6/TPBG/IL6ST/SLC24A3/B4GALT1/PAPSS2/PTGES/NCOR2/FKBP5/SH3BP5/RPS6KA2/OLFML3/ELOVL5/CXCL12/GAB2/TIAM1/AREG/UGCG/RHOBTB3/SLC2A1/OPN3/CELSR1/CALCR/IGF1R/MICB/AR/SLC7A5/MPPED2/HSPB8/PLAAT3/SLC7A2/CALB2/INPP5F/PMAIP1/ADCY1/CD44/RARA/FOXC1/SEC14L2/TGIF2/FOS/GLA/SLC26A2/NRIP1/PGR/TIPARP/SVIL/CCN…
SERPINE1	HALLMARK_INTERFERON_ALPHA_RESPONSE	HALLMARK_INTERFERON_ALPHA_RESPONSE	97	0.489521717812579	1.42781119231765	0.00199335841871378	0.00398671683742756	0.00171676801611713	5412	tags=46%	list=28%	signal=34%	C1S/IL4R/STAT2/SELL/CSF1/IFITM2/RIPK2/WARS1/IFI30/TMEM140/IFIT2/CXCL10/LY6E/LAMP3/PROCR/IFITM3/PLSCR1/ADAR/IFIT3/CXCL11/NCOA7/ISG15/IRF7/IFI44L/IFITM1/LAP3/GBP4/PARP14/EPSTI1/PARP9/RSAD2/CNP/GBP2/IFI44/CMTR1/HELZ2/TAP1/SP110/LPAR6/TRAFD1/SAMD9L/IFIH1/USP18/EIF2AK2/SAMD9
SERPINE1	HALLMARK_P53_PATHWAY	HALLMARK_P53_PATHWAY	198	0.431332746850224	1.30375386515418	0.00301535139987831	0.00576849833020198	0.00248404234314918	5487	tags=42%	list=28%	signal=31%	SPHK1/CDH13/F2R/RGS16/PLK3/LIF/TGFB1/INHBB/UPP1/IL1A/STOM/ZNF365/DRAM1/PLK2/HMOX1/HBEGF/PTPRE/PPP1R15A/CSRNP2/ATF3/ALOX15B/DDIT4/TCN2/KRT17/PTPN14/NINJ1/JAG2/TM4SF1/APP/PDGFA/IFI30/IER3/RRAD/S100A4/PROCR/RAP2B/ZFP36L1/PITPNC1/RNF19B/CD81/TNFSF9/SOCS1/CDKN2B/CDKN1A/TCHH/KLK8/TSC22D1/NOTCH1/RHBDF2/JUN/FOS/EPHA2/FAS/ZBTB16/GM2A/FOXO3/CTSD/SEC61A1/CCP110/TSPYL2/CLCA2/RB1/SLC7A11/TRIB3/TAP1/SAT1/PHLDA…
SERPINE1	HALLMARK_UV_RESPONSE_UP	HALLMARK_UV_RESPONSE_UP	158	0.445804208869999	1.33177340607644	0.00919170650243912	0.0168514619211384	0.00725661039666247	5723	tags=45%	list=29%	signal=32%	MMP14/IL6/ICAM1/SOD2/NPTX2/HYAL2/FOSB/FMO1/DLG4/HMOX1/RHOB/PDLIM3/BCL2L11/ATF3/NR4A1/NFKBIA/JUNB/SHOX2/HSPA13/IL6ST/MGAT1/FURIN/PLCL1/PTPRD/MSX1/GRINA/RRAD/CXCL2/PPT1/HTR7/ATP6V1C1/CDKN2B/CDO1/TCHH/NPTXR/FOS/GPX3/CDK2/HSPA2/SQSTM1/ENO2/YKT6/CNP/NTRK3/BTG3/AGO2/RASGRP1/NUP58/TAP1/ABCB1/ARRB2/TGFBRAP1/LHX2/CREG1/CCND3/WIZ/BID/DNAJA1/GLS/DDX21/FGF18/BMP2/SLC6A12/STIP1/CDC5L/AP2S1/OLFM1/STARD3/RET/CH…
SERPINE1	HALLMARK_APICAL_SURFACE	HALLMARK_APICAL_SURFACE	44	0.529373040373609	1.47299288734616	0.0146354821557698	0.0257584485941548	0.0110921548970045	2731	tags=34%	list=14%	signal=29%	THY1/PLAUR/GAS1/SULF2/B4GALT1/APP/MDGA1/SRPX/GATA3/CX3CL1/DCBLD2/IL2RB/LYPD3/AFAP1L2/SHROOM2
SERPINE1	HALLMARK_WNT_BETA_CATENIN_SIGNALING	HALLMARK_WNT_BETA_CATENIN_SIGNALING	42	0.507915467760781	1.40964559231932	0.0351602895553257	0.0595020284782436	0.0256228830767556	4959	tags=48%	list=25%	signal=36%	NOTCH4/HEY1/LEF1/JAG1/HEY2/ADAM17/FZD1/JAG2/NCOR2/DKK1/CSNK1E/FZD8/MAML1/NOTCH1/DLL1/GNAI1/CTNNB1/RBPJ/PPARD/WNT6
