# Supplementary material for: Unveiling prognostic genes and regulatory mechanisms of stress granules in gastric cancers: an integrated analysis of bulk transcriptomics and single-cell RNA sequencing
Source: Front Oncol. 2026 Feb 18;16:1750088. doi: 10.3389/fonc.2026.1750088 (PMC12956643; doi:10.3389/fonc.2026.1750088)
Supplement: Supplementary Table 7 — GSEA enrichment pathways of prognostic genes. [file Table1.xlsx]

## Sheet: Table S1
GENE SYMBOL
CEBPE
G3BP1
SMARCD2
CPT2
TIA1
SELP
G3BP2
TP53
GFI1B
MPO
MAPK8
ADPRS
SOD1
TNF
SLC6A4
MAPK14
CD207
RYR2
CAT
CALM1
HSPA5
HSF1
VWF
OXSR1
APOE
STIP1
EIF2S1
EPG5
BDNF
CRH
MAPK1
VCP
NFE2L2
XBP1
IL6
AP3B1
HMOX1
FMR1
PKP2
INS
LAMA3
EPX
TARDBP
SQSTM1
C9orf72
HSPA1A
SRGN
EIF2AK3
RAB27A
GP2
FLG
MAPK10
CXCL8
HPS6
GATA1
TIAL1
CASP3
LYST
DDX3X
POMC
APP
GSR
CRP
LTF
PARK7
BLOC1S5
SOD2
DDIT3
CLU
DTNBP1
ATF4
PRG2
PLAU
ATF6
DYRK3
RUNX1
HSPB1
CHGA
HSPA4
CALM3
UNC13D
NR3C1
MAP3K5
IL1B
CP
MAPT
CRHR1
KCNH2
JUN
SIRT1
MAPK9
PRKCD
ERN1
PSEN1
FLI1
NOS3
CACNA1C
KCNJ5
TGFB1
KCNE2
ZFAND1
HSPA8
IGF2BP1
DBH
COMT
CRYAB
RNASE3
CD63
BAX
DSP
ESR1
ELANE
PRKN
MTOR
CAV3
HSP90AA1
CCL2
ABL1
FKBP5
ZFP36
G6PD
HERPUD1
BCL2
YTHDF2
EIF2AK2
SNCA
CALR
BAG3
SDHD
CAPRIN1
PABPC1
FOXO3
KRT1
PRTN3
MAPK11
ATXN2L
TXN
DDX6
HSPA1B
SDHB
PRKAA1
STX3
PRKAA2
EIF4G1
CD36
CIRBP
MAP2K7
XDH
ADIPOQ
FOS
GPX1
GZMB
FOXO1
ATM
ALB
YBX1
PARP1
CTSG
EIF2AK1
KEAP1
PIK3CA
AKT1
PINK1
IKZF5
RHOA
GRB7
AKAP9
SRC
YTHDF3
ADCYAP1
BLOC1S1
MAPKAPK2
IL10
OXT
HYOU1
VEGFA
MAOA
AZU1
CYCS
EGF
NOS2
LORICRIN
OGFOD1
BRCA1
RPS6KA5
NOTCH3
MAPK3
SNAP25
GZMA
YTHDF1
ATP1A3
MAPK13
PRDX2
CDKN1A
HSPA9
SPARC
SLC2A1
MAP2K4
DDX1
APEX1
PRL
CREB1
EIF4E
LMNA
CHAT
HSPD1
STXBP2
SDHA
DHX9
EGFR
PTGS2
DRD2
VHL
RORA
CYBA
TRPM2
PTEN
GSTP1
LAMP1
F5
MAPKAP1
HTR2A
NPY
IGF1
HSP90B1
NFKB1
BLOC1S6
RYR1
ABCA12
FUS
CPE
CASC3
SERPINE1
MDM2
BRCA2
PIK3CG
HPS1
ICAM1
THBS1
RAC1
PRF1
PDHA1
PRDX6
MAPK12
UBAP2L
ATXN2
ATP2A2
MMP9
RPTOR
ELAVL1
DHX36
PQBP1
CACNA1A
ENDOV
EPO
RBM4
ATF2
SYT2
OXTR
CDC42
LONP1
RC3H1
GSK3B
CD40LG
PRRC2C
MMP2
FKBP4
RAC2
LAMB3
CASP9
SPATS2L
NOS1
PRDX1
EEF1A1
GUSB
PRKCA
GAPDH
CSDE1
LAMC2
IFNG
SST
CTSB
STK25
STK4
CNR1
EDN1
KCNJ2
PCSK2
MAOB
RPS6KA4
NOS1AP
TREM2
CDK5
TXNIP
IGF2BP3
ROCK1
VAMP1
KRT16
MAP3K7
MAPKAPK3
SOD3
MAP2K1
TSPO
RC3H2
ZC3H12A
CACNA1S
CHGB
ITGA6
HIF1A
ACE
ADCYAP1R1
PIK3C2A
CAV1
GH-LCR
KMT2B
ITPR1
TREML1
TDRD7
GP6
TDRD3
MANF
MMRN1
ATF3
ADRB2
SPAG5
TLR4
VCL
MEF2A
AP3D1
PPARG
TRAF2
PLG
SGK1
PRNP
SMPD1
PRKCQ
SMN1
MICB
LEP
CCDC88B
SP1
ADAMTSL1
DES
VPS33B
PF4
TNFRSF1A
CASP4
HSPA13
SMN2
ACHE
REST
CFTR
LCN2
LSM14A
ATP8A1
VCAM1
CPEB1
SELE
OGG1
GNLY
SHC1
GHRL
EIF2AK4
HMGB1
PLAT
HTR1A
PLEC
ARG1
ELN
HNRNPA2B1
FLG-AS1
FAS
HNRNPA1
BCL2L1
GJA1
EP300
FN1
IGF2BP2
MYH9
PIK3R1
ITGAM
ANG
ANXA5
ZFP36L1
ABCC8
GRN
LAMP2
PENK
NR3C2
USP10
PABPC4
TF
FLG2
SIRT2
F2
JAK2
HDAC1
NGF
STYXL1
SCG5
ITGB1
FASLG
DNM1L
CASP8
PCSK1
NDRG1
MICA
MYLK
PPBP
DNAJC3
ACTB
BCL2L11
CTLA4
PTK2
PRKD1
ARRB1
CAPN3
ITGB2
HFE
GP9
CDK1
TSC1
GLA
PRKRA
PRDX4
PCNA
RET
SCG2
PUM2
NPPA
TPM1
SELENON
SYNPO2
IL1A
IL2
INPP5K
GARRE1
TTN
FLNB
NPPB
AGER
DAXX
DUSP19
F8
VIM
COL17A1
TH
CYBB
SERPINA1
MOV10
GZMK
CAMP
PECAM1
MDH2
HP
RPS27A
PLCG2
EIF2B1
REN
SLC18A2
NCL
HSP90AB1
HNRNPL
PAK1
SLC18A1
ANXA2
DICER1
SLC25A1
PAM
DDRGK1
ALPL
ALOX5
MYH11
MYO9A
STAT3
NPM1
PRKD2
GDF15
FAM120A
PDE5A
SIL1
HSF2
EDNRA
FAAH
NPC1
ALPP
SPP1
DST
LBR
ATG7
MAP3K4
PDLIM1
HABP4
CCL5
IL5
CCK
NDUFS8
MAP3K1
SERPINA3
UBC
AGTR1
BMP2
PDLIM4
ADCY5
PTPRN2
GP5
AGT
KCNJ11
CEBPB
NRG1
KIT
NOD2
VMP1
ITGB4
PRODH
GALK1
SYP
CASP2
MYO5A
TCPT
KLRK1
BMP6
GABRB3
CTSD
PXN
DEFA5
WFS1
PREP
RPS6KA3
STUB1
ETV6
LRRK2
CIB1
MYB
SYT1
PDYN
SCG3
AIFM1
FXR1
CYP1A1
SELL
KRT5
PPIA
PLK3
CTNNB1
NLRP1
ACTN4
CTSL
ROCK2
TSC2
RAD51
IL4
CREBBP
CDK2
SLFN14
F9
NLRP3
FGF2
FGF1
SNAPIN
FLT3
KPNB1
RARA
AGRN
CASK
MUC1
KLK3
GBA
MYC
GRP
BCHE
GP1BA
EEF2
TRPV3
MAP3K15
STAT1
ARSB
FLNC
ANXA1
GFAP
ADAMTS13
RPLP0
PPARGC1A
EGR1
TXNRD2
LARP4
CAMK2G
OLR1
SYNCRIP
LDB3
GGT1
AGO2
MIR21
PRRT2
MYO5B
HRAS
PRKDC
KDSR
PTGS1
SERPINB1
RPA2
CDKN3
TYR
CYP2E1
SLC18A3
PCM1
DERA
DAPK1
STAU2
HTT
TBCD
RB1
RELA
HNRNPU
TLR2
CLN3
COL13A1
GRIN1
PTK2B
BAK1
TOP2A
CHUK
APOA1
ENO2
NR2C2
PTPN11
OPRM1
MIR34A
HADHA
PPIF
TAB2
GLRX2
JUP
STAU1
CDKN2A
NAGLU
AKR1B1
SMAD3
TOR1A
P4HB
PRR5L
HDAC6
BGLAP
NXF1
RPL11
CHEK2
ATP1A2
HSPB8
SNAP23
NUFIP2
KNG1
TGFB2
F2R
UCN2
DNAH8
NDUFS4
PLAUR
RELN
DNAJC10
TERT
KIF5B
HSPA6
SELENOK
FSCN1
HNRNPAB
PKM
NCBP1
DYRK1A
RPA1
TRIB3
ETFA
UCP2
GH1
MYOC
CSTB
GLRX
FH
CSF2
COL1A1
SLC8A1
VAMP2
EGOT
MMP1
ILF2
PLA2G2A
PRKCB
ZNHIT3
SORBS1
CTSC
DLST
SLC6A3
UBB
CBFB
TNFRSF10B
XRCC6
UGT1A1
HMOX2
YWHAZ
E2F1
PYROXD1
CYP1B1
HLA-B
RPS9
CYP2D6
KIF1B
NF2
ILF3
SERPING1
ARSA
SERPINF1
CDKN1B
DNAJB1
MBNL1
ALAD
CCAR2
F10
MASTL
DNASE1
GABRA6
PIN1
COL4A1
TFRC
CALCA
LARP1
PRKAB1
CXCL1
DSPP
LDLR
IKBKB
CASP7
S100B
TGFB3
DNAJA1
CUL3
PUM1
SLC1A3
TRIM25
H2AX
GORASP2
RPS3
MBP
CLDN5
YWHAE
CCDC12
CR1
IL18
SDHC
FBN1
SRXN1
EIF2B4
PSMD1
SLC30A8
DHX30
ETFB
DEFA4
STX4
MYOT
SCARB1
GZMH
BACE1
VIP
PLA2G7
SMAD4
ITGB3
FTL
PAK2
ITGAL
ARL8B
FXR2
ERN2
HSPH1
NFKBIA
PRKG1
KIF1A
DERL1
CCN2
MKNK1
KITLG
NF1
UCN
YWHAQ
CMA1
EIF4EBP1
DHCR24
SYK
TIMP1
STIM1
NOX1
MCRIP1
RPS6KA1
PALLD
MCRIP2
GAP43
HSPG2
CEP131
GAL
PDGFRA
LIMA1
CANT1
P2RX7
MB
CANX
THBD
SERPINC1
MGST1
MFN2
RNASEL
PSEN2
TGFBR1
PLEK
MIF
ABCA1
F3
ADCY10
RAF1
PLCG1
PLA2G6
MMP3
MAP2
IAPP
PTPA
SMG1
TGM2
POLG
RBM42
HSPA1L
KRAS
EPAS1
RNASE2
LMNB1
NSF
BECN1
SHH
GCLM
AVP
CSF1
HNRNPR
ADM
GAST
ARRB2
SRPK1
GFPT1
SERPINB6
CLSPN
