# Supplementary material for: Unveiling prognostic genes and regulatory mechanisms of stress granules in gastric cancers: an integrated analysis of bulk transcriptomics and single-cell RNA sequencing
Source: Front Oncol. 2026 Feb 18;16:1750088. doi: 10.3389/fonc.2026.1750088 (PMC12956643; doi:10.3389/fonc.2026.1750088)
Supplement: Supplementary Table 8 — The primers used for qRT-PCR. [file Table2.xlsx]

## Sheet: Sheet1
H-GAPDH-F	TGTTGCCATCAATGACCCCTT
H-GAPDH-R	CTCCACGACGTACTCAGCG
H-SERPINE1-F	CTCATCAGCCACTGGAAAGGCA
H-SERPINE1-R	GACTCGTGAAGTCAGCCTGAAAC
H-CD36-F	CAGGTCAACCTATTGGTCAAGCC
H-CD36-R	GCCTTCTCATCACCAATGGTCC
H-GRP-F	GACCGTGCTGACCAAGATGTAC
H-GRP-R	AGGCTCCCTCTCTCAGAAACAG
H-MMRN1-F	GATTGGAGGTGCTGTCCTGGAT
H-MMRN1-R	TGCTCAGCTACTCCTCTGCCAA
